# Supplementary material for: Mapping the Evolutionary Space of SARS-CoV-2 Variants to Anticipate Emergence of Subvariants Resistant to COVID-19 Therapeutics
Source: PLoS Comput Biol. 2024 Jun 10;20(6):e1012215. doi: 10.1371/journal.pcbi.1012215 (PMC11192331; doi:10.1371/journal.pcbi.1012215)
Supplement: S1 Data — (XLSX) [file pcbi.1012215.s013.xlsx]

## Sheet: 1A
	5	26	54	64	68	138	140	141	142	143	144	145	148	186	213	222	339	346	417	440	446	452	470	490	597	675	679	681	701	704	809	812	831	845	858	929	1078	1162	1221	1231	1235	1259
B.1.1.7	26.9746	0.715672	0.219064	-10.3013	-22.4642	171.188	0	0	6.86418	0	35.3494	-14.7178	0	-3.82873	0	5.52015	0	0	0	0	0	0	0	7.16383	0	0	0	0	15.4906	6.84199	2.01925	5.11971	0	5.24117	-1.84928	0	4.52473	2.02806	0	0	0	0
P.1	8.58956	0	0	0	0	804.765	0	0	0	0	0	-4.80961	0	-5.30669	0	0	0	0	-482.211	0	0	0	0	0	0	0	0	3.61381	0	0	0	0	0	2.71674	0	0	0	0	0	0	0	0
AY.4	347.247	2.57311	2.79571	0	0	459.812	0	0	467.972	0.948488	0	-3.35404	0	-3.33275	0	6.45703	0	0	0	0	14.7816	0	0	0	0	0	0	0	2.96949	3.41728	0	5.31211	0	5.2935	0	0	8.13329	5.59593	0	0	0	0
BA.1	9.92082	0	0	0	0	0	0	0	0	0	0	0	0	0	0	0	0	0	32.9538	0	0	16.5016	0	0	0	0	0	0	1100.34	0	0	0	0	0	0	0	0	6.96873	0	0	0	0
BA.2	17.3584	0	0	-456.622	0	0	0	0	0	0	0	-10.6363	0	0	0	0	0	6.0398	0	21.8984	0	0	0	0	0	0	0	0	0	0	0	0	0	0	0	0	0	4.53714	0	0	0	0

## Sheet: 1D
	333	334	335	336	337	338	339	340	341	342	343	344	345	346	347	348	349	350	351	352	353	354	355	356	357	358	359	360	361	362	363	364	365	366	367	368	369	370	371	372	373	374	375	376	377	378	379	380	381
BL	0	0.008772	0.008772	0	0	0.026316	0.035088	0	0.008772	0	0	0.035088	0	0.04386	0	0.035088	0.008772	0	0	0.008772	0	0.061404	0	0	0.008772	0	0.026316	0	0	0.008772	0	0.008772	0	0	0.052632	0	0	0.017544	0	0.017544	0.017544	0.008772	0.008772	0.026316	0	0.017544	0	0	0
B.1.1.7	0.004202	0.016807	0.008403	0	0.004202	0.008403	0.016807	0.016807	0.004202	0.004202	0	0.021008	0.004202	0.021008	0	0.033613	0.008403	0	0.008403	0.02521	0	0.033613	0	0.016807	0	0.004202	0.008403	0	0	0.012605	0	0	0	0	0.067227	0	0.004202	0.029412	0.012605	0.012605	0.004202	0.008403	0.008403	0.02521	0	0.008403	0	0	0.004202
P.1	0	0	0.021739	0	0	0	0.043478	0.021739	0.021739	0	0	0.021739	0	0.043478	0	0.021739	0	0	0	0.021739	0	0.043478	0	0.021739	0	0	0.021739	0	0	0.043478	0	0	0	0	0	0.021739	0.021739	0.021739	0	0.021739	0.065217	0.021739	0	0	0	0	0	0	0
AY.4	0.016575	0.005525	0.016575	0	0.016575	0.016575	0.016575	0.022099	0.005525	0.005525	0	0.016575	0.022099	0.033149	0	0.022099	0.005525	0	0.01105	0.049724	0	0.038674	0	0.01105	0.01105	0.01105	0.016575	0	0	0.005525	0.005525	0	0	0	0.033149	0	0.016575	0.005525	0.005525	0.01105	0.022099	0.01105	0.01105	0.022099	0	0.01105	0	0.01105	0
AY.4.2	0	0	0.034483	0	0.034483	0	0.034483	0	0.034483	0	0	0.068966	0	0.068966	0	0.034483	0.034483	0	0	0.034483	0	0.103448	0	0.034483	0	0.034483	0	0	0	0	0	0	0	0	0.068966	0	0	0.034483	0	0	0.068966	0	0.034483	0.034483	0	0	0	0	0
BA.1	0	0	0.02439	0	0.02439	0	0	0.02439	0	0	0	0.02439	0	0.121951	0	0	0	0	0	0	0	0.073171	0	0.02439	0	0	0	0	0	0	0	0	0	0	0.04878	0.02439	0	0	0	0	0.02439	0	0.02439	0	0	0.02439	0.02439	0	0
BA.1.1	0	0	0.009901	0	0.019802	0	0.019802	0.039604	0.009901	0	0	0	0	0.257426	0	0.009901	0	0	0	0.009901	0	0.049505	0	0.019802	0.009901	0	0	0	0	0	0	0	0	0	0.019802	0.029703	0	0	0.069307	0	0.039604	0.009901	0.029703	0.029703	0.009901	0	0	0	0.009901
BA.2	0	0	0	0	0	0	0.02439	0.04878	0	0	0	0	0	0.097561	0	0.04878	0	0	0	0.02439	0	0.04878	0	0.02439	0.02439	0	0	0	0	0	0	0	0	0	0.02439	0	0	0	0.097561	0	0.02439	0	0.02439	0.04878	0	0	0	0	0
[truncated: 146 more columns]

## Sheet: 1E&F
Lineage	1	2	3	4	5	6	7	8	9	10	11	12	13	14	15	16	17	18	19	20	21	22	23	24	25	26	27	28	29	30	31	32	33	34	35	36	37	38	39	40	41	42	43	44	45	46	47	48	49
BL	0	0.1	0	0	0.7	0.1	0	0	0.1	0	0.1	0.2	0	0	0	0	0.1	0.3	0.2	0	0.1	0.1	0	0	0	0.1	0.1	0	0	0	0	0	0.1	0	0	0	0	0	0	0	0.1	0	0	0	0	0	0	0	0.2
BL	0	0	0.1	0	0.2	0	0	0	0.2	0	0.1	0.2	0.1	0	0	0	0	0.2	0	0.2	0	0.1	0.1	0.1	0	0.2	0	0	0	0	0	0	0	0	0.1	0	0	0	0	0	0.1	0	0	0	0.1	0	0.1	0	0.1
BL	0	0	0	0.1	0.3	0.1	0.1	0	0	0	0	0.1	0	0	0	0	0	0.2	0	0.1	0.1	0.2	0	0	0.1	0.2	0	0	0	0.1	0	0	0	0	0	0	0	0	0	0	0	0	0	0	0	0.1	0	0	0
BL	0	0	0	0	0.4	0	0	0	0	0	0	0	0	0	0	0.1	0.1	0.3	0	0.2	0	0.1	0.1	0.1	0.1	0	0	0	0	0	0	0	0.1	0	0	0	0	0	0	0	0	0	0	0	0	0	0	0	0.1
BL	0	0	0	0	0.5	0.1	0	0.1	0	0	0	0	0.1	0	0	0	0	0.3	0	0.1	0.1	0.3	0	0	0	0.1	0.2	0	0.3	0.1	0	0	0	0	0	0	0	0	0	0	0	0	0	0	0.1	0	0	0	0.2
BL	0	0	0.1	0	0.2	0	0	0	0	0.1	0	0.1	0	0.1	0.1	0.1	0	0.1	0	0	0.1	0.2	0	0.1	0.2	0.3	0.2	0.2	0.1	0	0	0	0	0	0	0	0	0	0	0	0	0	0	0	0	0	0	0	0
BL	0	0	0	0	0.6	0	0	0.1	0.1	0	0	0.3	0	0	0	0	0.1	0.4	0.1	0.4	0	0.2	0.1	0	0	0.1	0.1	0	0	0	0	0	0.1	0	0	0	0	0	0	0	0	0	0	0	0	0	0	0	0.1
BL	0	0.1	0	0	0.6	0	0	0	0.2	0	0	0	0	0.1	0	0	0.2	0.3	0.2	0	0.4	0	0	0	0.2	0.3	0.2	0.1	0.1	0	0	0.1	0	0	0	0	0	0	0	0	0	0	0	0	0	0	0	0	0.1
BL	0	0	0.1	0	0.3	0.2	0	0.1	0	0	0	0.1	0.1	0	0.2	0	0.1	0.3	0.1	0.3	0	0.2	0.2	0	0.2	0.1	0.2	0	0.1	0	0	0	0	0	0	0.1	0	0	0	0	0	0	0	0	0	0	0	0	0.1
BL	0	0.1	0.1	0	0.7	0	0	0	0.1	0	0	0.3	0.1	0	0	0.1	0.1	0.4	0.1	0	0.2	0.2	0.1	0.1	0	0.2	0.3	0	0.4	0	0	0	0.1	0.1	0.1	0	0	0	0	0	0	0	0	0	0	0	0	0	0.2
BL	0	0	0	0	0.7	0	0	0.1	0.1	0	0	0.3	0	0.1	0	0	0.2	0.3	0.1	0.1	0.2	0.2	0	0	0.1	0.1	0.1	0	0.2	0	0	0.1	0	0	0	0	0	0	0	0	0	0	0	0	0	0	0	0	0.1
B.1.1.7	0	0	0	0	0.5	0.3	0	0	0.1	0	0.2	0.2	0.3	0	0	0	0.2	0.3	0	0.2	0	0	0	0	0	0.1	0.1	0	0	0	0	0	0.3	0	0	0	0	0	0	0	0	0.1	0	0	0.1	0	0	0	0.1
B.1.1.7	0	0	0	0	0.6	0.1	0	0	0.3	0	0	0.2	0	0.1	0	0.2	0.1	0.4	0.1	0.1	0.1	0	0	0.1	0	0.1	0.2	0	0	0	0	0	0.2	0	0	0	0	0	0	0	0	0	0	0	0	0	0	0	0.4
B.1.1.7	0	0	0	0.1	0.5	0.1	0	0	0.2	0	0	0	0	0	0.1	0	0	0.1	0	0.3	0	0.2	0	0	0.1	0.4	0	0	0	0	0	0	0.2	0	0	0	0	0	0	0	0	0	0	0	0	0	0	0	0
B.1.1.7	0	0	0	0	0.3	0.2	0	0	0.1	0	0	0.1	0	0.2	0	0	0.2	0.4	0.2	0.2	0	0.1	0	0.1	0	0.1	0.1	0	0	0	0	0	0.1	0	0	0	0	0	0	0	0	0	0	0	0	0	0	0	0.2
B.1.1.7	0	0	0	0	0.4	0	0	0	0.2	0	0	0.1	0	0.1	0.1	0.1	0.2	0.8	0	0	0	0	0	0	0.1	0.1	0	0.1	0	0	0	0.1	0.1	0	0	0.1	0	0	0	0	0	0	0	0	0	0	0	0	0
B.1.1.7	0	0	0	0	0.8	0.1	0.1	0	0	0	0	0.1	0	0.1	0	0	0.3	0.5	0.3	0.3	0	0	0	0	0.3	0.1	0	0	0.1	0	0	0	0	0	0	0	0	0	0	0	0	0	0	0	0	0	0	0	0.2
B.1.1.7	0	0	0	0	0.7	0.2	0	0.2	0.1	0	0	0.2	0	0	0	0.2	0	0.4	0	0.4	0.2	0.2	0.1	0	0.3	0.1	0.4	0	0	0	0	0	0.1	0	0	0	0	0	0	0	0	0	0	0	0	0	0	0	0.2
B.1.1.7	0	0	0	0	0.5	0.2	0	0	0.2	0	0	0	0	0.1	0	0	0.1	0.3	0.1	0.2	0.2	0	0	0	0.2	0.3	0	0	0.1	0	0	0	0	0	0	0	0	0	0	0	0	0	0	0	0	0	0	0	0.1
B.1.1.7	0	0	0	0	1	0.1	0	0	0	0	0	0	0	0	0	0	0	0.2	0	0.4	0	0.1	0	0	0	0	0.1	0	0	0.1	0	0	0.3	0	0	0	0	0	0	0	0	0	0	0	0	0	0.1	0	0.1
B.1.1.7	0	0	0	0	1	0	0	0	0	0	0	0.1	0.1	0.1	0	0	0.1	0.3	0	0.1	0.1	0	0	0.1	0	0.1	0.1	0	0	0.1	0	0	0.3	0	0	0	0	0	0	0	0.1	0	0	0	0	0	0	0	0.3
B.1.1.7	0	0	0	0	0.6	0	0	0	0.1	0	0	0.2	0.1	0	0.1	0.1	0.2	0.3	0.2	0.2	0.1	0	0	0	0	0.3	0	0	0	0	0	0.1	0.1	0	0	0	0	0	0	0	0	0	0	0	0	0	0	0	0.3
B.1.1.7	0	0	0	0	0.3	0.1	0	0	0.1	0	0.1	0.1	0	0	0	0	0	0.4	0	0.1	0.1	0	0	0	0.2	0	0	0	0	0	0	0	0.3	0	0	0	0	0	0	0	0	0	0	0	0	0.1	0.1	0	0
B.1.1.7	0	0	0	0	0.7	0	0	0	0.3	0.1	0	0.2	0	0	0.1	0.2	0.4	0.5	0.3	0.3	0.2	0.2	0	0	0	0.2	0	0	0.1	0	0	0	0.1	0	0	0	0	0	0	0	0	0	0	0	0	0	0	0	0.1
B.1.1.7	0	0	0	0	0.2	0.2	0	0.1	0.1	0	0	0.3	0	0.1	0.1	0.1	0.2	0.2	0.1	0.1	0.1	0	0	0.2	0	0.2	0.1	0	0.1	0	0	0	0	0	0	0.1	0	0	0	0	0	0	0	0	0	0	0	0	0.1
B.1.1.7	0	0	0	0	0.6	0	0	0	0.1	0	0	0	0.1	0	0.2	0.2	0.2	0.2	0.1	0	0.2	0.2	0	0.1	0.1	0.1	0	0	0	0	0	0.1	0	0	0	0.1	0	0	0	0	0	0	0	0	0	0	0	0	0.2
B.1.1.7	0	0	0	0	0.5	0	0	0	0	0.1	0	0	0.1	0	0.1	0	0.1	0.2	0.1	0.1	0.3	0.1	0	0	0.1	0	0.4	0	0	0	0	0	0.1	0	0	0	0	0	0	0	0	0	0	0	0	0.1	0	0	0.3
B.1.1.7	0	0	0	0	0.6	0.1	0	0	0.1	0	0	0	0	0	0.1	0	0.2	0.4	0.1	0	0	0.2	0	0	0	0	0	0	0	0	0	0	0.2	0	0	0.2	0.1	0	0	0	0	0	0	0	0	0	0	0	0
B.1.1.7	0	0	0	0.1	0.6	0.2	0.1	0	0	0	0	0.1	0	0	0	0	0.2	0.3	0.1	0.2	0.1	0	0	0	0	0.2	0.1	0.1	0.1	0	0	0	0.2	0	0	0	0	0	0	0	0	0	0	0	0	0	0	0	0.2
B.1.1.7	0	0	0	0	0.4	0	0	0	0.1	0	0	0.1	0	0.5	0.3	0.2	0.3	0.4	0.1	0	0	0.1	0	0	0.1	0.2	0.2	0	0	0	0	0	0	0	0	0	0	0	0	0	0	0	0	0	0	0.1	0	0	0
B.1.1.7	0	0	0	0	0.2	0	0	0	0	0	0	0	0.1	0.1	0.1	0.1	0.2	0.2	0	0.2	0	0.2	0.3	0.2	0	0	0.1	0	0.1	0.1	0	0	0.3	0	0	0	0	0	0	0	0.1	0	0	0	0.1	0	0	0	0
B.1.1.7	0	0	0	0	0.3	0.1	0	0	0	0	0	0.2	0	0	0	0	0.2	0.1	0.1	0	0	0.1	0	0	0	0.1	0.1	0	0	0	0.1	0	0.3	0	0	0.1	0	0	0.1	0	0	0	0.1	0	0.1	0.1	0.1	0	0.1
B.1.1.7	0	0	0	0	0.3	0	0	0	0	0	0	0	0.2	0	0	0	0.3	0.3	0.3	0.2	0.2	0	0.1	0	0	0.1	0.1	0	0	0	0	0	0.1	0	0	0	0	0	0	0	0	0	0	0	0	0	0	0	0.1
B.1.1.7	0	0	0	0	0.5	0.3	0	0	0.1	0	0	0.2	0	0	0	0	0.3	0.4	0.2	0	0.2	0.2	0.1	0	0	0.1	0.1	0.1	0	0	0	0	0.3	0.1	0.1	0.1	0	0	0	0	0	0	0	0	0	0	0	0	0.3
P.1	0	0	0	0	0.1	0	0	0	0	0	0.1	0.1	0	0	0	0.1	0	0.1	0	0.3	0.1	0.2	0.1	0	0	0.2	0	0	0.1	0	0	0	0	0	0	0	0	0	0	0	0	0	0	0	0	0	0	0	0
P.1	0	0	0	0	0.5	0.1	0	0	0	0	0.1	0.1	0	0	0	0	0	0.1	0	0.1	0	0.1	0	0	0	0.3	0	0	0	0	0	0	0	0	0	0	0	0	0	0	0	0	0	0	0	0	0	0	0.1
P.1	0	0	0	0	0.4	0	0	0	0	0	0	0.2	0	0.1	0	0.1	0	0	0	0.2	0	0.1	0.1	0	0	0	0.3	0	0	0.1	0	0	0	0	0	0	0	0	0	0	0	0	0	0	0	0	0	0	0
P.1	0	0	0	0	0.3	0	0	0	0	0	0	0.5	0	0	0	0.1	0.1	0	0.1	0.1	0	0	0.1	0	0	0	0.2	0	0.1	0	0	0	0	0	0.1	0	0	0	0	0	0	0	0	0	0	0	0.1	0	0.1
AY.4	0	0	0	0	0.5	0	0	0.1	0	0	0	0.5	0.1	0	0	0	0.1	0.2	0	0	0.1	0.2	0	0	0.2	0	0	0	0.1	0	0	0.1	0	0	0	0.1	0	0	0	0	0	0	0	0	0	0	0	0	0.2
AY.4	0	0	0	0	1	0.1	0	0	0	0.1	0.1	0.1	0.1	0	0	0	0.2	0.3	0.1	0	0.1	0.2	0	0	0.3	0	0.2	0.2	0.4	0	0	0	0.2	0	0	0	0	0	0	0	0	0	0	0	0	0	0	0	0
AY.4	0	0	0	0	0.3	0	0	0.1	0	0	0	0	0.1	0.1	0	0	0	0.7	0	0.2	0	0.3	0	0	0	0	0.1	0	0.1	0	0	0	0	0	0	0	0	0	0	0	0	0	0	0	0.1	0	0.1	0	0.2
AY.4	0	0	0	0	0.4	0.2	0	0	0	0	0	0.1	0	0.1	0.1	0.3	0.2	0.2	0.2	0.1	0.1	0.1	0	0	0.1	0.1	0.1	0	0	0.2	0	0	0.1	0	0	0	0	0	0	0	0	0	0	0	0	0	0	0	0.1
AY.4	0	0	0	0	0.5	0	0	0	0	0	0	0	0.1	0	0	0	0	0.4	0	0	0.4	0	0.1	0	0.1	0.4	0.1	0	0.1	0	0	0	0	0	0	0	0	0	0	0	0	0	0	0	0	0	0.1	0	0.1
AY.4	0	0	0	0	0.1	0	0	0.1	0	0	0	0	0	0	0	0	0	0	0	0	0.1	0.1	0.1	0	0	0	0	0	0	0.1	0	0.1	0	0	0	0	0	0	0	0	0	0	0	0	0.1	0	0	0	0
AY.4	0	0	0	0	0.1	0.2	0.1	0	0.1	0	0	0	0	0	0	0	0	0	0	0	0.2	0	0	0.1	0.1	0	0	0.1	0	0	0	0.1	0.1	0.1	0.1	0.1	0.1	0	0.1	0	0	0	0	0	0	0	0	0	0
AY.4	0	0	0	0	0.9	0.1	0	0.2	0	0	0	0.1	0	0.1	0.1	0.3	0.1	0.3	0	0.1	0.2	0	0	0.1	0.2	0.1	0	0	0	0	0	0	0	0	0	0	0	0	0	0	0.1	0	0	0	0	0	0	0	0
AY.4	0	0	0	0	0.6	0	0	0	0.1	0	0	0	0.1	0	0	0.1	0	0.5	0	0.1	0	0.1	0	0.1	0	0.3	0.3	0	0	0	0	0	0.2	0	0	0	0	0	0	0	0	0	0	0	0	0	0	0	0.1
AY.4	0	0	0	0	0.7	0.1	0	0	0	0	0.1	0.2	0.1	0	0.1	0	0	0.4	0	0	0.2	0.1	0	0	0	0	0	0	0.1	0	0	0	0	0	0	0	0	0	0	0	0	0	0	0	0	0	0	0	0
AY.4	0	0	0	0	0.4	0.1	0	0	0.1	0	0	0	0	0	0	0	0	0.3	0	0	0.5	0	0.1	0	0.1	0	0.1	0	0.1	0	0	0	0.2	0	0	0	0	0	0	0	0	0	0	0	0	0	0	0	0.1
AY.4	0	0	0	0	0.4	0	0	0.1	0	0	0	0.1	0.2	0	0.1	0.1	0.1	0.2	0	0	0	0	0	0	0	0.1	0	0	0	0	0	0	0.2	0	0	0.1	0	0	0	0	0	0	0	0	0	0	0	0	0
AY.4	0	0	0	0	0.4	0	0	0	0	0	0	0	0	0.1	0	0	0	0.4	0	0.1	0.2	0.2	0	0	0	0.1	0.1	0	0	0	0	0	0.1	0	0.1	0.1	0	0	0	0	0	0	0	0	0	0.1	0.1	0	0.3
AY.4	0	0	0	0	0.3	0.1	0	0	0	0	0	0	0.2	0.2	0	0.2	0.1	0.4	0.1	0	0.3	0	0	0	0	0	0.1	0	0.1	0	0	0	0.1	0	0	0.1	0	0	0	0	0	0	0	0	0	0	0	0	0
AY.4	0	0	0	0	0.5	0	0	0	0	0	0	0	0.3	0.4	0.1	0.1	0.1	0.5	0	0	0.3	0	0.1	0	0.1	0.1	0	0	0.2	0	0.1	0	0.1	0	0	0	0	0	0	0	0	0	0	0	0	0	0	0	0.1
AY.4	0	0	0	0	0.6	0	0	0.1	0	0	0	0	0.2	0	0	0.1	0.1	0.3	0.1	0.2	0.1	0.2	0.1	0.1	0.1	0.4	0.1	0.1	0.2	0.1	0	0	0	0.1	0	0	0	0	0	0	0	0	0	0	0	0	0	0	0
AY.4	0	0	0	0	0.5	0	0	0	0	0	0	0	0.3	0.2	0.1	0.1	0.1	0.4	0.1	0	0.1	0.2	0	0	0	0.1	0.3	0	0.3	0.1	0	0	0.1	0	0	0	0	0	0	0	0	0	0	0	0	0	0	0	0
AY.4	0	0	0	0	0.3	0	0	0	0	0.1	0	0	0	0	0	0.1	0	0.3	0	0.1	0.2	0.1	0	0	0.1	0.1	0	0.1	0.1	0.1	0	0	0.1	0	0	0	0	0	0	0	0	0.1	0	0	0	0.1	0	0	0.1
AY.4.2	0	0	0	0	0.7	0	0	0	0	0	0	0.1	0.1	0.1	0.1	0.1	0	0.1	0	0	0.2	0.2	0	0.1	0	0	0.2	0	0.1	0	0	0	0.1	0.1	0.1	0.1	0	0	0	0	0	0	0	0	0	0	0	0	0
AY.4.2	0	0	0	0	0.6	0.1	0	0	0	0	0.1	0	0	0	0	0	0.1	0	0.1	0.2	0.1	0	0	0	0	0.2	0	0	0	0.1	0.1	0	0	0	0	0.4	0	0	0	0	0	0	0	0	0	0	0	0	0.1
BA.1	0	0	0	0	0.5	0	0	0	0.1	0	0	0.1	0.1	0.1	0.1	0.1	0.1	0.2	0	0	0.1	0	0	0	0.1	0	0	0	0	0	0	0	0	0	0	0	0	0	0	0	0	0	0	0	0	0	0	0	0.1
BA.1	0	0	0	0	0	0.1	0	0.1	0.1	0	0	0	0	0	0	0	0	0	0	0.1	0.1	0	0	0	0	0	0	0	0	0	0	0	0	0	0	0	0	0	0	0	0	0	0	0	0	0.1	0.1	0	0
BA.1	0	0	0	0	0	0	0	0	0	0	0	0	0.1	0.1	0	0	0	0	0	0	0	0	0	0.1	0	0.1	0	0	0	0	0	0	0	0	0	0.1	0	0	0	0	0	0	0	0	0.1	0	0	0	0
BA.1	0	0	0	0	0.3	0	0	0	0.2	0	0	0	0	0	0	0	0.1	0.1	0	0.1	0	0	0	0	0.3	0.1	0.1	0	0.1	0	0	0.1	0.1	0	0	0	0	0	0	0	0	0	0	0	0	0	0	0	0
BA.1.1	0	0	0	0	0.3	0	0	0	0.1	0	0	0.2	0	0.3	0.1	0.2	0.1	0.1	0.1	0.1	0.1	0.2	0	0	0	0	0.1	0	0	0	0	0.1	0.1	0	0	0	0	0	0	0	0	0	0	0	0	0	0.1	0	0.1
BA.1.1	0	0	0	0	0.8	0	0	0	0.2	0	0	0.2	0	0	0	0	0.3	0.3	0.1	0	0.2	0.1	0	0	0	0.1	0.1	0.1	0	0.1	0	0	0	0	0	0	0	0	0	0	0	0	0	0	0	0	0	0	0
BA.1.1	0	0	0	0	0.4	0.1	0	0	0	0	0	0	0	0	0	0	0.1	0.1	0	0	0	0	0	0	0.1	0.1	0	0	0	0	0	0	0	0	0	0	0	0	0	0	0	0	0	0	0	0	0.1	0	0
BA.1.1	0	0	0	0	0.2	0	0	0	0.1	0	0	0.2	0	0.2	0.1	0.1	0.2	0.4	0	0	0.2	0	0	0.1	0	0	0.1	0	0	0.1	0	0.1	0	0	0	0	0	0	0	0	0	0	0	0	0	0	0	0	0
BA.1.1	0	0	0	0	0.1	0	0	0	0.2	0	0.1	0	0	0.1	0.1	0.1	0.1	0.1	0	0	0.1	0.1	0	0	0.1	0.2	0	0.1	0	0.1	0	0	0	0	0	0	0	0	0	0	0	0	0	0	0	0	0	0	0.1
BA.1.1	0	0	0	0	0.1	0	0	0	0	0	0	0	0	0	0	0	0	0.1	0	0	0	0	0	0	0	0	0	0	0	0	0	0	0	0	0	0	0	0	0	0	0	0	0	0	0	0	0	0	0
BA.1.1	0	0	0	0	0.1	0	0	0.1	0	0	0	0	0	0	0	0	0	0	0	0	0	0	0	0	0	0	0	0	0	0	0	0	0	0	0	0	0	0	0	0	0	0	0	0	0	0	0	0	0
BA.1.1	0	0	0	0	0.4	0	0	0	0	0	0	0.1	0.1	0	0	0	0.2	0.3	0.2	0	0	0.2	0	0	0	0.1	0	0	0	0	0	0	0	0	0	0	0	0	0	0	0	0	0	0	0.1	0	0	0	0.1
BA.1.1	0	0	0	0	0	0	0	0	0	0	0	0	0	0	0	0	0	0	0	0	0	0	0.1	0	0	0	0	0	0	0.1	0	0.1	0.1	0	0	0.1	0	0	0.1	0	0.1	0	0	0	0.1	0	0	0	0
BA.1.1	0	0	0	0	0.7	0	0	0	0.1	0	0.1	0	0.1	0	0	0	0.1	0.1	0	0.1	0	0.1	0	0	0	0	0	0	0.1	0	0	0	0	0	0	0	0	0	0	0	0	0	0	0	0	0.2	0	0	0
BA.2	0	0	0	0	0.4	0.1	0	0	0	0	0	0	0	0	0	0	0.3	0	0.3	0	0.1	0	0	0.9	0.9	0.9	0.9	0.1	0	0	0	0	0	0	0	0	0	0	0	0	0	0	0	0	0	0	0	0	0
BA.2	0	0	0	0	0.3	0	0	0.1	0	0	0	0	0.1	0	0	0	0.1	0	0.1	0	0	0	0	0.6	0.6	0.6	0.6	0	0	0	0	0.1	0	0	0	0	0	0	0	0	0	0	0	0	0	0	0	0	0.1
BA.2	0	0	0	0	0.1	0	0	0	0	0	0	0.1	0	0.1	0	0	0.3	0	0.3	0	0	0	0	0.5	0.5	0.5	0.5	0	0	0	0	0	0	0	0	0	0	0	0	0	0	0	0	0	0	0	0	0	0
BA.2	0	0	0	0	0.1	0	0	0.1	0	0	0	0.1	0	0	0	0.1	0	0	0	0	0.1	0.1	0	0.2	0.2	0.2	0.2	0	0.1	0	0	0	0.1	0	0	0	0	0	0	0	0	0	0	0	0	0	0	0	0
[truncated: 1,224 more columns]

## Sheet: 1F
	1	2	3	4	5	6	7	8	9	10	11	12	13	14	15	16	17	18	19	20	21	22	23	24	25	26	27	28	29	30	31	32	33	34	35	36	37	38	39	40	41	42	43	44	45	46	47	48	49
>BL_Group_1_0_50_19-21_0.004	0	0.1	0	0	0.7	0.1	0	0	0.1	0	0.1	0.2	0	0	0	0	0.1	0.3	0.2	0	0.1	0.1	0	0	0	0.1	0.1	0	0	0	0	0	0.1	0	0	0	0	0	0	0	0.1	0	0	0	0	0	0	0	0.2
>BL_Group_1_10_50_19-21_0.004	0	0	0.1	0	0.2	0	0	0	0.2	0	0.1	0.2	0.1	0	0	0	0	0.2	0	0.2	0	0.1	0.1	0.1	0	0.2	0	0	0	0	0	0	0	0	0.1	0	0	0	0	0	0.1	0	0	0	0.1	0	0.1	0	0.1
>BL_Group_1_20_50_19-21_0.004	0	0	0	0.1	0.3	0.1	0.1	0	0	0	0	0.1	0	0	0	0	0	0.2	0	0.1	0.1	0.2	0	0	0.1	0.2	0	0	0	0.1	0	0	0	0	0	0	0	0	0	0	0	0	0	0	0	0.1	0	0	0
>BL_Group_1_32_50_19-21_0.004	0	0	0	0	0.4	0	0	0	0	0	0	0	0	0	0	0.1	0.1	0.3	0	0.2	0	0.1	0.1	0.1	0.1	0	0	0	0	0	0	0	0.1	0	0	0	0	0	0	0	0	0	0	0	0	0	0	0	0.1
>BL_Group_1_42_50_19-21_0.004	0	0	0	0	0.5	0.1	0	0.1	0	0	0	0	0.1	0	0	0	0	0.3	0	0.1	0.1	0.3	0	0	0	0.1	0.2	0	0.3	0.1	0	0	0	0	0	0	0	0	0	0	0	0	0	0	0.1	0	0	0	0.2
>BL_Group_2_8_50_19-21_0.004	0	0	0.1	0	0.2	0	0	0	0	0.1	0	0.1	0	0.1	0.1	0.1	0	0.1	0	0	0.1	0.2	0	0.1	0.2	0.3	0.2	0.2	0.1	0	0	0	0	0	0	0	0	0	0	0	0	0	0	0	0	0	0	0	0
>BL_Group_2_18_50_19-21_0.004	0	0	0	0	0.6	0	0	0.1	0.1	0	0	0.3	0	0	0	0	0.1	0.4	0.1	0.4	0	0.2	0.1	0	0	0.1	0.1	0	0	0	0	0	0.1	0	0	0	0	0	0	0	0	0	0	0	0	0	0	0	0.1
>BL_Group_2_28_50_19-21_0.004	0	0.1	0	0	0.6	0	0	0	0.2	0	0	0	0	0.1	0	0	0.2	0.3	0.2	0	0.4	0	0	0	0.2	0.3	0.2	0.1	0.1	0	0	0.1	0	0	0	0	0	0	0	0	0	0	0	0	0	0	0	0	0.1
>BL_Group_2_38_50_19-21_0.004	0	0	0.1	0	0.3	0.2	0	0.1	0	0	0	0.1	0.1	0	0.2	0	0.1	0.3	0.1	0.3	0	0.2	0.2	0	0.2	0.1	0.2	0	0.1	0	0	0	0	0	0	0.1	0	0	0	0	0	0	0	0	0	0	0	0	0.1
>BL_Group_7_5_50_19-21_0.004	0	0.1	0.1	0	0.7	0	0	0	0.1	0	0	0.3	0.1	0	0	0.1	0.1	0.4	0.1	0	0.2	0.2	0.1	0.1	0	0.2	0.3	0	0.4	0	0	0	0.1	0.1	0.1	0	0	0	0	0	0	0	0	0	0	0	0	0	0.2
>BL_Group_9_4_50_19-21_0.004	0	0	0	0	0.7	0	0	0.1	0.1	0	0	0.3	0	0.1	0	0	0.2	0.3	0.1	0.1	0.2	0.2	0	0	0.1	0.1	0.1	0	0.2	0	0	0.1	0	0	0	0	0	0	0	0	0	0	0	0	0	0	0	0	0.1
>B.1.1.7_Group_0_0_50	0	0	0	0	0.5	0.3	0	0	0.1	0	0.2	0.2	0.3	0	0	0	0.2	0.3	0	0.2	0	0	0	0	0	0.1	0.1	0	0	0	0	0	0.3	0	0	0	0	0	0	0	0	0.1	0	0	0.1	0	0	0	0.1
>B.1.1.7_Group_0_10_50	0	0	0	0	0.6	0.1	0	0	0.3	0	0	0.2	0	0.1	0	0.2	0.1	0.4	0.1	0.1	0.1	0	0	0.1	0	0.1	0.2	0	0	0	0	0	0.2	0	0	0	0	0	0	0	0	0	0	0	0	0	0	0	0.4
>B.1.1.7_Group_0_20_50	0	0	0	0.1	0.5	0.1	0	0	0.2	0	0	0	0	0	0.1	0	0	0.1	0	0.3	0	0.2	0	0	0.1	0.4	0	0	0	0	0	0	0.2	0	0	0	0	0	0	0	0	0	0	0	0	0	0	0	0
>B.1.1.7_Group_0_39_50	0	0	0	0	0.3	0.2	0	0	0.1	0	0	0.1	0	0.2	0	0	0.2	0.4	0.2	0.2	0	0.1	0	0.1	0	0.1	0.1	0	0	0	0	0	0.1	0	0	0	0	0	0	0	0	0	0	0	0	0	0	0	0.2
>B.1.1.7_Group_0_52_50	0	0	0	0	0.4	0	0	0	0.2	0	0	0.1	0	0.1	0.1	0.1	0.2	0.8	0	0	0	0	0	0	0.1	0.1	0	0.1	0	0	0	0.1	0.1	0	0	0.1	0	0	0	0	0	0	0	0	0	0	0	0	0
>B.1.1.7_Group_0_66_50	0	0	0	0	0.8	0.1	0.1	0	0	0	0	0.1	0	0.1	0	0	0.3	0.5	0.3	0.3	0	0	0	0	0.3	0.1	0	0	0.1	0	0	0	0	0	0	0	0	0	0	0	0	0	0	0	0	0	0	0	0.2
>B.1.1.7_Group_0_76_50	0	0	0	0	0.7	0.2	0	0.2	0.1	0	0	0.2	0	0	0	0.2	0	0.4	0	0.4	0.2	0.2	0.1	0	0.3	0.1	0.4	0	0	0	0	0	0.1	0	0	0	0	0	0	0	0	0	0	0	0	0	0	0	0.2
>B.1.1.7_Group_0_93_50	0	0	0	0	0.5	0.2	0	0	0.2	0	0	0	0	0.1	0	0	0.1	0.3	0.1	0.2	0.2	0	0	0	0.2	0.3	0	0	0.1	0	0	0	0	0	0	0	0	0	0	0	0	0	0	0	0	0	0	0	0.1
>B.1.1.7_Group_0_114_50	0	0	0	0	1	0.1	0	0	0	0	0	0	0	0	0	0	0	0.2	0	0.4	0	0.1	0	0	0	0	0.1	0	0	0.1	0	0	0.3	0	0	0	0	0	0	0	0	0	0	0	0	0	0.1	0	0.1
>B.1.1.7_Group_0_124_50	0	0	0	0	1	0	0	0	0	0	0	0.1	0.1	0.1	0	0	0.1	0.3	0	0.1	0.1	0	0	0.1	0	0.1	0.1	0	0	0.1	0	0	0.3	0	0	0	0	0	0	0	0.1	0	0	0	0	0	0	0	0.3
>B.1.1.7_Group_0_134_50	0	0	0	0	0.6	0	0	0	0.1	0	0	0.2	0.1	0	0.1	0.1	0.2	0.3	0.2	0.2	0.1	0	0	0	0	0.3	0	0	0	0	0	0.1	0.1	0	0	0	0	0	0	0	0	0	0	0	0	0	0	0	0.3
>B.1.1.7_Group_0_144_50	0	0	0	0	0.3	0.1	0	0	0.1	0	0.1	0.1	0	0	0	0	0	0.4	0	0.1	0.1	0	0	0	0.2	0	0	0	0	0	0	0	0.3	0	0	0	0	0	0	0	0	0	0	0	0	0.1	0.1	0	0
>B.1.1.7_Group_0_155_50	0	0	0	0	0.7	0	0	0	0.3	0.1	0	0.2	0	0	0.1	0.2	0.4	0.5	0.3	0.3	0.2	0.2	0	0	0	0.2	0	0	0.1	0	0	0	0.1	0	0	0	0	0	0	0	0	0	0	0	0	0	0	0	0.1
>B.1.1.7_Group_0_165_50	0	0	0	0	0.2	0.2	0	0.1	0.1	0	0	0.3	0	0.1	0.1	0.1	0.2	0.2	0.1	0.1	0.1	0	0	0.2	0	0.2	0.1	0	0.1	0	0	0	0	0	0	0.1	0	0	0	0	0	0	0	0	0	0	0	0	0.1
>B.1.1.7_Group_0_176_50	0	0	0	0	0.6	0	0	0	0.1	0	0	0	0.1	0	0.2	0.2	0.2	0.2	0.1	0	0.2	0.2	0	0.1	0.1	0.1	0	0	0	0	0	0.1	0	0	0	0.1	0	0	0	0	0	0	0	0	0	0	0	0	0.2
>B.1.1.7_Group_0_187_50	0	0	0	0	0.5	0	0	0	0	0.1	0	0	0.1	0	0.1	0	0.1	0.2	0.1	0.1	0.3	0.1	0	0	0.1	0	0.4	0	0	0	0	0	0.1	0	0	0	0	0	0	0	0	0	0	0	0	0.1	0	0	0.3
>B.1.1.7_Group_0_197_50	0	0	0	0	0.6	0.1	0	0	0.1	0	0	0	0	0	0.1	0	0.2	0.4	0.1	0	0	0.2	0	0	0	0	0	0	0	0	0	0	0.2	0	0	0.2	0.1	0	0	0	0	0	0	0	0	0	0	0	0
>B.1.1.7_Group_0_208_50	0	0	0	0.1	0.6	0.2	0.1	0	0	0	0	0.1	0	0	0	0	0.2	0.3	0.1	0.2	0.1	0	0	0	0	0.2	0.1	0.1	0.1	0	0	0	0.2	0	0	0	0	0	0	0	0	0	0	0	0	0	0	0	0.2
>B.1.1.7_Group_0_218_50	0	0	0	0	0.4	0	0	0	0.1	0	0	0.1	0	0.5	0.3	0.2	0.3	0.4	0.1	0	0	0.1	0	0	0.1	0.2	0.2	0	0	0	0	0	0	0	0	0	0	0	0	0	0	0	0	0	0	0.1	0	0	0
>B.1.1.7_Group_0_228_50	0	0	0	0	0.2	0	0	0	0	0	0	0	0.1	0.1	0.1	0.1	0.2	0.2	0	0.2	0	0.2	0.3	0.2	0	0	0.1	0	0.1	0.1	0	0	0.3	0	0	0	0	0	0	0	0.1	0	0	0	0.1	0	0	0	0
>B.1.1.7_Group_0_238_50	0	0	0	0	0.3	0.1	0	0	0	0	0	0.2	0	0	0	0	0.2	0.1	0.1	0	0	0.1	0	0	0	0.1	0.1	0	0	0	0.1	0	0.3	0	0	0.1	0	0	0.1	0	0	0	0.1	0	0.1	0.1	0.1	0	0.1
>B.1.1.7_Group_0_249_50	0	0	0	0	0.3	0	0	0	0	0	0	0	0.2	0	0	0	0.3	0.3	0.3	0.2	0.2	0	0.1	0	0	0.1	0.1	0	0	0	0	0	0.1	0	0	0	0	0	0	0	0	0	0	0	0	0	0	0	0.1
>B.1.1.7_Group_0_262_50	0	0	0	0	0.5	0.3	0	0	0.1	0	0	0.2	0	0	0	0	0.3	0.4	0.2	0	0.2	0.2	0.1	0	0	0.1	0.1	0.1	0	0	0	0	0.3	0.1	0.1	0.1	0	0	0	0	0	0	0	0	0	0	0	0	0.3
>P.1_Group_0_1_50__50	0	0	0	0	0.1	0	0	0	0	0	0.1	0.1	0	0	0	0.1	0	0.1	0	0.3	0.1	0.2	0.1	0	0	0.2	0	0	0.1	0	0	0	0	0	0	0	0	0	0	0	0	0	0	0	0	0	0	0	0
>P.1_Group_0_12_50__50	0	0	0	0	0.5	0.1	0	0	0	0	0.1	0.1	0	0	0	0	0	0.1	0	0.1	0	0.1	0	0	0	0.3	0	0	0	0	0	0	0	0	0	0	0	0	0	0	0	0	0	0	0	0	0	0	0.1
>P.1_Group_0_22_50__50	0	0	0	0	0.4	0	0	0	0	0	0	0.2	0	0.1	0	0.1	0	0	0	0.2	0	0.1	0.1	0	0	0	0.3	0	0	0.1	0	0	0	0	0	0	0	0	0	0	0	0	0	0	0	0	0	0	0
>P.1_Group_0_33_50__50	0	0	0	0	0.3	0	0	0	0	0	0	0.5	0	0	0	0.1	0.1	0	0.1	0.1	0	0	0.1	0	0	0	0.2	0	0.1	0	0	0	0	0	0.1	0	0	0	0	0	0	0	0	0	0	0	0.1	0	0.1
>AY.4_Group_0_0_50__50	0	0	0	0	0.5	0	0	0.1	0	0	0	0.5	0.1	0	0	0	0.1	0.2	0	0	0.1	0.2	0	0	0.2	0	0	0	0.1	0	0	0.1	0	0	0	0.1	0	0	0	0	0	0	0	0	0	0	0	0	0.2
>AY.4_Group_0_11_50__50	0	0	0	0	1	0.1	0	0	0	0.1	0.1	0.1	0.1	0	0	0	0.2	0.3	0.1	0	0.1	0.2	0	0	0.3	0	0.2	0.2	0.4	0	0	0	0.2	0	0	0	0	0	0	0	0	0	0	0	0	0	0	0	0
>AY.4_Group_0_26_50__50	0	0	0	0	0.3	0	0	0.1	0	0	0	0	0.1	0.1	0	0	0	0.7	0	0.2	0	0.3	0	0	0	0	0.1	0	0.1	0	0	0	0	0	0	0	0	0	0	0	0	0	0	0	0.1	0	0.1	0	0.2
>AY.4_Group_0_41_50__50	0	0	0	0	0.4	0.2	0	0	0	0	0	0.1	0	0.1	0.1	0.3	0.2	0.2	0.2	0.1	0.1	0.1	0	0	0.1	0.1	0.1	0	0	0.2	0	0	0.1	0	0	0	0	0	0	0	0	0	0	0	0	0	0	0	0.1
>AY.4_Group_0_53_50__50	0	0	0	0	0.5	0	0	0	0	0	0	0	0.1	0	0	0	0	0.4	0	0	0.4	0	0.1	0	0.1	0.4	0.1	0	0.1	0	0	0	0	0	0	0	0	0	0	0	0	0	0	0	0	0	0.1	0	0.1
>AY.4_Group_0_63_50__50	0	0	0	0	0.1	0	0	0.1	0	0	0	0	0	0	0	0	0	0	0	0	0.1	0.1	0.1	0	0	0	0	0	0	0.1	0	0.1	0	0	0	0	0	0	0	0	0	0	0	0	0.1	0	0	0	0
>AY.4_Group_0_73_50__50	0	0	0	0	0.1	0.2	0.1	0	0.1	0	0	0	0	0	0	0	0	0	0	0	0.2	0	0	0.1	0.1	0	0	0.1	0	0	0	0.1	0.1	0.1	0.1	0.1	0.1	0	0.1	0	0	0	0	0	0	0	0	0	0
>AY.4_Group_0_83_50__50	0	0	0	0	0.9	0.1	0	0.2	0	0	0	0.1	0	0.1	0.1	0.3	0.1	0.3	0	0.1	0.2	0	0	0.1	0.2	0.1	0	0	0	0	0	0	0	0	0	0	0	0	0	0	0.1	0	0	0	0	0	0	0	0
>AY.4_Group_0_93_50__50	0	0	0	0	0.6	0	0	0	0.1	0	0	0	0.1	0	0	0.1	0	0.5	0	0.1	0	0.1	0	0.1	0	0.3	0.3	0	0	0	0	0	0.2	0	0	0	0	0	0	0	0	0	0	0	0	0	0	0	0.1
>AY.4_Group_0_103_50__50	0	0	0	0	0.7	0.1	0	0	0	0	0.1	0.2	0.1	0	0.1	0	0	0.4	0	0	0.2	0.1	0	0	0	0	0	0	0.1	0	0	0	0	0	0	0	0	0	0	0	0	0	0	0	0	0	0	0	0
>AY.4_Group_1_4_50__50	0	0	0	0	0.4	0.1	0	0	0.1	0	0	0	0	0	0	0	0	0.3	0	0	0.5	0	0.1	0	0.1	0	0.1	0	0.1	0	0	0	0.2	0	0	0	0	0	0	0	0	0	0	0	0	0	0	0	0.1
>AY.4_Group_1_19_50__50	0	0	0	0	0.4	0	0	0.1	0	0	0	0.1	0.2	0	0.1	0.1	0.1	0.2	0	0	0	0	0	0	0	0.1	0	0	0	0	0	0	0.2	0	0	0.1	0	0	0	0	0	0	0	0	0	0	0	0	0
>AY.4_Group_1_30_50__50	0	0	0	0	0.4	0	0	0	0	0	0	0	0	0.1	0	0	0	0.4	0	0.1	0.2	0.2	0	0	0	0.1	0.1	0	0	0	0	0	0.1	0	0.1	0.1	0	0	0	0	0	0	0	0	0	0.1	0.1	0	0.3
>AY.4_Group_1_40_50__50	0	0	0	0	0.3	0.1	0	0	0	0	0	0	0.2	0.2	0	0.2	0.1	0.4	0.1	0	0.3	0	0	0	0	0	0.1	0	0.1	0	0	0	0.1	0	0	0.1	0	0	0	0	0	0	0	0	0	0	0	0	0
>AY.4_Group_2_0_50__50	0	0	0	0	0.5	0	0	0	0	0	0	0	0.3	0.4	0.1	0.1	0.1	0.5	0	0	0.3	0	0.1	0	0.1	0.1	0	0	0.2	0	0.1	0	0.1	0	0	0	0	0	0	0	0	0	0	0	0	0	0	0	0.1
>AY.4_Group_2_10_50__50	0	0	0	0	0.6	0	0	0.1	0	0	0	0	0.2	0	0	0.1	0.1	0.3	0.1	0.2	0.1	0.2	0.1	0.1	0.1	0.4	0.1	0.1	0.2	0.1	0	0	0	0.1	0	0	0	0	0	0	0	0	0	0	0	0	0	0	0
>AY.4_Group_2_20_50__50	0	0	0	0	0.5	0	0	0	0	0	0	0	0.3	0.2	0.1	0.1	0.1	0.4	0.1	0	0.1	0.2	0	0	0	0.1	0.3	0	0.3	0.1	0	0	0.1	0	0	0	0	0	0	0	0	0	0	0	0	0	0	0	0
>AY.4_Group_4_5_50__50	0	0	0	0	0.3	0	0	0	0	0.1	0	0	0	0	0	0.1	0	0.3	0	0.1	0.2	0.1	0	0	0.1	0.1	0	0.1	0.1	0.1	0	0	0.1	0	0	0	0	0	0	0	0	0.1	0	0	0	0.1	0	0	0.1
>AY.4.2_Group_0_0_50__	0	0	0	0	0.7	0	0	0	0	0	0	0.1	0.1	0.1	0.1	0.1	0	0.1	0	0	0.2	0.2	0	0.1	0	0	0.2	0	0.1	0	0	0	0.1	0.1	0.1	0.1	0	0	0	0	0	0	0	0	0	0	0	0	0
>AY.4.2_Group_0_10_50__	0	0	0	0	0.6	0.1	0	0	0	0	0.1	0	0	0	0	0	0.1	0	0.1	0.2	0.1	0	0	0	0	0.2	0	0	0	0.1	0.1	0	0	0	0	0.4	0	0	0	0	0	0	0	0	0	0	0	0	0.1
>BA.1_Group_0_0_50__	0	0	0	0	0.5	0	0	0	0.1	0	0	0.1	0.1	0.1	0.1	0.1	0.1	0.2	0	0	0.1	0	0	0	0.1	0	0	0	0	0	0	0	0	0	0	0	0	0	0	0	0	0	0	0	0	0	0	0	0.1
>BA.1_Group_0_11_50__	0	0	0	0	0	0.1	0	0.1	0.1	0	0	0	0	0	0	0	0	0	0	0.1	0.1	0	0	0	0	0	0	0	0	0	0	0	0	0	0	0	0	0	0	0	0	0	0	0	0	0.1	0.1	0	0
>BA.1_Group_0_21_50__	0	0	0	0	0	0	0	0	0	0	0	0	0.1	0.1	0	0	0	0	0	0	0	0	0	0.1	0	0.1	0	0	0	0	0	0	0	0	0	0.1	0	0	0	0	0	0	0	0	0.1	0	0	0	0
>BA.1_Group_1_3_50__	0	0	0	0	0.3	0	0	0	0.2	0	0	0	0	0	0	0	0.1	0.1	0	0.1	0	0	0	0	0.3	0.1	0.1	0	0.1	0	0	0.1	0.1	0	0	0	0	0	0	0	0	0	0	0	0	0	0	0	0
>BA.1.1_Group_0_6_50__	0	0	0	0	0.3	0	0	0	0.1	0	0	0.2	0	0.3	0.1	0.2	0.1	0.1	0.1	0.1	0.1	0.2	0	0	0	0	0.1	0	0	0	0	0.1	0.1	0	0	0	0	0	0	0	0	0	0	0	0	0	0.1	0	0.1
>BA.1.1_Group_0_16_50__	0	0	0	0	0.8	0	0	0	0.2	0	0	0.2	0	0	0	0	0.3	0.3	0.1	0	0.2	0.1	0	0	0	0.1	0.1	0.1	0	0.1	0	0	0	0	0	0	0	0	0	0	0	0	0	0	0	0	0	0	0
>BA.1.1_Group_0_28_50__	0	0	0	0	0.4	0.1	0	0	0	0	0	0	0	0	0	0	0.1	0.1	0	0	0	0	0	0	0.1	0.1	0	0	0	0	0	0	0	0	0	0	0	0	0	0	0	0	0	0	0	0	0.1	0	0
>BA.1.1_Group_0_38_50__	0	0	0	0	0.2	0	0	0	0.1	0	0	0.2	0	0.2	0.1	0.1	0.2	0.4	0	0	0.2	0	0	0.1	0	0	0.1	0	0	0.1	0	0.1	0	0	0	0	0	0	0	0	0	0	0	0	0	0	0	0	0
>BA.1.1_Group_0_48_50__	0	0	0	0	0.1	0	0	0	0.2	0	0.1	0	0	0.1	0.1	0.1	0.1	0.1	0	0	0.1	0.1	0	0	0.1	0.2	0	0.1	0	0.1	0	0	0	0	0	0	0	0	0	0	0	0	0	0	0	0	0	0	0.1
>BA.1.1_Group_0_58_50__	0	0	0	0	0.1	0	0	0	0	0	0	0	0	0	0	0	0	0.1	0	0	0	0	0	0	0	0	0	0	0	0	0	0	0	0	0	0	0	0	0	0	0	0	0	0	0	0	0	0	0
>BA.1.1_Group_0_68_50__	0	0	0	0	0.1	0	0	0.1	0	0	0	0	0	0	0	0	0	0	0	0	0	0	0	0	0	0	0	0	0	0	0	0	0	0	0	0	0	0	0	0	0	0	0	0	0	0	0	0	0
>BA.1.1_Group_0_78_50__	0	0	0	0	0.4	0	0	0	0	0	0	0.1	0.1	0	0	0	0.2	0.3	0.2	0	0	0.2	0	0	0	0.1	0	0	0	0	0	0	0	0	0	0	0	0	0	0	0	0	0	0	0.1	0	0	0	0.1
>BA.1.1_Group_0_88_50__	0	0	0	0	0	0	0	0	0	0	0	0	0	0	0	0	0	0	0	0	0	0	0.1	0	0	0	0	0	0	0.1	0	0.1	0.1	0	0	0.1	0	0	0.1	0	0.1	0	0	0	0.1	0	0	0	0
>BA.1.1_Group_0_98_50__	0	0	0	0	0.7	0	0	0	0.1	0	0.1	0	0.1	0	0	0	0.1	0.1	0	0.1	0	0.1	0	0	0	0	0	0	0.1	0	0	0	0	0	0	0	0	0	0	0	0	0	0	0	0	0.2	0	0	0
>BA.2_Group_0_0_50__	0	0	0	0	0.4	0.1	0	0	0	0	0	0	0	0	0	0	0.3	0	0.3	0	0.1	0	0	0.9	0.9	0.9	0.9	0.1	0	0	0	0	0	0	0	0	0	0	0	0	0	0	0	0	0	0	0	0	0
>BA.2_Group_0_10_50__	0	0	0	0	0.3	0	0	0.1	0	0	0	0	0.1	0	0	0	0.1	0	0.1	0	0	0	0	0.6	0.6	0.6	0.6	0	0	0	0	0.1	0	0	0	0	0	0	0	0	0	0	0	0	0	0	0	0	0.1
>BA.2_Group_0_21_50__	0	0	0	0	0.1	0	0	0	0	0	0	0.1	0	0.1	0	0	0.3	0	0.3	0	0	0	0	0.5	0.5	0.5	0.5	0	0	0	0	0	0	0	0	0	0	0	0	0	0	0	0	0	0	0	0	0	0
>BA.2_Group_0_31_50__	0	0	0	0	0.1	0	0	0.1	0	0	0	0.1	0	0	0	0.1	0	0	0	0	0.1	0.1	0	0.2	0.2	0.2	0.2	0	0.1	0	0	0	0.1	0	0	0	0	0	0	0	0	0	0	0	0	0	0	0	0
[truncated: 1,231 more columns]

## Sheet: 1G
NTD			RBD			S2
Pairwise genetic distance	Spearman coefficient		Pairwise genetic distance	Spearman coefficient		Pairwise genetic distance	Spearman coefficient
0.008943	0.550049		0.0005241	0.572402		0.008943	0.438266
0.009206	0.672502		0.003937	0.532665		0.009206	0.544596
0.000524	0.512228		0.007876	0.453867		0.000524	0.55226
0.009206	0.316682		0.002096	0.569639		0.009206	0.360177
0.009469	0.503733		0.004978	0.343182		0.009469	0.397542
0.003937	0.690185		0.004462	0.370301		0.003937	0.66001
0.004462	0.551557		0.008401	0.287873		0.004462	0.511037
0.008671	0.600027		0.00262	0.382126		0.008671	0.431869
0.008933	0.654475		0.005502	0.295426		0.008933	0.553198
0.008406	0.512985		0.002097	0.536923		0.008406	0.498729
0.000263	0.532747		0.004456	0.442203		0.000263	0.529273
0.007876	0.460349		0.008943	0.330443		0.007876	0.49432
0.008401	0.327692		0.009206	0.236626		0.008401	0.430111
0.004475	0.419453		0.008671	0.415748		0.004475	0.436042
0.004738	0.495358		0.004475	0.527982		0.004738	0.560348
0.002096	0.680641		0.008406	0.449437		0.002096	0.67717
0.00262	0.497198		0.01024	0.347216		0.00262	0.568185
0.002097	0.708998		0.009206	0.276958		0.002097	0.665421
0.008406	0.549857		0.009469	0.242539		0.008406	0.433273
0.008668	0.648275		0.008933	0.45493		0.008668	0.53709
0.007341	0.534573		0.0002629	0.571111		0.007341	0.52088
0.002878	0.606492		0.004738	0.745057		0.002878	0.608337
0.004978	0.519369		0.008668	0.35368		0.004978	0.560287
0.005502	0.364079		0.01051	0.365148		0.005502	0.50396
0.004456	0.577761		0.008406	0.586814		0.004456	0.582743
0.01024	0.511397		0.007341	0.484834		0.01024	0.411
0.01051	0.551206		0.008915	0.414871		0.01051	0.547272
0.008915	0.469038		0.002878	0.421404		0.008915	0.480845

## Sheet: 2B
Position	Volatility in Baseline
1	0
2	0.0263158
3	0.0350877
4	0.00877193
5	0.491228
6	0.0438596
7	0.00877193
8	0.0438596
9	0.0701754
10	0.00877193
11	0.0175439
12	0.149123
13	0.0350877
14	0.0263158
15	0.0263158
16	0.0263158
17	0.0789474
18	0.27193
19	0.0701754
20	0.122807
21	0.105263
22	0.175439
23	0.0526316
24	0.0350877
25	0.0877193
26	0.166667
27	0.122807
28	0.0263158
29	0.114035
30	0.0175439
31	0
32	0.0175439
33	0.0350877
34	0.0263158
35	0.0263158
36	0.00877193
37	0
38	0
39	0
40	0
41	0.0175439
42	0
43	0
44	0
45	0.0175439
46	0.00877193
47	0.0175439
48	0
49	0.114035
50	0.0263158
51	0.0263158
52	0.0438596
53	0
54	0.140351
55	0
56	0
57	0.00877193
58	0
59	0
60	0
61	0
62	0
63	0
64	0.0438596
65	0.00877193
66	0.00877193
67	0.131579
68	0.0350877
69	0.210526
70	0.219298
71	0.0438596
72	0.149123
73	0.00877193
74	0.0701754
75	0.105263
76	0.0789474
77	0.0350877
78	0.0438596
79	0.0175439
80	0.166667
81	0
82	0.00877193
83	0.0350877
84	0
85	0.0263158
86	0
87	0
88	0.0175439
89	0
90	0.0263158
91	0
92	0
93	0.00877193
94	0.00877193
95	0.245614
96	0.0964912
97	0.0263158
98	0.22807
99	0.0175439
100	0.0263158
101	0.0175439
102	0.0877193
103	0
104	0.00877193
105	0.00877193
106	0
107	0
108	0
109	0
110	0
111	0.0175439
112	0.0263158
113	0
114	0
115	0
116	0
117	0
118	0.0263158
119	0.0175439
120	0
121	0.0175439
122	0.00877193
123	0.0175439
124	0
125	0
126	0.0175439
127	0
128	0.00877193
129	0
130	0
131	0
132	0.00877193
133	0
134	0.00877193
135	0
136	0.0175439
137	0.0175439
138	0.184211
139	0.00877193
140	0.0350877
141	0.0701754
142	0.0526316
143	0.0877193
144	0.245614
145	0.105263
146	0.105263
147	0.0175439
148	0.00877193
149	0.0526316
150	0.00877193
151	0.0526316
152	0.105263
153	0.0964912
154	0.0350877
155	0.0175439
156	0.0350877
157	0.0789474
158	0.0175439
159	0.00877193
160	0
161	0.00877193
162	0.0263158
163	0.0350877
164	0.0350877
165	0
166	0
167	0
168	0
169	0
170	0.00877193
171	0
172	0
173	0.0877193
174	0.00877193
175	0.0263158
176	0.157895
177	0.0614035
178	0.0789474
179	0.0526316
180	0.0263158
181	0.0789474
182	0.0350877
183	0.0263158
184	0.0263158
185	0.00877193
186	0.0263158
187	0
188	0.0263158
189	0.0350877
190	0.0526316
191	0
192	0
193	0.0175439
194	0
195	0
196	0.00877193
197	0.0350877
198	0.0263158
199	0.00877193
200	0.00877193
201	0
202	0.00877193
203	0.00877193
204	0.00877193
205	0
206	0
207	0.0175439
208	0.0175439
209	0.0175439
210	0.0438596
211	0.0350877
212	0.00877193
213	0.0438596
214	0.0438596
215	0.105263
216	0.0350877
217	0.00877193
218	0.0175439
219	0.0438596
220	0.0263158
221	0.0438596
222	0.394737
223	0
224	0.00877193
225	0
226	0.0175439
227	0.00877193
228	0.00877193
229	0.00877193
230	0
231	0
232	0.00877193
233	0.0175439
234	0.00877193
235	0
236	0
237	0.00877193
238	0
239	0.00877193
240	0.0263158
241	0
242	0.0614035
243	0.0614035
244	0.0263158
245	0.0701754
246	0.0175439
247	0.0438596
248	0.00877193
249	0.00877193
250	0.0526316
251	0.0701754
252	0.0614035
253	0.114035
254	0.105263
255	0.122807
256	0.0877193
257	0.0701754
258	0.0175439
259	0.00877193
260	0.0350877
261	0.0877193
262	0.131579
263	0.0614035
264	0.0175439
265	0.00877193
266	0.0175439
267	0
268	0
269	0.0175439
270	0
271	0.0263158
272	0.0175439
273	0.00877193
274	0.0175439
275	0
276	0
277	0
278	0
279	0
280	0.0263158
281	0.0175439
282	0.0175439
283	0
284	0
285	0
286	0.0263158
287	0.00877193
288	0.00877193
289	0.00877193
290	0
291	0
292	0.00877193
293	0.00877193
294	0
295	0
296	0
297	0
298	0
299	0.0350877
300	0.00877193
301	0
302	0
303	0.00877193
304	0
305	0
306	0.00877193
307	0.0263158
308	0.0526316
309	0.0263158
310	0
311	0
312	0.0175439
313	0
314	0.0263158
315	0
316	0.00877193
317	0
318	0
319	0
320	0.0263158
321	0.00877193
322	0.0175439
323	0.0789474
324	0.0263158
325	0.00877193
326	0
327	0.00877193
328	0
329	0
330	0.0438596
331	0
332	0
333	0
334	0.00877193
335	0.00877193
336	0
337	0
338	0.0263158
339	0.0350877
340	0
341	0.00877193
342	0
343	0
344	0.0350877
345	0
346	0.0438596
347	0
348	0.0350877
349	0.00877193
350	0
351	0
352	0.00877193
353	0
354	0.0614035
355	0
356	0
357	0.00877193
358	0
359	0.0263158
360	0
361	0
362	0.00877193
363	0
364	0.00877193
365	0
366	0
367	0.0526316
368	0
369	0
370	0.0175439
371	0
372	0.0175439
373	0.0175439
374	0.00877193
375	0.00877193
376	0.0263158
377	0
378	0.0175439
379	0
380	0
381	0
382	0.0350877
383	0
384	0.0964912
385	0.00877193
386	0
387	0
388	0
389	0
390	0
391	0
392	0
393	0
394	0.00877193
395	0
396	0
397	0
398	0
399	0
400	0
401	0
402	0.00877193
403	0.00877193
404	0
405	0
406	0.0175439
407	0
408	0.00877193
409	0
410	0
411	0.0263158
412	0
413	0
414	0.0263158
415	0.00877193
416	0
417	0.00877193
418	0
419	0.0175439
420	0
421	0
422	0
423	0
424	0
425	0
426	0.00877193
427	0.0263158
428	0
429	0
430	0.00877193
431	0
432	0
433	0
434	0
435	0
436	0
437	0
438	0
439	0.122807
440	0.0438596
441	0
442	0
443	0.00877193
444	0.00877193
445	0
446	0.0175439
447	0
448	0.00877193
449	0
450	0.00877193
451	0
452	0.0877193
453	0
454	0
455	0.00877193
456	0
457	0
458	0
459	0
460	0.0175439
461	0
462	0.00877193
463	0
464	0
465	0.00877193
466	0
467	0
468	0.0175439
469	0
470	0.0350877
471	0.00877193
472	0
473	0
474	0
475	0.0438596
476	0.0175439
477	0.263158
478	0.0964912
479	0.0263158
480	0
481	0.00877193
482	0
483	0.0263158
484	0.114035
485	0.00877193
486	0
487	0
488	0
489	0
490	0
491	0
492	0
493	0.0175439
494	0.114035
495	0
496	0
497	0
498	0.0175439
499	0.0175439
500	0
501	0.210526
502	0
503	0.0175439
504	0
505	0
506	0
507	0.00877193
508	0.0263158
509	0
510	0
511	0
512	0
513	0
514	0.00877193
515	0
516	0.0175439
517	0.0263158
518	0.0175439
519	0
520	0.131579
521	0.0175439
522	0.140351
523	0.00877193
524	0
525	0
526	0
527	0
528	0
529	0.0175439
530	0
531	0
532	0.0263158
533	0
534	0.00877193
535	0.00877193
536	0.0175439
537	0.00877193
538	0
539	0.0263158
540	0.0175439
541	0
542	0
543	0
544	0
545	0
546	0
547	0.0438596
548	0
549	0.0263158
550	0
551	0.0175439
552	0.00877193
553	0.0350877
554	0.0350877
555	0
556	0.00877193
557	0
558	0.0701754
559	0
560	0
561	0.0438596
562	0
563	0
564	0
565	0.0526316
566	0.00877193
567	0
568	0.00877193
569	0.0175439
570	0.0789474
571	0.00877193
572	0.114035
573	0.0438596
574	0.0614035
575	0.0175439
576	0
577	0
578	0
579	0
580	0.0175439
581	0.00877193
582	0
583	0.201754
584	0.0350877
585	0.00877193
586	0
587	0
588	0.0175439
589	0.00877193
590	0
591	0.00877193
592	0
593	0
594	0.00877193
595	0
596	0.00877193
597	0
598	0
599	0
600	0
601	0
602	0
603	0
604	0.0350877
605	0
606	0.0263158
607	0.00877193
608	0.0175439
609	0
610	0
611	0.00877193
612	0.00877193
613	0.105263
614	0.184211
615	0.0263158
616	0.0438596
617	0
618	0.0263158
619	0.0175439
620	0.00877193
621	0.0175439
622	0.0701754
623	0.0614035
624	0
625	0.0263158
626	0.0526316
627	0.0263158
628	0.00877193
629	0
630	0
631	0.0438596
632	0.00877193
633	0
634	0
635	0.00877193
636	0
637	0.00877193
638	0.00877193
639	0.00877193
640	0.131579
641	0.0263158
642	0.0175439
643	0
644	0
645	0
646	0.00877193
647	0.0614035
648	0
649	0
650	0
651	0.0175439
652	0
653	0.0701754
654	0.105263
655	0.114035
656	0
657	0.0175439
658	0.00877193
659	0.0175439
660	0
661	0.00877193
662	0
663	0
664	0
665	0
666	0.00877193
667	0
668	0
669	0
670	0.0263158
671	0
672	0.0614035
673	0.0614035
674	0
675	0.245614
676	0.0614035
677	0.324561
678	0.0614035
679	0.0526316
680	0.0175439
681	0.201754
682	0.00877193
683	0.0175439
684	0.0877193
685	0

## Sheet: 2C
Volatility at LFM	Volatility at sLFM	Volatility at no s/LFM
0.491228	0.245614	0.219298
0.394737	0.22807	0.201754
0.324561	0.184211	0.201754
0.27193	0.149123	0.184211
0.263158	0.131579	0.175439
0.245614	0.122807	0.175439
0.245614	0.114035	0.166667
0.219298	0.105263	0.157895
0.210526	0.087719	0.149123
0.210526	0.087719	0.140351
0.201754	0.078947	0.140351
0.184211	0.061404	0.140351
0.184211	0.035088	0.140351
0.166667	0.017544	0.131579
0.166667	0.017544	0.131579
0.166667	0.008772	0.131579
0.149123		0.131579
0.122807		0.122807
0.114035		0.122807
0.114035		0.122807
0.114035		0.122807
0.114035		0.114035
0.105263		0.114035
0.105263		0.114035
0.096491		0.114035
0.087719		0.105263
0.087719		0.105263
0.078947		0.105263
0.078947		0.105263
0.078947		0.105263
0.078947		0.105263
0.070175		0.105263
0.052632		0.105263
0.052632		0.105263
0.04386		0.105263
0.035088		0.105263
0.035088		0.096491
0.035088		0.096491
0.026316		0.096491
0.017544		0.096491
0.017544		0.087719
0.008772		0.087719
0.008772		0.087719
		0.087719
		0.087719
		0.087719
		0.087719
		0.087719
		0.087719
		0.087719
		0.087719
		0.078947
		0.078947
		0.078947
		0.078947
		0.078947
		0.078947
		0.070175
		0.070175
		0.070175
		0.070175
		0.070175
		0.070175
		0.070175
		0.070175
		0.070175
		0.070175
		0.070175
		0.070175
		0.070175
		0.061404
		0.061404
		0.061404
		0.061404
		0.061404
		0.061404
		0.061404
		0.061404
		0.061404
		0.061404
		0.061404
		0.061404
		0.061404
		0.061404
		0.061404
		0.061404
		0.061404
		0.052632
		0.052632
		0.052632
		0.052632
		0.052632
		0.052632
		0.052632
		0.052632
		0.052632
		0.052632
		0.052632
		0.052632
		0.052632
		0.052632
		0.052632
		0.052632
		0.052632
		0.052632
		0.052632
		0.052632
		0.052632
		0.052632
		0.052632
		0.052632
		0.052632
		0.052632
		0.04386
		0.04386
		0.04386
		0.04386
		0.04386
		0.04386
		0.04386
		0.04386
		0.04386
		0.04386
		0.04386
		0.04386
		0.04386
		0.04386
		0.04386
		0.04386
		0.04386
		0.04386
		0.04386
		0.04386
		0.04386
		0.04386
		0.04386
		0.04386
		0.04386
		0.04386
		0.04386
		0.04386
		0.04386
		0.04386
		0.04386
		0.04386
		0.04386
		0.04386
		0.04386
		0.04386
		0.04386
		0.04386
		0.04386
		0.04386
		0.04386
		0.04386
		0.04386
		0.035088
		0.035088
		0.035088
		0.035088
		0.035088
		0.035088
		0.035088
		0.035088
		0.035088
		0.035088
		0.035088
		0.035088
		0.035088
		0.035088
		0.035088
		0.035088
		0.035088
		0.035088
		0.035088
		0.035088
		0.035088
		0.035088
		0.035088
		0.035088
		0.035088
		0.035088
		0.035088
		0.035088
		0.035088
		0.035088
		0.035088
		0.035088
		0.035088
		0.035088
		0.035088
		0.035088
		0.035088
		0.035088
		0.035088
		0.035088
		0.035088
		0.035088
		0.035088
		0.035088
		0.035088
		0.035088
		0.035088
		0.035088
		0.026316
		0.026316
		0.026316
		0.026316
		0.026316
		0.026316
		0.026316
		0.026316
		0.026316
		0.026316
		0.026316
		0.026316
		0.026316
		0.026316
		0.026316
		0.026316
		0.026316
		0.026316
		0.026316
		0.026316
		0.026316
		0.026316
		0.026316
		0.026316
		0.026316
		0.026316
		0.026316
		0.026316
		0.026316
		0.026316
		0.026316
		0.026316
		0.026316
		0.026316
		0.026316
		0.026316
		0.026316
		0.026316
		0.026316
		0.026316
		0.026316
		0.026316
		0.026316
		0.026316
		0.026316
		0.026316
		0.026316
		0.026316
		0.026316
		0.026316
		0.026316
		0.026316
		0.026316
		0.026316
		0.026316
		0.026316
		0.026316
		0.026316
		0.026316
		0.026316
		0.026316
		0.026316
		0.026316
		0.026316
		0.026316
		0.026316
		0.026316
		0.026316
		0.026316
		0.026316
		0.026316
		0.026316
		0.026316
		0.026316
		0.026316
		0.026316
		0.026316
		0.026316
		0.026316
		0.026316
		0.026316
		0.026316
		0.026316
		0.026316
		0.026316
		0.026316
		0.026316
		0.026316
		0.026316
		0.026316
		0.026316
		0.026316
		0.026316
		0.026316
		0.026316
		0.026316
		0.026316
		0.026316
		0.026316
		0.026316
		0.026316
		0.026316
		0.026316
		0.026316
		0.026316
		0.026316
		0.026316
		0.017544
		0.017544
		0.017544
		0.017544
		0.017544
		0.017544
		0.017544
		0.017544
		0.017544
		0.017544
		0.017544
		0.017544
		0.017544
		0.017544
		0.017544
		0.017544
		0.017544
		0.017544
		0.017544
		0.017544
		0.017544
		0.017544
		0.017544
		0.017544
		0.017544
		0.017544
		0.017544
		0.017544
		0.017544
		0.017544
		0.017544
		0.017544
		0.017544
		0.017544
		0.017544
		0.017544
		0.017544
		0.017544
		0.017544
		0.017544
		0.017544
		0.017544
		0.017544
		0.017544
		0.017544
		0.017544
		0.017544
		0.017544
		0.017544
		0.017544
		0.017544
		0.017544
		0.017544
		0.017544
		0.017544
		0.017544
		0.017544
		0.017544
		0.017544
		0.017544
		0.017544
		0.017544
		0.017544
		0.017544
		0.017544
		0.017544
		0.017544
		0.017544
		0.017544
		0.017544
		0.017544
		0.017544
		0.017544
		0.017544
		0.017544
		0.017544
		0.017544
		0.017544
		0.017544
		0.017544
		0.017544
		0.017544
		0.017544
		0.017544
		0.017544
		0.017544
		0.017544
		0.017544
		0.017544
		0.017544
		0.017544
		0.017544
		0.017544
		0.017544
		0.017544
		0.017544
		0.017544
		0.017544
		0.017544
		0.017544
		0.017544
		0.017544
		0.017544
		0.017544
		0.017544
		0.017544
		0.017544
		0.017544
		0.017544
		0.017544
		0.017544
		0.017544
		0.017544
		0.017544
		0.017544
		0.017544
		0.017544
		0.017544
		0.017544
		0.017544
		0.017544
		0.017544
		0.017544
		0.017544
		0.017544
		0.017544
		0.017544
		0.017544
		0.017544
		0.008772
		0.008772
		0.008772
		0.008772
		0.008772
		0.008772
		0.008772
		0.008772
		0.008772
		0.008772
		0.008772
		0.008772
		0.008772
		0.008772
		0.008772
		0.008772
		0.008772
		0.008772
		0.008772
		0.008772
		0.008772
		0.008772
		0.008772
		0.008772
		0.008772
		0.008772
		0.008772
		0.008772
		0.008772
		0.008772
		0.008772
		0.008772
		0.008772
		0.008772
		0.008772
		0.008772
		0.008772
		0.008772
		0.008772
		0.008772
		0.008772
		0.008772
		0.008772
		0.008772
		0.008772
		0.008772
		0.008772
		0.008772
		0.008772
		0.008772
		0.008772
		0.008772
		0.008772
		0.008772
		0.008772
		0.008772
		0.008772
		0.008772
		0.008772
		0.008772
		0.008772
		0.008772
		0.008772
		0.008772
		0.008772
		0.008772
		0.008772
		0.008772
		0.008772
		0.008772
		0.008772
		0.008772
		0.008772
		0.008772
		0.008772
		0.008772
		0.008772
		0.008772
		0.008772
		0.008772
		0.008772
		0.008772
		0.008772
		0.008772
		0.008772
		0.008772
		0.008772
		0.008772
		0.008772
		0.008772
		0.008772
		0.008772
		0.008772
		0.008772
		0.008772
		0.008772
		0.008772
		0.008772
		0.008772
		0.008772
		0.008772
		0.008772
		0.008772
		0.008772
		0.008772
		0.008772
		0.008772
		0.008772
		0.008772
		0.008772
		0.008772
		0.008772
		0.008772
		0.008772
		0.008772
		0.008772
		0.008772
		0.008772
		0.008772
		0.008772
		0.008772
		0.008772
		0.008772
		0.008772
		0.008772
		0.008772
		0.008772
		0.008772
		0.008772
		0.008772
		0.008772
		0.008772
		0.008772
		0.008772
		0.008772
		0.008772
		0.008772
		0.008772
		0.008772
		0.008772
		0.008772
		0.008772
		0.008772
		0.008772
		0.008772
		0.008772
		0.008772
		0.008772
		0.008772
		0.008772
		0.008772
		0.008772
		0.008772
		0.008772
		0.008772
		0.008772
		0.008772
		0.008772
		0.008772
		0.008772
		0.008772
		0.008772
		0.008772
		0.008772
		0.008772
		0.008772
		0.008772
		0.008772
		0.008772
		0.008772
		0.008772
		0.008772
		0.008772
		0.008772
		0.008772
		0.008772
		0.008772
		0.008772
		0.008772
		0.008772
		0.008772
		0.008772
		0.008772
		0.008772
		0.008772
		0.008772
		0.008772
		0.008772
		0.008772
		0.008772
		0.008772
		0.008772
		0.008772
		0.008772
		0.008772
		0.008772
		0.008772
		0.008772
		0.008772
		0.008772
		0.008772
		0.008772
		0.008772
		0.008772
		0.008772
		0.008772
		0.008772
		0.008772
		0.008772
		0.008772
		0.008772
		0.008772
		0.008772
		0.008772
		0.008772
		0.008772
		0.008772
		0.008772
		0.008772
		0.008772
		0.008772
		0
		0
		0
		0
		0
		0
		0
		0
		0
		0
		0
		0
		0
		0
		0
		0
		0
		0
		0
		0
		0
		0
		0
		0
		0
		0
		0
		0
		0
		0
		0
		0
		0
		0
		0
		0
		0
		0
		0
		0
		0
		0
		0
		0
		0
		0
		0
		0
		0
		0
		0
		0
		0
		0
		0
		0
		0
		0
		0
		0
		0
		0
		0
		0
		0
		0
		0
		0
		0
		0
		0
		0
		0
		0
		0
		0
		0
		0
		0
		0
		0
		0
		0
		0
		0
		0
		0
		0
		0
		0
		0
		0
		0
		0
		0
		0
		0
		0
		0
		0
		0
		0
		0
		0
		0
		0
		0
		0
		0
		0
		0
		0
		0
		0
		0
		0
		0
		0
		0
		0
		0
		0
		0
		0
		0
		0
		0
		0
		0
		0
		0
		0
		0
		0
		0
		0
		0
		0
		0
		0
		0
		0
		0
		0
		0
		0
		0
		0
		0
		0
		0
		0
		0
		0
		0
		0
		0
		0
		0
		0
		0
		0
		0
		0
		0
		0
		0
		0
		0
		0
		0
		0
		0
		0
		0
		0
		0
		0
		0
		0
		0
		0
		0
		0
		0
		0
		0
		0
		0
		0
		0
		0
		0
		0
		0
		0
		0
		0
		0
		0
		0
		0
		0
		0
		0
		0
		0
		0
		0
		0
		0
		0
		0
		0
		0
		0
		0
		0
		0
		0
		0
		0
		0
		0
		0
		0
		0
		0
		0
		0
		0
		0
		0
		0
		0
		0
		0
		0
		0
		0
		0
		0
		0
		0
		0
		0
		0
		0
		0
		0
		0
		0
		0
		0
		0
		0
		0
		0
		0
		0
		0
		0
		0
		0
		0
		0
		0
		0
		0
		0
		0
		0
		0
		0
		0
		0
		0
		0
		0
		0
		0
		0
		0
		0
		0
		0
		0
		0
		0
		0
		0
		0
		0
		0
		0
		0
		0
		0
		0
		0
		0
		0
		0
		0
		0
		0
		0
		0
		0
		0
		0
		0
		0
		0
		0
		0
		0
		0
		0
		0
		0
		0
		0
		0
		0
		0
		0
		0
		0
		0
		0
		0
		0
		0
		0
		0
		0
		0
		0
		0
		0
		0
		0
		0
		0
		0
		0
		0
		0
		0
		0
		0
		0
		0
		0
		0
		0
		0
		0
		0
		0
		0
		0
		0
		0
		0
		0
		0
		0
		0
		0
		0
		0
		0
		0
		0
		0
		0
		0
		0
		0
		0
		0
		0
		0
		0
		0
		0
		0
		0
		0
		0
		0
		0
		0
		0
		0
		0
		0
		0
		0
		0
		0
		0
		0
		0
		0
		0
		0
		0
		0
		0
		0
		0
		0
		0
		0
		0
		0
		0
		0
		0
		0
		0
		0
		0
		0
		0
		0
		0
		0
		0
		0
		0
		0
		0
		0
		0
		0
		0
		0
		0
		0
		0
		0
		0
		0
		0
		0
		0
		0
		0
		0
		0
		0
		0
		0
		0
		0
		0
		0
		0
		0
		0
		0
		0
		0
		0
		0
		0
		0
		0
		0
		0
		0
		0
		0
		0
		0
		0
		0
		0
		0
		0
		0
		0
		0
		0
		0
		0
		0
		0
		0
		0
		0
		0
		0
		0
		0
		0
		0
		0
		0
		0
		0
		0
		0
		0
		0
		0
		0
		0
		0
		0
		0
		0
		0
		0
		0
		0
		0
		0
		0
		0
		0
		0
		0
		0
		0
		0
		0
		0
		0
		0
		0
		0
		0
		0
		0
		0
		0
		0
		0
		0
		0
		0
		0
		0
		0
		0
		0
		0
		0

## Sheet: 2D
Volatility at s/LFM	Volatility at No s/LFM
0.491228	0.219298
0.394737	0.201754
0.324561	0.201754
0.27193	0.184211
0.263158	0.175439
0.245614	0.175439
0.245614	0.166667
0.219298	0.157895
0.210526	0.149123
0.210526	0.140351
0.201754	0.140351
0.184211	0.140351
0.184211	0.140351
0.166667	0.131579
0.166667	0.131579
0.166667	0.131579
0.149123	0.131579
0.122807	0.122807
0.114035	0.122807
0.114035	0.122807
0.114035	0.122807
0.114035	0.114035
0.105263	0.114035
0.105263	0.114035
0.096491	0.114035
0.087719	0.105263
0.087719	0.105263
0.078947	0.105263
0.078947	0.105263
0.078947	0.105263
0.078947	0.105263
0.070175	0.105263
0.052632	0.105263
0.052632	0.105263
0.04386	0.105263
0.035088	0.105263
0.035088	0.096491
0.035088	0.096491
0.026316	0.096491
0.017544	0.096491
0.017544	0.087719
0.008772	0.087719
0.008772	0.087719
0.245614	0.087719
0.22807	0.087719
0.184211	0.087719
0.149123	0.087719
0.131579	0.087719
0.122807	0.087719
0.114035	0.087719
0.105263	0.087719
0.087719	0.078947
0.087719	0.078947
0.078947	0.078947
0.061404	0.078947
0.035088	0.078947
0.017544	0.078947
0.017544	0.070175
0.008772	0.070175
	0.070175
	0.070175
	0.070175
	0.070175
	0.070175
	0.070175
	0.070175
	0.070175
	0.070175
	0.070175
	0.070175
	0.061404
	0.061404
	0.061404
	0.061404
	0.061404
	0.061404
	0.061404
	0.061404
	0.061404
	0.061404
	0.061404
	0.061404
	0.061404
	0.061404
	0.061404
	0.061404
	0.061404
	0.052632
	0.052632
	0.052632
	0.052632
	0.052632
	0.052632
	0.052632
	0.052632
	0.052632
	0.052632
	0.052632
	0.052632
	0.052632
	0.052632
	0.052632
	0.052632
	0.052632
	0.052632
	0.052632
	0.052632
	0.052632
	0.052632
	0.052632
	0.052632
	0.052632
	0.052632
	0.04386
	0.04386
	0.04386
	0.04386
	0.04386
	0.04386
	0.04386
	0.04386
	0.04386
	0.04386
	0.04386
	0.04386
	0.04386
	0.04386
	0.04386
	0.04386
	0.04386
	0.04386
	0.04386
	0.04386
	0.04386
	0.04386
	0.04386
	0.04386
	0.04386
	0.04386
	0.04386
	0.04386
	0.04386
	0.04386
	0.04386
	0.04386
	0.04386
	0.04386
	0.04386
	0.04386
	0.04386
	0.04386
	0.04386
	0.04386
	0.04386
	0.04386
	0.04386
	0.035088
	0.035088
	0.035088
	0.035088
	0.035088
	0.035088
	0.035088
	0.035088
	0.035088
	0.035088
	0.035088
	0.035088
	0.035088
	0.035088
	0.035088
	0.035088
	0.035088
	0.035088
	0.035088
	0.035088
	0.035088
	0.035088
	0.035088
	0.035088
	0.035088
	0.035088
	0.035088
	0.035088
	0.035088
	0.035088
	0.035088
	0.035088
	0.035088
	0.035088
	0.035088
	0.035088
	0.035088
	0.035088
	0.035088
	0.035088
	0.035088
	0.035088
	0.035088
	0.035088
	0.035088
	0.035088
	0.035088
	0.035088
	0.026316
	0.026316
	0.026316
	0.026316
	0.026316
	0.026316
	0.026316
	0.026316
	0.026316
	0.026316
	0.026316
	0.026316
	0.026316
	0.026316
	0.026316
	0.026316
	0.026316
	0.026316
	0.026316
	0.026316
	0.026316
	0.026316
	0.026316
	0.026316
	0.026316
	0.026316
	0.026316
	0.026316
	0.026316
	0.026316
	0.026316
	0.026316
	0.026316
	0.026316
	0.026316
	0.026316
	0.026316
	0.026316
	0.026316
	0.026316
	0.026316
	0.026316
	0.026316
	0.026316
	0.026316
	0.026316
	0.026316
	0.026316
	0.026316
	0.026316
	0.026316
	0.026316
	0.026316
	0.026316
	0.026316
	0.026316
	0.026316
	0.026316
	0.026316
	0.026316
	0.026316
	0.026316
	0.026316
	0.026316
	0.026316
	0.026316
	0.026316
	0.026316
	0.026316
	0.026316
	0.026316
	0.026316
	0.026316
	0.026316
	0.026316
	0.026316
	0.026316
	0.026316
	0.026316
	0.026316
	0.026316
	0.026316
	0.026316
	0.026316
	0.026316
	0.026316
	0.026316
	0.026316
	0.026316
	0.026316
	0.026316
	0.026316
	0.026316
	0.026316
	0.026316
	0.026316
	0.026316
	0.026316
	0.026316
	0.026316
	0.026316
	0.026316
	0.026316
	0.026316
	0.026316
	0.026316
	0.026316
	0.017544
	0.017544
	0.017544
	0.017544
	0.017544
	0.017544
	0.017544
	0.017544
	0.017544
	0.017544
	0.017544
	0.017544
	0.017544
	0.017544
	0.017544
	0.017544
	0.017544
	0.017544
	0.017544
	0.017544
	0.017544
	0.017544
	0.017544
	0.017544
	0.017544
	0.017544
	0.017544
	0.017544
	0.017544
	0.017544
	0.017544
	0.017544
	0.017544
	0.017544
	0.017544
	0.017544
	0.017544
	0.017544
	0.017544
	0.017544
	0.017544
	0.017544
	0.017544
	0.017544
	0.017544
	0.017544
	0.017544
	0.017544
	0.017544
	0.017544
	0.017544
	0.017544
	0.017544
	0.017544
	0.017544
	0.017544
	0.017544
	0.017544
	0.017544
	0.017544
	0.017544
	0.017544
	0.017544
	0.017544
	0.017544
	0.017544
	0.017544
	0.017544
	0.017544
	0.017544
	0.017544
	0.017544
	0.017544
	0.017544
	0.017544
	0.017544
	0.017544
	0.017544
	0.017544
	0.017544
	0.017544
	0.017544
	0.017544
	0.017544
	0.017544
	0.017544
	0.017544
	0.017544
	0.017544
	0.017544
	0.017544
	0.017544
	0.017544
	0.017544
	0.017544
	0.017544
	0.017544
	0.017544
	0.017544
	0.017544
	0.017544
	0.017544
	0.017544
	0.017544
	0.017544
	0.017544
	0.017544
	0.017544
	0.017544
	0.017544
	0.017544
	0.017544
	0.017544
	0.017544
	0.017544
	0.017544
	0.017544
	0.017544
	0.017544
	0.017544
	0.017544
	0.017544
	0.017544
	0.017544
	0.017544
	0.017544
	0.017544
	0.017544
	0.017544
	0.008772
	0.008772
	0.008772
	0.008772
	0.008772
	0.008772
	0.008772
	0.008772
	0.008772
	0.008772
	0.008772
	0.008772
	0.008772
	0.008772
	0.008772
	0.008772
	0.008772
	0.008772
	0.008772
	0.008772
	0.008772
	0.008772
	0.008772
	0.008772
	0.008772
	0.008772
	0.008772
	0.008772
	0.008772
	0.008772
	0.008772
	0.008772
	0.008772
	0.008772
	0.008772
	0.008772
	0.008772
	0.008772
	0.008772
	0.008772
	0.008772
	0.008772
	0.008772
	0.008772
	0.008772
	0.008772
	0.008772
	0.008772
	0.008772
	0.008772
	0.008772
	0.008772
	0.008772
	0.008772
	0.008772
	0.008772
	0.008772
	0.008772
	0.008772
	0.008772
	0.008772
	0.008772
	0.008772
	0.008772
	0.008772
	0.008772
	0.008772
	0.008772
	0.008772
	0.008772
	0.008772
	0.008772
	0.008772
	0.008772
	0.008772
	0.008772
	0.008772
	0.008772
	0.008772
	0.008772
	0.008772
	0.008772
	0.008772
	0.008772
	0.008772
	0.008772
	0.008772
	0.008772
	0.008772
	0.008772
	0.008772
	0.008772
	0.008772
	0.008772
	0.008772
	0.008772
	0.008772
	0.008772
	0.008772
	0.008772
	0.008772
	0.008772
	0.008772
	0.008772
	0.008772
	0.008772
	0.008772
	0.008772
	0.008772
	0.008772
	0.008772
	0.008772
	0.008772
	0.008772
	0.008772
	0.008772
	0.008772
	0.008772
	0.008772
	0.008772
	0.008772
	0.008772
	0.008772
	0.008772
	0.008772
	0.008772
	0.008772
	0.008772
	0.008772
	0.008772
	0.008772
	0.008772
	0.008772
	0.008772
	0.008772
	0.008772
	0.008772
	0.008772
	0.008772
	0.008772
	0.008772
	0.008772
	0.008772
	0.008772
	0.008772
	0.008772
	0.008772
	0.008772
	0.008772
	0.008772
	0.008772
	0.008772
	0.008772
	0.008772
	0.008772
	0.008772
	0.008772
	0.008772
	0.008772
	0.008772
	0.008772
	0.008772
	0.008772
	0.008772
	0.008772
	0.008772
	0.008772
	0.008772
	0.008772
	0.008772
	0.008772
	0.008772
	0.008772
	0.008772
	0.008772
	0.008772
	0.008772
	0.008772
	0.008772
	0.008772
	0.008772
	0.008772
	0.008772
	0.008772
	0.008772
	0.008772
	0.008772
	0.008772
	0.008772
	0.008772
	0.008772
	0.008772
	0.008772
	0.008772
	0.008772
	0.008772
	0.008772
	0.008772
	0.008772
	0.008772
	0.008772
	0.008772
	0.008772
	0.008772
	0.008772
	0.008772
	0.008772
	0.008772
	0.008772
	0.008772
	0.008772
	0.008772
	0.008772
	0.008772
	0.008772
	0.008772
	0.008772
	0.008772
	0.008772
	0.008772
	0.008772
	0
	0
	0
	0
	0
	0
	0
	0
	0
	0
	0
	0
	0
	0
	0
	0
	0
	0
	0
	0
	0
	0
	0
	0
	0
	0
	0
	0
	0
	0
	0
	0
	0
	0
	0
	0
	0
	0
	0
	0
	0
	0
	0
	0
	0
	0
	0
	0
	0
	0
	0
	0
	0
	0
	0
	0
	0
	0
	0
	0
	0
	0
	0
	0
	0
	0
	0
	0
	0
	0
	0
	0
	0
	0
	0
	0
	0
	0
	0
	0
	0
	0
	0
	0
	0
	0
	0
	0
	0
	0
	0
	0
	0
	0
	0
	0
	0
	0
	0
	0
	0
	0
	0
	0
	0
	0
	0
	0
	0
	0
	0
	0
	0
	0
	0
	0
	0
	0
	0
	0
	0
	0
	0
	0
	0
	0
	0
	0
	0
	0
	0
	0
	0
	0
	0
	0
	0
	0
	0
	0
	0
	0
	0
	0
	0
	0
	0
	0
	0
	0
	0
	0
	0
	0
	0
	0
	0
	0
	0
	0
	0
	0
	0
	0
	0
	0
	0
	0
	0
	0
	0
	0
	0
	0
	0
	0
	0
	0
	0
	0
	0
	0
	0
	0
	0
	0
	0
	0
	0
	0
	0
	0
	0
	0
	0
	0
	0
	0
	0
	0
	0
	0
	0
	0
	0
	0
	0
	0
	0
	0
	0
	0
	0
	0
	0
	0
	0
	0
	0
	0
	0
	0
	0
	0
	0
	0
	0
	0
	0
	0
	0
	0
	0
	0
	0
	0
	0
	0
	0
	0
	0
	0
	0
	0
	0
	0
	0
	0
	0
	0
	0
	0
	0
	0
	0
	0
	0
	0
	0
	0
	0
	0
	0
	0
	0
	0
	0
	0
	0
	0
	0
	0
	0
	0
	0
	0
	0
	0
	0
	0
	0
	0
	0
	0
	0
	0
	0
	0
	0
	0
	0
	0
	0
	0
	0
	0
	0
	0
	0
	0
	0
	0
	0
	0
	0
	0
	0
	0
	0
	0
	0
	0
	0
	0
	0
	0
	0
	0
	0
	0
	0
	0
	0
	0
	0
	0
	0
	0
	0
	0
	0
	0
	0
	0
	0
	0
	0
	0
	0
	0
	0
	0
	0
	0
	0
	0
	0
	0
	0
	0
	0
	0
	0
	0
	0
	0
	0
	0
	0
	0
	0
	0
	0
	0
	0
	0
	0
	0
	0
	0
	0
	0
	0
	0
	0
	0
	0
	0
	0
	0
	0
	0
	0
	0
	0
	0
	0
	0
	0
	0
	0
	0
	0
	0
	0
	0
	0
	0
	0
	0
	0
	0
	0
	0
	0
	0
	0
	0
	0
	0
	0
	0
	0
	0
	0
	0
	0
	0
	0
	0
	0
	0
	0
	0
	0
	0
	0
	0
	0
	0
	0
	0
	0
	0
	0
	0
	0
	0
	0
	0
	0
	0
	0
	0
	0
	0
	0
	0
	0
	0
	0
	0
	0
	0
	0
	0
	0
	0
	0
	0
	0
	0
	0
	0
	0
	0
	0
	0
	0
	0
	0
	0
	0
	0
	0
	0
	0
	0
	0
	0
	0
	0
	0
	0
	0
	0
	0
	0
	0
	0
	0
	0
	0
	0
	0
	0
	0
	0
	0
	0
	0
	0
	0
	0
	0
	0
	0
	0
	0
	0
	0
	0
	0
	0
	0
	0
	0
	0
	0
	0
	0
	0
	0
	0
	0
	0
	0
	0
	0
	0
	0
	0
	0
	0
	0
	0
	0
	0
	0
	0
	0
	0
	0
	0
	0
	0
	0
	0
	0
	0
	0
	0
	0

## Sheet: 3A
Position	Volatility in Baseline	Sol. Exposure
1	0
2	0.026316
3	0.035088
4	0.008772
5	0.491228
6	0.04386
7	0.008772
8	0.04386
9	0.070175
10	0.008772
11	0.017544
12	0.149123
13	0.035088
14	0.026316	95.1
15	0.026316	30.8
16	0.026316	22.1
17	0.078947	75.5
18	0.27193	0
19	0.070175	62.3
20	0.122807	57.6
21	0.105263	22.4
22	0.175439	54.6
23	0.052632	99.2
24	0.035088	51.3
25	0.087719	93.1
26	0.166667	66
27	0.122807	45.4333
28	0.026316	55
29	0.114035	7.6
30	0.017544	41.4
31	0	0.6
32	0.017544	30.2
33	0.035088	34.3
34	0.026316	6.7
35	0.026316	0.8
36	0.008772	1.2
37	0	0.4
38	0	8.9
39	0	9.3
40	0	46.8
41	0.017544	44.2
42	0	5.8
43	0	4.9
44	0	11.8
45	0.017544	26.4667
46	0.008772	51.9
47	0.017544	17.3
48	0	25.8
49	0.114035	32.5
50	0.026316	34.7
51	0.026316	13.4
52	0.04386	38.1
53	0	29.5
54	0.140351	27.6
55	0	0
56	0	1.2
57	0.008772	15.4
58	0	4.3
59	0	47.6
60	0	22.1
61	0	74.1
62	0	0.3
63	0	30.4
64	0.04386	12.6
65	0.008772	9.6
66	0.008772	34.3
67	0.131579	3
68	0.035088	50.7667
69	0.210526	51.9
70	0.219298	71.2333
71	0.04386
72	0.149123
73	0.008772
74	0.070175
75	0.105263
76	0.078947	46.2
77	0.035088	16.9
78	0.04386	18.8
79	0.017544	0.1
80	0.166667	8
81	0	11.6
82	0.008772	42.4
83	0.035088	34
84	0	13.2
85	0.026316	68.4
86	0	3.1
87	0	60.4
88	0.017544	60.3
89	0	0.1
90	0.026316	0
91	0	0
92	0	0.1
93	0.008772	0
94	0.008772	3
95	0.245614	0.2
96	0.096491	2.1
97	0.026316	12.4
98	0.22807	5.8
99	0.017544	26.9
100	0.026316	1.1
101	0.017544	5.1
102	0.087719	1.5
103	0	2.8
104	0.008772	8.4
105	0.008772	0.1
106	0	0
107	0	0
108	0	33.7
109	0	41.6
110	0	8.7
111	0.017544	39.4
112	0.026316	43.5
113	0	66.3
114	0	37.8
115	0	6.9
116	0	0.7
117	0	0
118	0.026316	1.2
119	0.017544	9.7
120	0	1.2
121	0.017544	29.3
122	0.008772	32.4
123	0.017544	28.6
124	0	55
125	0	21.5
126	0.017544	37
127	0	18.3
128	0.008772	9
129	0	19.4
130	0	0.1
131	0	0
132	0.008772	14.7
133	0	0
134	0.008772	46.6
135	0	1.9
136	0.017544	1.1
137	0.017544	89.1
138	0.184211	13.9
139	0.008772	0.2
140	0.035088	0.1
141	0.070175	0
142	0.052632	1.4
143	0.087719	2.8
144	0.245614	43.1
145	0.105263	20.3
146	0.105263	29.5
147	0.017544	68.7
148	0.008772	85.3
149	0.052632	79.6
150	0.008772	91.8
151	0.052632	45.3
152	0.105263	22.1
153	0.096491	60.4
154	0.035088	13.2
155	0.017544	45
156	0.035088	13.1
157	0.078947	34.8
158	0.017544	28.5
159	0.008772	0
160	0	25.9
161	0.008772	51.5
162	0.026316	78.8
163	0.035088	10.5667
164	0.035088	76.6
165	0	56.1
166	0	27.1
167	0	27.8
168	0	26.2
169	0	53.5
170	0.008772	52.5
171	0	47.5
172	0	27.3
173	0.087719	97.5
174	0.008772	84.1
175	0.026316	32
176	0.157895	100
177	0.061404	22.5
178	0.078947	60.3
179	0.052632	7.9
180	0.026316	55
181	0.078947	27.7
182	0.035088	42.9
183	0.026316	99.3333
184	0.026316	48.8
185	0.008772	35.6
186	0.026316	11.8
187	0	64.8
188	0.026316	47
189	0.035088	0.4
190	0.052632	29
191	0	2.9
192	0	15.1
193	0.017544	0
194	0	0.1
195	0	4.6
196	0.008772	18.1
197	0.035088	47.1
198	0.026316	40.7
199	0.008772	15.4
200	0.008772	23.7
201	0	0
202	0.008772	33.5
203	0.008772	5.3
204	0.008772	9.9
205	0	10.3
206	0	33.2
207	0.017544	62.9
208	0.017544	36.3
209	0.017544	100
210	0.04386	8
211	0.035088	75.8
212	0.008772	19.5
213	0.04386	80.5
214	0.04386	71.3
215	0.105263	41.9
216	0.035088	0
217	0.008772	18.8333
218	0.017544	70.5
219	0.04386	50.2
220	0.026316	14.7
221	0.04386	31.4
222	0.394737	5.2
223	0	0
224	0.008772	36.4
225	0	17.6
226	0.017544	57.1
227	0.008772	40.2
228	0.008772	47.1
229	0.008772	6.3
230	0	14.8
231	0	0.1
232	0.008772	6.3
233	0.017544	3
234	0.008772	66.8
235	0	0
236	0	59.6
237	0.008772	44.7
238	0	0
239	0.008772	6.5
240	0.026316	0.4
241	0	0
242	0.061404	0.6
243	0.061404	1.6
244	0.026316	0
245	0.070175	9.1
246	0.017544	17.5
247	0.04386	14.1
248	0.008772	42.3
249	0.008772	78.9
250	0.052632	8.8
251	0.070175	92.7
252	0.061404	70.4
253	0.114035	71
254	0.105263	58.8
255	0.122807	32.7
256	0.087719	38.1333
257	0.070175	4.9
258	0.017544	0
259	0.008772	30.4
260	0.035088	0
261	0.087719	27.4
262	0.131579	46.7
263	0.061404	0.7
264	0.017544	6.9
265	0.008772	1.4
266	0.017544	0.5
267	0	1.9
268	0	5.2
269	0.017544	34.3
270	0	0
271	0.026316	59.7
272	0.017544	63.6
273	0.008772	20.3
274	0.017544	32.5333
275	0	0.1
276	0	0
277	0	0.4
278	0	44.5
279	0	5.1
280	0.026316	29
281	0.017544	79.6
282	0.017544	73
283	0	7.5
284	0	52.8
285	0	0
286	0.026316	43.3
287	0.008772	46.9
288	0.008772	0
289	0.008772	8
290	0	0.5
291	0	8.1
292	0.008772	69.9
293	0.008772	32.5
294	0	51.2
295	0	22.6
296	0	12.7
297	0	16.7
298	0	36.2
299	0.035088	3.8
300	0.008772	18.6333
301	0	17.4667
302	0	56.7667
303	0.008772	42.6
304	0	58.1
305	0	45.6
306	0.008772	21.6
307	0.026316	68.9
308	0.052632	0
309	0.026316	93.5
310	0	53.9
311	0	17.1
312	0.017544	24.6
313	0	23.7
314	0.026316	32.5667
315	0	2.1
316	0.008772	35.4
317	0	7.1
318	0	11.8
319	0	33.4
320	0.026316	35.4
321	0.008772	84.3
322	0.017544	28.2
323	0.078947	61
324	0.026316	46.6
325	0.008772	79
326	0	2.5
327	0.008772	15.6
328	0	10.6
329	0	4.5
330	0.04386	18.4
331	0	71.6
332	0	12.9
333	0	93.5
334	0.008772	74.2
335	0.008772	51.2
336	0	7.6
337	0	30.5667
338	0.026316	15
339	0.035088	54.5
340	0	66.4
341	0.008772	4.3
342	0	5.6
343	0	85.5
344	0.035088	33.6
345	0	100
346	0.04386	70.8
347	0	1.1
348	0.035088	27.4667
349	0.008772	20.6
350	0	0
351	0	18.5
352	0.008772	49.9
353	0	1.2
354	0.061404	62.8
355	0	10.2
356	0	43.7
357	0.008772	50.5
358	0	8.26667
359	0.026316	41.4
360	0	71.1
361	0	3.8
362	0.008772	23.8
363	0	28.7
364	0.008772	36.1
365	0	25.1
366	0	48.8
367	0.052632	40
368	0	15.2
369	0	12.2
370	0.017544	48.5
371	0	76.1
372	0.017544	24.7
373	0.017544	16.1333
374	0.008772	13.8667
375	0.008772	34
376	0.026316	37.2
377	0	17.6
378	0.017544	67.3
379	0	1.1
380	0	20.1
381	0	46.7
382	0.035088	0
383	0	0.8
384	0.096491	28.3
385	0.008772	31.1
386	0	26.3
387	0	11.3
388	0	55.2
389	0	41.3
390	0	0.7
391	0	0.5
392	0	6.5
393	0	9.3
394	0.008772	47.4
395	0	8.23333
396	0	9.1
397	0	1.5
398	0	0.1
399	0	20.8
400	0	0
401	0	0
402	0.008772	0
403	0.008772	15.9
404	0	14
405	0	12.7
406	0.017544	5.4
407	0	16.4
408	0.008772	29.2
409	0	6.6
410	0	0.4
411	0.026316	33.1
412	0	19
413	0	13.2
414	0.026316	30.7333
415	0.008772	9.7
416	0	12.6
417	0.008772	10
418	0	0
419	0.017544	4.5
420	0	13.8
421	0	12
422	0	0
423	0	0.5
424	0	22.9
425	0	1.5
426	0.008772	8.8
427	0.026316	40.7
428	0	91.2333
429	0	2.4
430	0.008772	29.8333
431	0	0
432	0	2.8
433	0	2.9
434	0	5.6
435	0	0
436	0	13.6
437	0	33.6
438	0	0.2
439	0.122807	25.6
440	0.04386	98
441	0	65.1
442	0	4.3
443	0.008772	2.4
444	0.008772	71.6
445	0	95.9333
446	0.017544	59.1333
447	0	10
448	0.008772	14.7
449	0	63.4
450	0.008772	56.2
451	0	6
452	0.087719	35.1
453	0	8.36667
454	0	3.2
455	0.008772	6.9
456	0	24.8
457	0	20.3
458	0	94.6
459	0	81.6
460	0.017544	67.8
461	0	0.8
462	0.008772	88.8
463	0	26.6667
464	0	5.3
465	0.008772	12.1
466	0	9.43333
467	0	20
468	0.017544	10.6
469	0	25.3
470	0.035088	48.3
471	0.008772	59.1
472	0	15.5
473	0	25.1
474	0	35.6
475	0.04386	27.7
476	0.017544	49.6
477	0.263158	100
478	0.096491	91.2
479	0.026316	87.7
480	0	5.5
481	0.008772	85.9
482	0	67.8
483	0.026316	75.0333
484	0.114035	56.3
485	0.008772	48.1667
486	0	92.6
487	0	40.4333
488	0	5.3
489	0	45.4
490	0	46.3
491	0	4.1
492	0	2.6
493	0.017544	54.9
494	0.114035	36.0667
495	0	0.7
496	0	43.6
497	0	1.2
498	0.017544	45.6
499	0.017544	47.7
500	0	96.3
501	0.210526	21.3
502	0	53.5
503	0.017544	39.4
504	0	27.3
505	0	54.8
506	0	15.2
507	0.008772	0.2
508	0.026316	13.8
509	0	2.1
510	0	0
511	0	0
512	0	0
513	0	24.7
514	0.008772	16
515	0	4.6
516	0.017544	64.4667
517	0.026316	0.5
518	0.017544	0.3
519	0	59.7
520	0.131579	21.5
521	0.017544	48.3
522	0.140351	5.3
523	0.008772	38.3
524	0	3.5
525	0	1.6
526	0	2.5
527	0	30.5
528	0	36.2
529	0.017544	100
530	0	31.2
531	0	45.9
532	0.026316	100
533	0	11.8
534	0.008772	26.5
535	0.008772	29.1
536	0.017544	69.9
537	0.008772	50
538	0	5
539	0.026316	0
540	0.017544	46.9
541	0	3.7
542	0	8.8
543	0	0.6
544	0	6.4
545	0	0.9
546	0	5.86667
547	0.04386	46.1667
548	0	14.2
549	0.026316	18.8333
550	0	0.733333
551	0.017544	9
552	0.008772	0
553	0.035088	20.1
554	0.035088	76
555	0	0.9
556	0.008772	100
557	0	23.9
558	0.070175	92.7
559	0	0.1
560	0	39.2
561	0.04386	94
562	0	14.4
563	0	4.7
564	0	5.5
565	0.052632	0.9
566	0.008772	1.2
567	0	12.2
568	0.008772	12.3
569	0.017544	38.3
570	0.078947	14.9
571	0.008772	30.6
572	0.114035	60.7
573	0.04386	8.5
574	0.061404	22.4
575	0.017544	0
576	0	0.9
577	0	20.5
578	0	0
579	0	4.2
580	0.017544	31.3667
581	0.008772	58.7
582	0	72.3
583	0.201754	35.7333
584	0.035088	9.4
585	0.008772	0
586	0	4.8
587	0	7.7
588	0.017544	0.3
589	0.008772	51.9
590	0	3.9
591	0.008772	2.9
592	0	0.9
593	0	8.2
594	0.008772	7.5
595	0	1.2
596	0.008772	1.1
597	0	0.1
598	0	0.5
599	0	1
600	0	3.8
601	0	6.5
602	0	20.9
603	0	92.7
604	0.035088	49.4
605	0	19.9
606	0.026316	81.1
607	0.008772	45.2
608	0.017544	21.1
609	0	0.8
610	0	15.8
611	0.008772	4.6
612	0.008772	2.9
613	0.105263	12
614	0.184211	5.3
615	0.026316	13
616	0.04386	54.6
617	0	1.7
618	0.026316
619	0.017544
620	0.008772
621	0.017544
622	0.070175
623	0.061404
624	0
625	0.026316
626	0.052632
627	0.026316
628	0.008772
629	0
630	0
631	0.04386
632	0.008772
633	0	49.7
634	0	27.1
635	0.008772	5.6
636	0	42.3
637	0.008772	87.5
638	0.008772	70.5
639	0.008772	76.4
640	0.131579	90.6
641	0.026316	50.4
642	0.017544	21.0667
643	0	22.6
644	0	37.6
645	0	0.3
646	0.008772	73.7333
647	0.061404	1.7
648	0	0
649	0	0
650	0	0.3
651	0.017544	8
652	0	31.5
653	0.070175	0.2
654	0.105263	58.6
655	0.114035	40.5
656	0	24.8
657	0.017544	93.3
658	0.008772	59.1
659	0.017544	51.4
660	0	50.4
661	0.008772	97.5
662	0	16.8
663	0	31.6
664	0	3.2
665	0	51.7
666	0.008772	0
667	0	6.3
668	0	9.2
669	0	1.5
670	0.026316	13.2
671	0	0
672	0.061404	1.1
673	0.061404	8.7
674	0	19.5
675	0.245614	56.4
676	0.061404	84.7
677	0.324561
678	0.061404
679	0.052632
680	0.017544
681	0.201754
682	0.008772
683	0.017544
684	0.087719
685	0
686	0
687	0.026316
688	0.166667
689	0.026316	80.1
690	0.04386	48
691	0.026316	48.5
692	0.008772	1.4
693	0	10.8
694	0.04386	0
695	0	0.8
696	0	53.5
697	0	15.9333
698	0.035088	35.4
699	0.008772	8.1
700	0	43.2667
701	0.105263	81.6667
702	0.026316	58
703	0.017544	50.7667
704	0.017544	62.4333
705	0.017544	5.96667
706	0.061404	100
707	0	2.6
708	0	56
709	0.04386	65.1
710	0	64.3
711	0.017544	28.8
712	0.008772	4.43333
713	0	2.6
714	0	2.1
715	0.008772	2.5
716	0.078947	32.2
717	0.04386	15.0667
718	0	1.2
719	0.017544	56.1
720	0.008772	1.4
721	0	43.5
722	0	0
723	0.026316	48.4
724	0.017544	29.8
725	0	33.3
726	0.017544	17.3
727	0.008772	11.3
728	0	15.6
729	0	2
730	0	18.4
731	0.052632	1.2
732	0.149123	19.6
733	0	11.8333
734	0	4.7
735	0.008772	19.5
736	0	3
737	0	11.0333
738	0	9
739	0.017544	41.9
740	0.026316	3.3
741	0	0.2
742	0	0.3
743	0	0
744	0.008772	36.2
745	0.026316	27.2667
746	0	5.5
747	0.052632	87.4
748	0.008772	57.3
749	0	0.3
750	0.008772	40
751	0	49.4
752	0.008772	29.4
753	0.008772	6.3
754	0	53.1
755	0	38.7
756	0	6.26667
757	0	46.7
758	0	41.7667
759	0	12.2667
760	0	15.7
761	0.008772	38.6
762	0	16.5
763	0	5.5
764	0	43
765	0.061404	45.3
766	0	9.8
767	0	2.6
768	0.008772	56
769	0.087719	43.5
770	0	6
771	0.035088	14
772	0.017544	80.9
773	0.008772	47.1
774	0	2.6
775	0	23.9
776	0	52.1
777	0	3.4
778	0.035088	17
779	0.087719	68.1
780	0.026316	39
781	0	0
782	0	2.8
783	0.017544	3.73333
784	0.017544	16.1667
785	0.008772	13.3
786	0.017544	64.4333
787	0.026316	45.7
788	0	8.3
789	0	6.1
790	0.035088	57.5667
791	0.061404	29.1
792	0.017544	6.3
793	0.052632	93.7
794	0.008772	85.7333
795	0	47.1
796	0.04386	50.4667
797	0.008772	2
798	0.026316	35.6
799	0.008772	63.1667
800	0	3.2
801	0	65.8
802	0	0.7
803	0	65.7
804	0.017544	31.8
805	0.017544	0.3
806	0	9.6
807	0.035088	26.2
808	0.026316	30
809	0.122807	98.5
810	0.026316	85.1
811	0.017544	64.7
812	0.201754	99.9333
813	0.017544	29.1
814	0.017544	79.5
815	0	24.1
816	0	2.7
817	0	43.4
818	0.026316	0.2
819	0	4.2
820	0	28.7667
821	0.008772	18.3
822	0.026316	0.3
823	0	0
824	0	84.8
825	0	28.5
826	0.017544	0.2
827	0.017544	87.8
828	0	45.4
829	0.026316	48.7
830	0	30.4
831	0.026316	100
832	0.008772	56.1
833	0	32.4667
834	0.052632	19.7
835	0	28.2
836	0.061404	42.7333
837	0.008772	14.1
838	0.017544	64.9
839	0.008772	54
840	0	1.8
841	0	29.5
842	0.026316	14.9
843	0	64.7667
844	0.008772	49.1
845	0.219298	13.1
846	0.105263	29.5333
847	0.026316	62.6
848	0	34.8667
849	0	69.8
850	0.008772	26.3
851	0	0.2
852	0.008772	14.9333
853	0	5.2
854	0.035088	11
855	0.008772	7.1
856	0.035088	25.2
857	0	0.7
858	0.017544	0.1
859	0.166667	10
860	0.017544	32.2
861	0.008772	18.3
862	0.008772	14.8
863	0	67.4
864	0.008772	20.7
865	0	9.1
866	0	13.2667
867	0.017544	64.2
868	0.017544	54.8
869	0.008772	11.7667
870	0.017544	17.5
871	0.052632	4.8
872	0.008772	49.1667
873	0	2.5
874	0	2.3
875	0.017544	28.6
876	0	0
877	0	0.2
878	0	0.8
879	0.078947	3
880	0	0
881	0	3
882	0	0
883	0	0.3
884	0.026316	0
885	0	5.5
886	0	35.3667
887	0	26.1333
888	0.008772	0
889	0	7.6
890	0.017544	16.9667
891	0	30.9667
892	0.04386	70.5333
893	0.026316	8.66667
894	0	12.8333
895	0	9.2
896	0.017544	11.1
897	0	8.9
898	0	1
899	0.052632	26.6
900	0.026316	5.9
901	0	3.1
902	0	2.9
903	0.017544	0.3
904	0	10.2
905	0	2.8
906	0	0
907	0	34.9333
908	0	38.4
909	0.017544	5.6
910	0	57.8
911	0.017544	0.3
912	0	43.5
913	0.008772	7.8
914	0	1.6
915	0.017544	0.9
916	0	0.6
917	0	3.93333
918	0	32.2
919	0	34.1
920	0	9.16667
921	0	86.9
922	0.052632	53.9333
923	0	1
924	0.008772	7.2
925	0	76.4
926	0	25.1
927	0	2.7
928	0	33.7
929	0.052632	60.9
930	0	16.2
931	0.008772	2.9
932	0.035088	28.9
933	0	84.5
934	0.017544	14.6
935	0	28.5667
936	0.175439	74.3667
937	0.017544	77.1
938	0.087719	13.6
939	0.184211	53.6
940	0.04386	75.8
941	0.008772
942	0.035088
943	0.008772
944	0	48.6
945	0	2
946	0.04386	57.2
947	0.008772	60.7667
948	0.008772	0
949	0	31.9
950	0.035088	55.5
951	0	8.7
952	0.017544	7.2
953	0	64.7
954	0.035088	49.8
955	0.008772	8.6
956	0	41.3
957	0.017544	58.5667
958	0	15.5
959	0	5.1
960	0	22.3
961	0.017544	20.0333
962	0	2.3
963	0	6.5
964	0	56.7
965	0	3.4
966	0	8.7
967	0	43.9667
968	0	8.8
969	0	30.1
970	0	10.3
971	0	39.8
972	0	0
973	0	42.2
974	0	28.1
975	0	6.66667
976	0	14.1667
977	0	10.9
978	0	46.6
979	0	9.9
980	0	0
981	0	18.7
982	0.008772	5
983	0	18.7
984	0	10.6
985	0	11.1
986	0.008772	74.1
987	0	38
988	0	60.7333
989	0	2.3
990	0	68.9333
991	0	54.0667
992	0	14.6
993	0	1.6
994	0	21.5667
995	0	42.7
996	0	0.8
997	0	1.4
998	0.008772	62.1667
999	0	5.8
1000	0	7.1
1001	0	11.4
1002	0	41.1
1003	0	0.8
1004	0	0.2
1005	0	24.8
1006	0.017544	11.3333
1007	0	4.9
1008	0	1.7
1009	0.026316	14.9
1010	0	22.5333
1011	0.008772	3.5
1012	0	21.1
1013	0	14.2333
1014	0.008772	31.9
1015	0	13.1
1016	0.026316	55.1
1017	0	73.9333
1018	0.008772	9.8
1019	0	0
1020	0.122807	88.4
1021	0.008772	20.2
1022	0.026316	2
1023	0	68.7
1024	0.008772	52.6
1025	0	0
1026	0.035088	29.4
1027	0.04386	36.1
1028	0	6.9
1029	0	0
1030	0.008772	16.5
1031	0	3.1
1032	0	0
1033	0	0
1034	0.008772	2.3
1035	0.008772	5
1036	0	9.2
1037	0	2.5
1038	0	71.8333
1039	0	13.2
1040	0.008772	31.7
1041	0.008772	30.8333
1042	0	9
1043	0	0.5
1044	0	22.1
1045	0.035088	82.2333
1046	0	17.4
1047	0	24.3667
1048	0	5.16667
1049	0	0.3
1050	0.04386	5.3
1051	0	0
1052	0	0.1
1053	0	0
1054	0	1.3
1055	0.008772	13.9333
1056	0.008772	0
1057	0	11.1
1058	0.026316	19.7
1059	0	2.9
1060	0	0
1061	0.008772	1.4
1062	0	0
1063	0.070175	0.3
1064	0	1.2
1065	0.04386	2.3
1066	0.008772	0.2
1067	0	0.3
1068	0.017544	29.9333
1069	0.035088	12.3
1070	0.04386	18.8
1071	0.035088	71.9
1072	0.008772	45.5667
1073	0.105263	64.6
1074	0.026316	75.8
1075	0.008772	1.1
1076	0.008772	60.8
1077	0	1.2
1078	0.140351	0.5
1079	0.035088	19.6
1080	0	0
1081	0.008772	0
1082	0	18.9
1083	0.04386	30.2
1084	0.04386	62.4
1085	0.017544	50.7
1086	0.026316	54.5333
1087	0.04386	0.2
1088	0.008772	2.1
1089	0	0.1
1090	0	7.46667
1091	0.04386	55
1092	0.052632	95.2
1093	0	7.4
1094	0.026316	0.366667
1095	0	0
1096	0.008772	0.4
1097	0.008772	5.5
1098	0.008772	49
1099	0.035088	73.7
1100	0.008772	84.1
1101	0.070175	61.7
1102	0.008772	17.3
1103	0.008772	24.8
1104	0.087719	6.5
1105	0	0
1106	0	16.2
1107	0.061404	35.0333
1108	0	27.5
1109	0.008772	18.2
1110	0	17.7
1111	0.008772	32.8333
1112	0.017544	41
1113	0.026316	57.5667
1114	0.052632	79
1115	0.008772	1.6
1116	0.017544	18.4
1117	0.105263	40.5
1118	0.087719	76.2
1119	0.008772	28.8
1120	0.008772	0.6
1121	0.008772	29
1122	0.035088	56.5
1123	0	19.1333
1124	0.070175	59.2
1125	0	62.9
1126	0	12.8
1127	0.008772	85.9
1128	0.008772	45.1667
1129	0.017544	0.7
1130	0.008772	57.3667
1131	0	38.5333
1132	0.026316	14.0333
1133	0.026316	31.6667
1134	0	89.7
1135	0	25
1136	0	87.4
1137	0	0.2
1138	0	45.5
1139	0.026316	49.1
1140	0	30.7
1141	0.017544	24.8
1142	0	66.8
1143	0.017544	55.1
1144	0.04386	58.3
1145	0	20.0667
1146	0.026316	60.6
1147	0.017544
1148	0
1149	0.008772
1150	0.026316
1151	0
1152	0
1153	0.026316
1154	0
1155	0.026316
1156	0
1157	0.017544
1158	0.008772
1159	0.017544
1160	0
1161	0
1162	0.140351
1163	0.052632
1164	0.035088
1165	0.026316
1166	0
1167	0.052632
1168	0.017544
1169	0.017544
1170	0.017544
1171	0.026316
1172	0.008772
1173	0.026316
1174	0.052632
1175	0.008772
1176	0.114035
1177	0.008772
1178	0
1179	0
1180	0
1181	0.017544
1182	0.026316
1183	0.008772
1184	0
1185	0
1186	0
1187	0.017544
1188	0
1189	0.008772
1190	0
1191	0.105263
1192	0.008772
1193	0
1194	0.008772
1195	0.035088
1196	0
1197	0
1198	0
1199	0.026316
1200	0.026316
1201	0.087719
1202	0.070175
1203	0.026316
1204	0
1205	0.026316
1206	0
1207	0.035088
1208	0.035088
1209	0.008772
1210	0.026316
1211	0
1212	0
1213	0
1214	0
1215	0
1216	0.04386
1217	0
1218	0.008772
1219	0.114035
1220	0
1221	0.008772
1222	0
1223	0.017544
1224	0.026316
1225	0
1226	0.008772
1227	0.008772
1228	0.184211
1229	0.078947
1230	0.017544
1231	0.008772
1232	0.026316
1233	0.052632
1234	0.008772
1235	0.052632
1236	0.04386
1237	0.096491
1238	0.026316
1239	0.008772
1240	0.008772
1241	0.008772
1242	0.035088
1243	0.026316
1244	0.04386
1245	0.026316
1246	0.017544
1247	0.078947
1248	0.017544
1249	0.008772
1250	0.04386
1251	0.04386
1252	0.04386
1253	0.008772
1254	0.008772
1255	0
1256	0
1257	0.008772
1258	0.026316
1259	0.026316
1260	0.035088
1261	0.017544
1262	0.026316
1263	0.131579
1264	0.087719
1265	0.008772
1266	0.052632
1267	0.026316
1268	0.017544
1269	0
1270	0
1271	0.008772
1272	0.008772
1273	0

## Sheet: 3B
NTD	Rs	Pval		RBD	Rs	Pval
1	0.4796	<.000001		1	-0.0281	0.696969
2	0.4339	<.000001		2	0.0759	0.295045
3	0.3526	<.000001		3	0.0279	0.696973
4	0.2065	0.000753		4	-0.0666	0.358745
5	0.2716	8e-06		5	0.0514	0.478584
6	0.1631	0.008302		6	0.0225	0.756906
7	0.1403	0.023424		7	-0.1038	0.157282
8	0.0784	0.208812		8	0.1319	0.071919
9	-0.0668	0.285627		9	0.0193	0.795154
10	-0.0382	0.542405		10	0.0271	0.71181

[truncated: 34 more sheets: 3C, 3D, 3E, 3F, 3G, 4B, 4C, 4D, 4E, 4F, 4G, 4H, 4I, 5B, 5C, 5D, 5E, 5F, 5G, 5H …]
