# Supplementary material for: Mapping the Evolutionary Space of SARS-CoV-2 Variants to Anticipate Emergence of Subvariants Resistant to COVID-19 Therapeutics
Source: PLoS Comput Biol. 2024 Jun 10;20(6):e1012215. doi: 10.1371/journal.pcbi.1012215 (PMC11192331; doi:10.1371/journal.pcbi.1012215)
Supplement: S2 Data — (XLSX) [file pcbi.1012215.s014.xlsx]

## Sheet: S1A
	B.1.1.7	P.1	AY.4	AY.4.2	BA.1	BA.1.1	BA.2	BL
1-2020	0	0	0	0	0	0	0	4
2-2020	0	0	0	0	0	0	0	3
3-2020	2	0	0	0	0	0	0	51
4-2020	6	0	0	0	0	0	0	90
5-2020	1	0	0	0	0	0	0	76
6-2020	0	0	0	0	0	0	0	121
7-2020	2	0	0	0	0	0	0	90
8-2020	2	0	0	0	0	0	0	165
9-2020	1	0	0	0	0	0	0	240
10-2020	6	0	0	0	0	0	0	495
11-2020	89	0	0	0	0	0	0	681
12-2020	651	6	0	0	0	0	0	606
1-2021	1639	39	1	0	1	9	0	940
2-2021	1748	123	2	0	0	1	1	805
3-2021	2815	347	5	0	0	1	0	737
4-2021	2994	616	8	0	0	0	0	358
5-2021	1359	475	278	0	0	0	0	95
6-2021	865	440	827	0	0	0	0	29
7-2021	277	261	1421	0	0	0	0	12
8-2021	72	75	1668	0	0	1	0	0
9-2021	13	15	1691	0	0	0	0	0
10-2021	7	2	1923	495	0	0	0	0
11-2021	0	1	2171	689	11	6	0	0
12-2021	0	0	910	287	842	1045	8	0
1-2022	0	0	45	11	1196	2974	371	0
2-2022	0	0	0	0	0	878	1666	0
3-2022	0	0	0	0	0	135	4	0

## Sheet: S1B
Position	P Value
	B.1.1.7		P.1		AY.4		BA.1		BA.2
	SLAC	MEME	SLAC	MEME	SLAC	MEME	SLAC	MEME	SLAC	MEME
5	0	0	0.000464726	0	0	0	0.0389258	0.15	9.13364e-05	0
26	6.88e-07	0	0.196565	0.37	0.00160466	0.09	0.740741	0.67	1	1
54	0.0785009	0.64	0.138884	0.08	0.00696607	0.07	0.74595	0.67	0.566287	0.62
64	0.999936	0.67	1	1	0.997223	0.67	1	1	0.999969	0.67
68	1	0.67	0.600499	0.4	0.937598	0.67	1	1	0.432301	0.28
138	2.37e-131	0	6.7865e-200	0	0	0	0.855273	0.67	1	0.67
140	0.707866	0.51	1	1	0.427984	0.29	0.942578	0.67	1	1
141	0.106851	0.28	1	1	0.659413	0.64	0.152996	0.23	1	1
142	3.34e-10	0	0.666692	0.39	0	0	1	1	0.743748	0.25
143	1	1	0.296363	0.19	0.0586464	0.09	1	1	1	1
144	0.0741777	0	0.94397	0.67	0.874477	0.67	1	1	1	1
145	1	0.67	0.997236	0.67	0.999384	0.67	1	1	1	0.67
148	0.741468	0	0.930227	0.63	0.272634	0	0.688093	0.32	0.919146	0.6
186	0.999973	0.67	0.999661	0.67	0.999977	0.67	0.922003	0.67	0.803348	0.56
213	0.748716	0.67	0.888895	0.67	0.660314	0.67	0.954688	0.67	0.296368	0.08
222	3.23e-06	0	0.131687	0.11	0.000121493	0.02	0.444444	0.3	0.296296	0.2
339	0.351722	0.67	0.296495	0.18	0.790494	0.67	1	0.42	0.945639	0.67
346	0.299987	0.67	0.781313	0.67	0.807961	0.67	0.183769	0.54	0.059616	0.12
417	0.754256	0.63	1	0.67	0.893301	0.67	0.000152422	0	0.228076	0.04
440	0.457882	0.25	1	1	0.757251	0.43	0.177385	0.05	0.000612598	0
446	0.131867	0.1	0.444478	0.27	1.08e-09	0	0.326515	0.2	0.44487	0.23
452	0.948301	0.67	0.770801	0.67	0.16398	0.49	0.00102962	0	0.157552	0.22
470	0.71185	0.67	0.197638	0.11	0.651873	0.67	1	0.67	0.888929	0.67
490	5.65e-05	0	0.793231	0.42	0.348189	0.36	1	0.67	0.836729	0.67
597	0.888918	0.67	1	0.67	0.666718	0.41	0.666684	0.4	1	1
675	0.788555	0.67	0.699018	0.62	0.545431	0.61	0.92312	0.67	0.724357	0.67
679	0.597204	0.22	0.558554	0.12	0.602442	0.36	0.61105	0.38	0.800031	0.29
681	0.529597	0.27	0.0760056	0.24	0.209732	0.19	0.216606	0.22	0.820149	0.55
701	1.45e-14	0	0.444426	0.41	0.0461884	0.67	1.71e-190	0	0.888889	0.67
704	6.86e-07	0.06	0.871652	0.67	0.0134878	0.54	0.875803	0.67	0.114834	0.18
809	0.075869	0.67	0.740641	0.67	0.477991	0.67	0.592392	0.67	0.592171	0.67
812	2.45e-05	0.37	0.666511	0.51	0.00221337	0.27	0.74062	0.67	0.740419	0.67
831	0.231072	0.65	0.666667	0.4	0.954733	0.67	0.460905	0.61	0.740741	0.67
845	1.95e-05	0	0.0877915	0.08	0.00230895	0	0.888889	0.67	0.444444	0.28
858	0.999033	0.67	0.888905	0.67	0.741024	0.67	0.888901	0.67	0.740893	0.67
929	0.908127	0.67	0.499112	0.24	0.466154	0.59	0.760387	0.44	0.227613	0.13
1078	0.00330802	0	0.592593	0.65	2.96e-15	0	0.296296	0.22	0.740741	0.67
1162	0.000227621	0.28	0.591805	0.67	1.51e-10	0	0.0578379	0.15	0.0874006	0.24
1221	0.835782	0.67	1	1	0.979017	0.65	0.895343	0.54	0.571333	0.37
1231	0.461754	0.67	0.666667	0.48	0.79034	0.67	0.444519	0.36	0.444648	0.38
1235	0.138736	0.09	0.922305	0.67	0.138082	0.1	0.914345	0.67	0.496493	0.12
1259	0.692497	0.46	0.410272	0.08	0.805139	0.38	0.922025	0.67	0.803425	0.4

## Sheet: S2A
25	50	100	150	200
5700	5700	5200	5100	4650

## Sheet: S2B
25	50
0.004386	0
0.004386	0
0.004386	0
0.004386	0.008772
0.004386	0.008772
0.004386	0.008772
0.004386	0.008772
0.004386	0.008772
0.004386	0.008772
0.004386	0.008772
0.004386	0.008772
0.004386	0.008772
0.004386	0.008772
0.004386	0.008772
0.008772	0.008772
0.004386	0.008772
0.004386	0.008772
0.004386	0.008772
0.004386	0.008772
0.004386	0.008772
0.004386	0.008772
0.004386	0.008772
0.008772	0.008772
0.004386	0.008772
0.004386	0.008772
0.004386	0.008772
0.008772	0.008772
0.004386	0.008772
0.004386	0.008772
0.004386	0.008772
0.004386	0.008772
0.004386	0.008772
0.004386	0.008772
0.004386	0.008772
0.004386	0.008772
0.004386	0.008772
0.004386	0.008772
0.004386	0.008772
0.008772	0.008772
0.004386	0.008772
0.004386	0.008772
0.008772	0.008772
0.004386	0.008772
0.004386	0.008772
0.004386	0.008772
0.004386	0.008772
0.008772	0.008772
0.004386	0.008772
0.004386	0.008772
0.004386	0.008772
0.004386	0.008772
0.004386	0.008772
0.004386	0.008772
0.008772	0.008772
0.004386	0.008772
0.004386	0.008772
0.004386	0.008772
0.004386	0.008772
0.004386	0.008772
0.004386	0.008772
0.004386	0.008772
0.004386	0.008772
0.004386	0.008772
0.004386	0.008772
0.004386	0.008772
0.004386	0.008772
0.004386	0.008772
0.004386	0.008772
0.004386	0.008772
0.004386	0.008772
0.004386	0.008772
0.004386	0.008772
0.008772	0.008772
0.004386	0.008772
0.004386	0.008772
0.004386	0.008772
0.008772	0.008772
0.004386	0.008772
0.004386	0.008772
0.004386	0.008772
0.004386	0.008772
0.004386	0.008772
0.004386	0.008772
0.004386	0.008772
0.004386	0.008772
0.008772	0.008772
0.004386	0.008772
0.004386	0.008772
0.004386	0.008772
0.004386	0.008772
0.004386	0.008772
0.004386	0.008772
0.004386	0.008772
0.004386	0.008772
0.004386	0.008772
0.004386	0.008772
0.004386	0.008772
0.004386	0.008772
0.004386	0.008772
0.004386	0.008772
0.004386	0.008772
0.004386	0.008772
0.004386	0.008772
0.004386	0.008772
0.004386	0.008772
0.004386	0.008772
0.004386	0.008772
0.004386	0.008772
0.004386	0.008772
0.004386	0.008772
0.004386	0.008772
0.004386	0.008772
0.004386	0.008772
0.008772	0.008772
0.004386	0.008772
0.004386	0.008772
0.004386	0.008772
0.004386	0.008772
0.004386	0.008772
0.004386	0.008772
0.004386	0.008772
0.004386	0.008772
0.004386	0.008772
0.004386	0.008772
0.004386	0.008772
0.004386	0.008772
0.004386	0.008772
0.004386	0.008772
0.004386	0.008772
0.004386	0.008772
0.004386	0.008772
0.004386	0.008772
0.004386	0.008772
0.004386	0.008772
0.004386	0.008772
0.004386	0.008772
0.004386	0.008772
0.004386	0.008772
0.008772	0.008772
0.004386	0.008772
0.004386	0.008772
0.004386	0.008772
0.004386	0.008772
0.004386	0.008772
0.004386	0.008772
0.008772	0.008772
0.004386	0.008772
0.004386	0.008772
0.004386	0.008772
0.004386	0.008772
0.004386	0.008772
0.004386	0.008772
0.004386	0.008772
0.004386	0.008772
0.004386	0.008772
0.004386	0.008772
0.004386	0.008772
0.008772	0.008772
0.004386	0.008772
0.004386	0.008772
0.004386	0.008772
0.004386	0.008772
0.004386	0.008772
0.004386	0.008772
0.008772	0.008772
0.004386	0.008772
0.004386	0.008772
0.004386	0.008772
0.004386	0.008772
0.004386	0.008772
0.004386	0.008772
0.004386	0.008772
0.004386	0.008772
0.004386	0.008772
0.004386	0.008772
0.004386	0.008772
0.004386	0.008772
0.004386	0.008772
0.004386	0.008772
0.004386	0.008772
0.004386	0.008772
0.004386	0.008772
0.004386	0.008772
0.004386	0.008772
0.008772	0.008772
0.004386	0.008772
0.004386	0.008772
0.004386	0.008772
0.004386	0.008772
0.004386	0.008772
0.008772	0.008772
0.004386	0.008772
0.004386	0.008772
0.004386	0.008772
0.004386	0.008772
0.004386	0.008772
0.004386	0.008772
0.004386	0.008772
0.004386	0.008772
0.004386	0.008772
0.004386	0.008772
0.004386	0.008772
0.004386	0.008772
0.004386	0.008772
0.004386	0.008772
0.004386	0.008772
0.004386	0.008772
0.004386	0.008772
0.004386	0.008772
0.008772	0.008772
0.004386	0.008772
0.004386	0.008772
0.004386	0.008772
0.004386	0.008772
0.004386	0.008772
0.004386	0.008772
0.004386	0.008772
0.004386	0.008772
0.008772	0.008772
0.004386	0.008772
0.004386	0.008772
0.004386	0.008772
0.004386	0.008772
0.004386	0.008772
0.004386	0.008772
0.004386	0.008772
0.004386	0.008772
0.008772	0.017544
0.008772	0.017544
0.008772	0.017544
0.008772	0.017544
0.008772	0.017544
0.008772	0.017544
0.008772	0.017544
0.008772	0.017544
0.008772	0.017544
0.008772	0.017544
0.013158	0.017544
0.013158	0.017544
0.013158	0.017544
0.008772	0.017544
0.013158	0.017544
0.008772	0.017544
0.008772	0.017544
0.008772	0.017544
0.013158	0.017544
0.008772	0.017544
0.013158	0.017544
0.008772	0.017544
0.008772	0.017544
0.008772	0.017544
0.013158	0.017544
0.008772	0.017544
0.008772	0.017544
0.008772	0.017544
0.008772	0.017544
0.008772	0.017544
0.008772	0.017544
0.008772	0.017544
0.013158	0.017544
0.008772	0.017544
0.013158	0.017544
0.008772	0.017544
0.008772	0.017544
0.008772	0.017544
0.008772	0.017544
0.008772	0.017544
0.013158	0.017544
0.008772	0.017544
0.013158	0.017544
0.013158	0.017544
0.008772	0.017544
0.008772	0.017544
0.008772	0.017544
0.013158	0.017544
0.013158	0.017544
0.008772	0.017544
0.008772	0.017544
0.008772	0.017544
0.008772	0.017544
0.008772	0.017544
0.008772	0.017544
0.013158	0.017544
0.008772	0.017544
0.008772	0.017544
0.008772	0.017544
0.013158	0.017544
0.013158	0.017544
0.008772	0.017544
0.013158	0.017544
0.008772	0.017544
0.004386	0.017544
0.008772	0.017544
0.008772	0.017544
0.008772	0.017544
0.013158	0.017544
0.013158	0.017544
0.013158	0.017544
0.008772	0.017544
0.008772	0.017544
0.013158	0.017544
0.013158	0.017544
0.008772	0.017544
0.008772	0.017544
0.008772	0.017544
0.008772	0.017544
0.008772	0.017544
0.008772	0.017544
0.004386	0.017544
0.008772	0.017544
0.013158	0.017544
0.008772	0.017544
0.008772	0.017544
0.008772	0.017544
0.008772	0.017544
0.013158	0.017544
0.013158	0.017544
0.008772	0.017544
0.008772	0.017544
0.008772	0.017544
0.013158	0.017544
0.008772	0.017544
0.008772	0.017544
0.008772	0.017544
0.008772	0.017544
0.013158	0.017544
0.008772	0.017544
0.008772	0.017544
0.008772	0.017544
0.013158	0.017544
0.008772	0.017544
0.008772	0.017544
0.008772	0.017544
0.008772	0.017544
0.008772	0.017544
0.008772	0.017544
0.008772	0.017544
0.008772	0.017544
0.008772	0.017544
0.008772	0.017544
0.013158	0.017544
0.008772	0.017544
0.008772	0.017544
0.008772	0.017544
0.008772	0.017544
0.008772	0.017544
0.008772	0.017544
0.004386	0.017544
0.013158	0.017544
0.008772	0.017544
0.008772	0.017544
0.008772	0.017544
0.008772	0.017544
0.008772	0.017544
0.013158	0.017544
0.008772	0.017544
0.017544	0.017544
0.008772	0.017544
0.008772	0.017544
0.013158	0.017544
0.013158	0.026316
0.017544	0.026316
0.013158	0.026316
0.017544	0.026316
0.013158	0.026316
0.013158	0.026316
0.013158	0.026316
0.013158	0.026316
0.02193	0.026316
0.013158	0.026316
0.017544	0.026316
0.013158	0.026316
0.013158	0.026316
0.013158	0.026316
0.017544	0.026316
0.013158	0.026316
0.017544	0.026316
0.013158	0.026316
0.013158	0.026316
0.017544	0.026316
0.013158	0.026316
0.013158	0.026316
0.013158	0.026316
0.013158	0.026316
0.013158	0.026316
0.013158	0.026316
0.013158	0.026316
0.013158	0.026316
0.013158	0.026316
0.013158	0.026316
0.017544	0.026316
0.013158	0.026316
0.013158	0.026316
0.013158	0.026316
0.013158	0.026316
0.017544	0.026316
0.013158	0.026316
0.013158	0.026316
0.02193	0.026316
0.013158	0.026316
0.02193	0.026316
0.013158	0.026316
0.017544	0.026316
0.013158	0.026316
0.017544	0.026316
0.013158	0.026316
0.013158	0.026316
0.013158	0.026316
0.013158	0.026316
0.017544	0.026316
0.013158	0.026316
0.02193	0.026316
0.013158	0.026316
0.013158	0.026316
0.013158	0.026316
0.013158	0.026316
0.013158	0.026316
0.013158	0.026316
0.013158	0.026316
0.017544	0.026316
0.013158	0.026316
0.017544	0.026316
0.017544	0.026316
0.013158	0.026316
0.013158	0.026316
0.013158	0.026316
0.017544	0.026316
0.013158	0.026316
0.013158	0.026316
0.013158	0.026316
0.013158	0.026316
0.013158	0.026316
0.013158	0.026316
0.013158	0.026316
0.013158	0.026316
0.013158	0.026316
0.017544	0.026316
0.013158	0.026316
0.013158	0.026316
0.017544	0.026316
0.013158	0.026316
0.017544	0.026316
0.017544	0.026316
0.013158	0.026316
0.017544	0.026316
0.017544	0.026316
0.013158	0.026316
0.013158	0.026316
0.013158	0.026316
0.013158	0.026316
0.013158	0.026316
0.013158	0.026316
0.013158	0.026316
0.017544	0.026316
0.013158	0.026316
0.013158	0.026316
0.013158	0.026316
0.013158	0.026316
0.013158	0.026316
0.013158	0.026316
0.013158	0.026316
0.017544	0.026316
0.017544	0.026316
0.017544	0.026316
0.013158	0.026316
0.017544	0.026316
0.013158	0.026316
0.013158	0.026316
0.02193	0.035088
0.02193	0.035088
0.017544	0.035088
0.026316	0.035088
0.017544	0.035088
0.02193	0.035088
0.02193	0.035088
0.02193	0.035088
0.026316	0.035088
0.026316	0.035088
0.017544	0.035088
0.017544	0.035088
0.017544	0.035088
0.026316	0.035088
0.017544	0.035088
0.017544	0.035088
0.02193	0.035088
0.017544	0.035088
0.035088	0.035088
0.02193	0.035088
0.02193	0.035088
0.02193	0.035088
0.02193	0.035088
0.017544	0.035088
0.02193	0.035088
0.017544	0.035088
0.017544	0.035088
0.02193	0.035088
0.02193	0.035088
0.026316	0.035088
0.026316	0.035088
0.017544	0.035088
0.017544	0.035088
0.035088	0.035088
0.017544	0.035088
0.017544	0.035088
0.026316	0.035088
0.017544	0.035088
0.017544	0.035088
0.02193	0.035088
0.017544	0.035088
0.02193	0.035088
0.02193	0.035088
0.026316	0.035088
0.017544	0.035088
0.026316	0.035088
0.017544	0.035088
0.017544	0.035088
0.017544	0.035088
0.017544	0.035088
0.02193	0.035088
0.02193	0.035088
0.026316	0.04386
0.017544	0.04386
0.02193	0.04386
0.02193	0.04386
0.026316	0.04386
0.02193	0.04386
0.035088	0.04386
0.017544	0.04386
0.02193	0.04386
0.02193	0.04386
0.02193	0.04386
0.026316	0.04386
0.026316	0.04386
0.02193	0.04386
0.026316	0.04386
0.026316	0.04386
0.035088	0.04386
0.026316	0.04386
0.039474	0.04386
0.030702	0.04386
0.02193	0.04386
0.030702	0.04386
0.026316	0.04386
0.02193	0.04386
0.02193	0.04386
0.030702	0.04386
0.030702	0.04386
0.02193	0.04386
0.02193	0.04386
0.035088	0.04386
0.026316	0.04386
0.017544	0.04386
0.035088	0.04386
0.02193	0.04386
0.030702	0.04386
0.039474	0.04386
0.02193	0.04386
0.030702	0.04386
0.02193	0.04386
0.026316	0.04386
0.02193	0.04386
0.026316	0.04386
0.026316	0.04386
0.026316	0.04386
0.030702	0.052632
0.035088	0.052632
0.035088	0.052632
0.035088	0.052632
0.030702	0.052632
0.02193	0.052632
0.030702	0.052632
0.039474	0.052632
0.030702	0.052632
0.02193	0.052632
0.035088	0.052632
0.026316	0.052632
0.030702	0.052632
0.030702	0.052632
0.02193	0.052632
0.035088	0.052632
0.030702	0.052632
0.030702	0.052632
0.030702	0.052632
0.026316	0.052632
0.026316	0.052632
0.035088	0.052632
0.039474	0.052632
0.030702	0.052632
0.030702	0.052632
0.026316	0.052632
0.035088	0.052632
0.030702	0.052632
0.035088	0.061404
0.030702	0.061404
0.035088	0.061404
0.039474	0.061404
0.04386	0.061404
0.039474	0.061404
0.035088	0.061404
0.04386	0.061404
0.030702	0.061404
0.039474	0.061404
0.030702	0.061404
0.030702	0.061404
0.035088	0.061404
0.030702	0.061404
0.030702	0.061404
0.030702	0.061404
0.039474	0.061404
0.030702	0.061404
0.039474	0.070175
0.035088	0.070175
0.04386	0.070175
0.048246	0.070175
0.039474	0.070175
0.048246	0.070175
0.039474	0.070175
0.039474	0.070175
0.04386	0.070175
0.039474	0.070175
0.035088	0.070175
0.04386	0.070175
0.04386	0.070175
0.04386	0.070175
0.039474	0.078947
0.048246	0.078947
0.052632	0.078947
0.061404	0.078947
0.048246	0.078947
0.04386	0.078947
0.04386	0.078947
0.052632	0.078947
0.04386	0.078947
0.04386	0.078947
0.048246	0.078947
0.04386	0.087719
0.048246	0.087719
0.061404	0.087719
0.048246	0.087719
0.057018	0.087719
0.048246	0.087719
0.061404	0.087719
0.052632	0.087719
0.074561	0.087719
0.048246	0.087719
0.052632	0.087719
0.052632	0.087719
0.052632	0.087719
0.048246	0.087719
0.057018	0.087719
0.057018	0.096491
0.065789	0.096491
0.052632	0.096491
0.057018	0.096491
0.048246	0.096491
0.065789	0.105263
0.070175	0.105263
0.065789	0.105263
0.065789	0.105263
0.074561	0.105263
0.065789	0.105263
0.057018	0.105263
0.070175	0.105263
0.052632	0.105263
0.052632	0.105263
0.052632	0.105263
0.065789	0.105263
0.052632	0.105263
0.061404	0.105263
0.070175	0.114035
0.070175	0.114035
0.070175	0.114035
0.074561	0.114035
0.074561	0.114035
0.074561	0.114035
0.070175	0.114035
0.065789	0.114035
0.074561	0.114035
0.074561	0.122807
0.061404	0.122807
0.087719	0.122807
0.074561	0.122807
0.065789	0.122807
0.065789	0.122807
0.078947	0.131579
0.087719	0.131579
0.083333	0.131579
0.074561	0.131579
0.065789	0.131579
0.087719	0.140351
0.092105	0.140351
0.083333	0.140351
0.092105	0.140351
0.078947	0.149123
0.074561	0.149123
0.083333	0.149123
0.092105	0.157895
0.096491	0.166667
0.105263	0.166667
0.105263	0.166667
0.100877	0.166667
0.105263	0.175439
0.118421	0.175439
0.096491	0.184211
0.118421	0.184211
0.114035	0.184211
0.114035	0.184211
0.122807	0.201754
0.131579	0.201754
0.109649	0.201754
0.127193	0.210526
0.135965	0.210526
0.135965	0.219298
0.131579	0.219298
0.149123	0.22807
0.166667	0.245614
0.153509	0.245614
0.166667	0.245614
0.153509	0.263158
0.20614	0.27193
0.214912	0.324561
0.27193	0.394737
0.364035	0.491228

## Sheet: S2C
Volatility	1	2	3	4	5	6	7	8	9	10	11	12	13	14	15	16	17	18	19	20	21	22	23	24	25	26	27	28	29	30	31	32	33	34	35	36	37	38	39	40	41	42	43	44	45	46	47	48	49
BL	0	0.026316	0.035088	0.008772	0.491228	0.04386	0.008772	0.04386	0.070175	0.008772	0.017544	0.149123	0.035088	0.026316	0.026316	0.026316	0.078947	0.27193	0.070175	0.122807	0.105263	0.175439	0.052632	0.035088	0.087719	0.166667	0.122807	0.026316	0.114035	0.017544	0	0.017544	0.035088	0.026316	0.026316	0.008772	0	0	0	0	0.017544	0	0	0	0.017544	0.008772	0.017544	0	0.114035
B.1.1.7	0	0	0	0.008403	0.516807	0.105042	0.008403	0.012605	0.092437	0.008403	0.016807	0.10084	0.042017	0.058824	0.058824	0.058824	0.172269	0.331933	0.105042	0.155462	0.092437	0.084034	0.02521	0.033613	0.063025	0.12605	0.092437	0.021008	0.029412	0.012605	0.004202	0.012605	0.151261	0.004202	0.008403	0.029412	0.004202	0	0.004202	0	0.012605	0.004202	0.004202	0	0.012605	0.016807	0.012605	0	0.151261
P.1	0	0	0	0	0.282609	0.021739	0	0.021739	0.021739	0	0.043478	0.195652	0	0.021739	0	0.065217	0.021739	0.043478	0.021739	0.152174	0.021739	0.086957	0.065217	0	0	0.108696	0.108696	0	0.043478	0.043478	0	0	0	0	0.021739	0	0	0	0.021739	0	0	0	0	0	0	0	0.021739	0	0.043478
AY.4	0	0	0	0	0.475138	0.049724	0.005525	0.038674	0.016575	0.01105	0.01105	0.060773	0.099448	0.066298	0.033149	0.077348	0.060773	0.320442	0.033149	0.049724	0.171271	0.099448	0.027624	0.022099	0.077348	0.104972	0.082873	0.027624	0.099448	0.033149	0.005525	0.016575	0.082873	0.01105	0.01105	0.027624	0.005525	0	0.005525	0	0.005525	0.005525	0	0	0.01105	0.01105	0.016575	0	0.071823
AY.4.2	0	0	0	0	0.448276	0.034483	0	0.034483	0.034483	0	0.034483	0.034483	0.034483	0.034483	0.034483	0.034483	0.034483	0.034483	0.034483	0.068966	0.137931	0.068966	0	0.034483	0.034483	0.068966	0.103448	0	0.103448	0.068966	0.034483	0	0.034483	0.034483	0.068966	0.172414	0	0	0	0	0	0	0	0	0	0	0	0	0.034483
BA.1	0	0	0	0	0.195122	0.02439	0	0.02439	0.097561	0	0	0.02439	0.04878	0.04878	0.02439	0.02439	0.04878	0.073171	0	0.04878	0.04878	0.02439	0	0.02439	0.097561	0.04878	0.02439	0	0.02439	0	0	0.02439	0.02439	0	0	0.02439	0	0	0	0	0	0	0	0	0.02439	0.02439	0.02439	0	0.04878
BA.1.1	0	0	0	0	0.316832	0.009901	0	0.009901	0.069307	0	0.019802	0.069307	0.019802	0.069307	0.039604	0.049505	0.108911	0.148515	0.039604	0.019802	0.059406	0.069307	0.009901	0.009901	0.019802	0.059406	0.029703	0.019802	0.009901	0.039604	0	0.029703	0.019802	0	0	0.009901	0	0	0.009901	0	0.009901	0	0	0	0.019802	0.019802	0.019802	0	0.029703
BA.2	0	0	0	0	0.219512	0.02439	0	0.04878	0	0	0	0.04878	0.02439	0.02439	0	0.02439	0.170732	0	0.170732	0	0.04878	0.02439	0	0.536585	0.536585	0.536585	0.536585	0.02439	0.02439	0	0	0.02439	0.02439	0	0	0	0	0	0	0	0	0	0	0	0	0	0	0	0.02439
[truncated: 1,224 more columns]

## Sheet: S3A
	B.1.1.7			P.1											AY.4															BA.1									BA.2
Volatility	138	490		140	141	142	143	144	470	675	679	681	1235		5	26	54	138	45	213	222	446	812	845	929	1078	1162	1259		346	417	440	446	597	701	809	831		64	68	148	186	339	417	452	704	858	1221	1231
B.1.1.7	0.294118	0.159664		0.058824	0.10084	0.273109	0.205882	0.508403	0.012605	0.121849	0.029412	0.029412	0.033613		0.516807	0.12605	0.05042	0.294118	0.012605	0.05042	0.130252	0.021008	0.134454	0.163866	0.02521	0.071429	0.088235	0.046218		0.021008	0.05042	0.021008	0.021008	0.004202	0.298319	0.109244	0.046218		0.012605	0.021008	0.096639	0.029412	0.016807	0.05042	0.021008	0.12605	0.008403	0.004202	0.008403
P.1	0.695652	0.021739		0.108696	0.130435	0.130435	0.23913	0.217391	0.065217	0.26087	0.086957	0.086957	0.021739		0.282609	0.108696	0.065217	0.695652	0	0.021739	0.086957	0.021739	0.021739	0.130435	0.021739	0.065217	0.021739	0.065217		0.043478	0.673913	0	0.021739	0	0.043478	0.043478	0.021739		0	0.065217	0.021739	0.043478	0.043478	0.673913	0.021739	0.021739	0.021739	0	0.021739
AY.4	0.337017	0.049724		0.016575	0.033149	0.640884	0.082873	0.171271	0.033149	0.060773	0.033149	0.055249	0.055249		0.475138	0.104972	0.099448	0.337017	0.01105	0.060773	0.138122	0.20442	0.099448	0.077348	0.049724	0.281768	0.254144	0.055249		0.033149	0.016575	0.022099	0.20442	0.005525	0.110497	0.071823	0.005525		0.033149	0.033149	0.066298	0.022099	0.016575	0.016575	0.027624	0.077348	0.01105	0.022099	0.01105
BA.1	0.02439	0		0.02439	0.073171	0.073171	0.073171	0.073171	0	0.04878	0.073171	0.073171	0.02439		0.195122	0.04878	0.04878	0.02439	0.02439	0.073171	0.04878	0.073171	0.04878	0.02439	0.02439	0.04878	0.097561	0.02439		0.121951	0.292683	0.073171	0.073171	0.02439	0.512195	0.04878	0.04878		0	0.02439	0.04878	0.02439	0	0.292683	0.097561	0.02439	0.02439	0.02439	0.04878
BA.2	0	0.04878		0	0	0.02439	0	0	0.02439	0.121951	0.02439	0.073171	0.04878		0.219512	0.536585	0.04878	0	0	0.04878	0.04878	0.04878	0.04878	0.04878	0.04878	0.04878	0.146341	0.02439		0.097561	0.121951	0.341463	0.04878	0	0.02439	0.073171	0.04878		0.073171	0.073171	0.02439	0.04878	0.02439	0.121951	0.097561	0.097561	0.04878	0.073171	0.04878

## Sheet: S3B
B.1.1.7-Volatility	B.1.1.7-dnds	Alpha		P.1-Volatility	P.1-dnds	P.1-outcome		AY.4-Volatility	AY.4-dnds	AY.4-outcome		BA.1-Volatility	BA.1-dnds	BA.1-outcome		BA.2-Volatility	BA.2-dnds	BA.2-outcome
0.516807	26.9746	0		0.282609	8.58956	0		0.033149	0	0		0.195122	9.92082	0		0.219512	17.3584	0
0.12605	0.715672	0		0.108696	0	0		0.033149	0	0		0.04878	0	0		0.536585	0	0
0.05042	0.219064	0		0.065217	0	0		0.016575	0	0		0.04878	0	0		0.04878	0	0
0.012605	-10.3013	0		0	0	0		0.033149	0	0		0	0	0		0	0	0
0.021008	-22.4642	0		0.065217	0	0		0.640884	467.972	0		0.02439	0	0		0	0	0
0.058824	0	0		0.695652	804.765	0		0.082873	0.948488	0		0.02439	0	0		0	0	0
0.10084	0	0		0.043478	-4.80961	0		0.171271	0	0		0.02439	0	0		0.02439	0	0
0.273109	6.86418	0		0.021739	0	0		0.066298	0	0		0.073171	0	0		0	0	0
0.205882	0	0		0.043478	-5.30669	0		0.022099	-3.33275	0		0.073171	0	0		0	0	0
0.508403	35.3494	0		0.021739	0	0		0.016575	0	0		0.073171	0	0		0.121951	-10.6363	0
0.037815	-14.7178	0		0.086957	0	0		0.033149	0	0		0.073171	0	0		0.04878	0	0
0.096639	0	0		0.043478	0	0		0.016575	0	0		0.073171	0	0		0.04878	0	0
0.029412	-3.82873	0		0.043478	0	0		0.022099	0	0		0.04878	0	0		0.097561	6.0398	0
0.05042	0	0		0.673913	-482.211	0		0.027624	0	0		0.02439	0	0		0.341463	21.8984	0
0.130252	5.52015	0		0	0	0		0.033149	0	0		0.073171	0	0		0.04878	0	0
0.016807	0	0		0.021739	0	0		0.049724	0	0		0.04878	0	0		0.02439	0	0
0.021008	0	0		0.021739	0	0		0.005525	0	0		0	0	0		0.04878	0	0
0.05042	0	0		0.021739	0	0		0.060773	0	0		0.097561	16.5016	0		0	0	0
0.021008	0	0		0	0	0		0.033149	0	0		0	0	0		0.121951	0	0
0.021008	0	0		0.043478	0	0		0.055249	0	0		0	0	0		0.02439	0	0
0.021008	0	0		0.021739	0	0		0.110497	2.96949	0		0.04878	0	0		0.073171	0	0
0.012605	0	0		0.043478	0	0		0.077348	3.41728	0		0.073171	0	0		0.02439	0	0
0.004202	0	0		0.021739	0	0		0.071823	0	0		0.073171	0	0		0.073171	0	0
0.121849	0	0		0.021739	0	0		0.005525	0	0		0.02439	0	0		0.04878	0	0
0.029412	0	0		0.130435	2.71674	0		0.01105	0	0		0.04878	0	0		0.04878	0	0
0.029412	0	0		0.021739	0	0		0.022099	0	0		0.02439	0	0		0.04878	0	0
0.298319	15.4906	0		0.021739	0	0		0.01105	0	0		0.02439	0	0		0.04878	0	0
0.12605	6.84199	0		0.065217	0	0		0.055249	0	0		0.02439	0	0		0.04878	0	0
0.109244	2.01925	0		0.021739	0	0		0	0	0		0.04878	0	0		0.146341	4.53714	0
0.134454	5.11971	0		0	0	0		0	0	0		0.097561	6.96873	0		0.04878	0	0
0.046218	0	0		0.021739	0	0		0	0	0		0.02439	0	0		0.02439	0	0
0.163866	5.24117	0		0.065217	0	0		0	0	0		0.04878	0	0		0	0	0
0.008403	-1.84928	0		0	0	0		0.049724	1.08285	0		0.02439	0	0		0	0	0
0.02521	0	0		0	0	0		0.005525	0	0		0.02439	0	0		0	0	0
0.071429	4.52473	0		0	0	0		0.038674	1.02335	0		0	0	0		0	0	0
0.088235	2.02806	0		0	0	0		0.016575	0	0		0	0	0		0.02439	0	0
0.004202	0	0		0.021739	0	0		0.01105	0	0		0	0	0		0	0	0
0.008403	0	0		0	0	0		0.01105	-2.97968	0		0	0	0		0.04878	0	0
0.033613	0	0		0.021739	0	0		0.060773	2.57151	0		0.02439	0	0		0	0	0
0.046218	0	0		0.021739	0	0		0.099448	1.67247	0		0	0	0		0	0	0
0	0	0		0	0	0		0.066298	0	0		0.02439	0	0		0	-4.53315	0
0	0	0		0.043478	0	0		0.033149	0	0		0.097561	5.96733	0		0.04878	0	0
0	0	0		0.195652	4.96996	0		0.077348	0	0		0	0	0		0.02439	0	0
0.008403	0	0		0	0	0		0.060773	0	0		0	-7.94895	0		0.02439	0	0
0.105042	0.592794	0		0.021739	0	0		0.320442	10.2628	0		0.02439	0	0		0	0	0
0.008403	0	0		0	0	0		0.033149	0.947923	0		0.04878	0	0		0.02439	0	0
0.012605	0	0		0.065217	0	0		0.049724	-1.62968	0		0.04878	0	0		0.170732	0	0
0.092437	0.533382	0		0.021739	0	0		0.171271	5.4025	0		0.02439	0	0		0	0	0
0.008403	0	0		0.043478	0	0		0.099448	1.48692	0		0.02439	0	0		0.170732	0	0
0.016807	-0.89984	0		0.021739	0	0		0.027624	0	0		0.04878	0	0		0	-7.55525	0
0.10084	0.61312	0		0.152174	-10.1958	0		0.022099	0	0		0.073171	0	0		0.04878	0	0
0.042017	0.180465	0		0.021739	0	0		0.077348	0	0		0	0	0		0.02439	0	0
0.058824	0	0		0.086957	0	0		0.082873	1.4907	0		0.04878	0	0		0	0	0
0.058824	0.21111	0		0.065217	0	0		0.027624	-1.11711	0		0.04878	0	0		0.536585	0	0
0.058824	0	0		0	0	0		0.099448	2.43557	0		0.02439	0	0		0.536585	0	0
0.172269	0.408718	0		0	0	0		0.033149	0	0		0	0	0		0.536585	0	0
0.331933	2.16195	0		0.108696	3.16992	0		0.005525	0	0		0.02439	0	0		0.02439	0	0
0.105042	0.529824	0		0	0	0		0.016575	-6.11569	0		0.097561	0	0		0.02439	0	0
0.155462	-0.45123	0		0.043478	0	0		0.082873	1.62094	0		0.02439	0	0		0	0	0
0.092437	0.500443	0		0.043478	0	0		0.01105	0	0		0	0	0		0	0	0
0.084034	0	0		0	0	0		0.01105	0	0		0.02439	0	0		0.02439	0	0
0.02521	0	0		0	-5.71418	0		0.027624	0	0		0	0	0		0.02439	0	0
0.033613	0.146877	0		0	0	0		0.005525	0	0		0	0	0		0	0	0
0.063025	0	0		0	0	0		0	-0.76169	0		0.02439	0	0		0	0	0
0.092437	0.36817	0		0.021739	0	0		0.005525	-1.21888	0		0.02439	0	0		0	0	0
0.021008	-0.86929	0		0	0	0		0	-1.14246	0		0	0	0		0	0	0
0.029412	0	0		0	0	0		0.005525	0	0		0	0	0		0	0	0
0.012605	0	0		0	0	0		0.005525	0	0		0.02439	0	0		0	0	0
0.004202	0	0		0.021739	0	0		0	-4.18881	0		0	0	0		0	-3.54314	0
0.012605	-1.00135	0		0	0	0		0	0	0		0	0	0		0	0	0
0.151261	0.896603	0		0	0	0		0.01105	0	0		0	0	0		0	0	0
0.004202	0	0		0	0	0		0.01105	0	0		0	-4.74462	0		0	-3.54296	0
0.008403	0	0		0	0	0		0.016575	0	0		0	0	0		0	0	0
0.029412	0	0		0	0	0		0	0	0		0	0	0		0	0	0
0.004202	0	0		0	0	0		0.071823	0	0		0	0	0		0	0	0
0	-0.132	0		0	0	0		0.027624	0	0		0	0	0		0	0	0
0.004202	0	0		0.021739	0	0		0.016575	0	0		0.02439	0	0		0	0	0
0	-0.088	0		0	0	0		0.027624	0	0		0.02439	0	0		0.02439	0	0
0.012605	0	0		0.043478	0	0		0.01105	-5.85531	0		0.02439	0	0		0.02439	0	0
0.004202	0	0		0	0	0		0	-11.0373	0		0	0	0		0	0	0
0.004202	-1.43305	0		0	0	0		0	0	0		0.04878	0	0		0.02439	0	0
0	-0.09179	0		0.021739	0	0		0	0	0		0	0	0		0	-3.54314	0
0.012605	0	0		0.021739	0	0		0.005525	-4.45062	0		0	0	0		0	-7.08701	0
0.016807	0	0		0	-4.57213	0		0.016575	0	0		0.04878	0	0		0	0	0
0.012605	0	0		0	0	0		0.01105	-10.8351	0		0	-7.11792	0		0	0	0
0	0	0		0	0	0		0.016575	0	0		0	0	0		0	-3.54342	0
0.151261	0.656755	0		0.021739	0	0		0.016575	0	0		0	0	0		0	0	0
0.008403	0	0		0	0	0		0.01105	0	0		0	0	0		0	0	0
0.004202	-0.16362	0		0	-4.52791	0		0.022099	0	0		0	0	0		0	0	0
0.029412	0	0		0	0	0		0.049724	0	0		0.02439	0	0		0.04878	0	0
0.016807	-2.3008	0		0.021739	0	0		0.187845	4.60467	0		0	0	0		0	0	0
0.004202	-1.10062	0		0	0	0		0.116022	0	0		0	0	0		0	0	0
0	0	0		0	-3.42748	0		0.198895	4.31651	0		0.02439	0	0		0.02439	0	0
0	0	0		0	0	0		0.022099	0	0		0	0	0		0.073171	0	0
0	-0.96842	0		0.065217	0	0		0.060773	1.21812	0		0	0	0		0.121951	0	0
0.008403	0	0		0.173913	0	0		0.016575	0	0		0.02439	0	0		0.146341	0	0
0	-0.98153	0		0.152174	-3.6292	0		0.027624	0	0		0.02439	0	0		0.04878	0	0
0.016807	0	0		0	0	0		0.104972	3.52048	0		0	0	0		0.02439	0	0
0.008403	0	0		0.021739	0	0		0.022099	0	0		0	0	0		0.02439	0	0
0.008403	0	0		0	0	0		0.01105	0	0		0.02439	0	0		0.02439	0	0
0	0	0		0.130435	0	0		0.027624	0	0		0.02439	0	0		0.04878	0	0
0.029412	0	0		0.108696	0	0		0.005525	0	0		0.02439	0	0		0.02439	0	0
0.189076	0.449831	0		0.108696	0	0		0.060773	0	0		0.073171	0	0		0.02439	0	0
0.12605	12.9403	0		0.043478	0	0		0.022099	0	0		0.073171	0	0		0.073171	0	0
0.12605	11.832	0		0.065217	0	0		0.016575	0	0		0.02439	0	0		0	0	0
0.105042	0.551763	0		0	0	0		0.027624	-10.3017	0		0.04878	0	0		0	0	0
0.029412	0	0		0.021739	0	0		0.027624	-2.39032	0		0.04878	0	0		0	0	0
0.021008	0	0		0	0	0		0.016575	0	0		0	0	0		0.04878	0	0
0.05042	0.133243	0		0	0	0		0	0	0		0.04878	0	0		0.073171	0	0
0.054622	0.286233	0		0.021739	0	0		0.01105	0	0		0.02439	0	0		0.02439	0	0
0.033613	0	0		0.021739	0	0		0.016575	0	0		0.02439	0	0		0	0	0
0.008403	0	0		0	0	0		0	0	0		0.02439	0	0		0	0	0
0.004202	0	0		0	0	0		0.016575	0	0		0.02439	0	0		0	0	0
0.008403	0	0		0	0	0		0	-20.5355	0		0.02439	0	0		0.02439	0	0
0.092437	0	0		0.021739	0	0		0	0	0		0	0	0		0	0	0
0	0	0		0	0	0		0.016575	0	0		0	0	0		0.02439	0	0
0.012605	0	0		0	0	0		0.01105	0	0		0.04878	0	0		0	0	0
0.033613	-0.44995	0		0	0	0		0.143646	3.79068	0		0	0	0		0.02439	0	0
0.016807	-0.33189	0		0.021739	0	0		0.022099	0	0		0.02439	0	0		0	0	0
0.016807	0	0		0.021739	0	0		0.005525	0	0		0	0	0		0.02439	0	0
0	-0.19214	0		0.021739	0	0		0.077348	1.75907	0		0	0	0		0.02439	0	0
0.012605	0	0		0	0	0		0.016575	-3.68974	0		0.02439	0	0		0.02439	0	0
0.021008	0	0		0.043478	0	0		0.022099	0	0		0.02439	0	0		0	0	0
0	0	0		0.021739	0	0		0.027624	0	0		0.02439	0	0		0.02439	0	0
0.021008	0.20444	0		0.043478	0	0		0.027624	0	0		0.02439	0	0		0.02439	0	0
0	0	0		0	-2.28616	0		0.005525	0	0		0	0	0		0	0	0
0.008403	0	0		0.021739	0	0		0	0	0		0.04878	0	0		0	0	0
0.012605	0	0		0	0	0		0.01105	0	0		0.02439	0	0		0	0	0
0.138655	0.96064	0		0.021739	0	0		0	0	0		0.02439	0	0		0	0	0
0.273109	1.28613	0		0	0	0		0	0	0		0.02439	0	0		0	0	0
0.079832	0	0		0	0	0		0.01105	0	0		0.073171	0	0		0	0	0
0.008403	0	0		0	0	0		0.005525	0	0		0	0	0		0	0	0
0.323529	2.61028	0		0	0	0		0.01105	0	0		0	0	0		0	0	0
0.004202	-1.12488	0		0	0	0		0.016575	0	0		0.04878	0	0		0	0	0
0.016807	0	0		0	0	0		0.027624	0	0		0.02439	0	0		0	0	0
0.008403	0	0		0	0	0		0.005525	-1.0007	0		0	0	0		0	0	0
0.033613	0	0		0.043478	0	0		0.005525	0	0		0.02439	0	0		0	0	0
0	0	0		0	0	0		0	0	0		0	0	0		0	0	0
0.004202	0	0		0.021739	0	0		0	-1.89604	0		0	0	0		0.02439	0	0
0.008403	0	0		0	0	0		0.005525	0	0		0	0	0		0	0	0
0	0	0		0	-2.71675	0		0.01105	0	0		0	0	0		0	0	0
0	0	0		0	0	0		0.01105	0	0		0	0	0		0	0	0
0.004202	0	0		0	-2.71675	0		0.005525	0	0		0	0	0		0.02439	0	0
0	-0.76208	0		0	0	0		0.01105	-0.73298	0		0	0	0		0.02439	0	0
0	0	0		0	0	0		0.038674	0	0		0	0	0		0	0	0
0.008403	-2.64444	0		0	0	0		0.016575	0	0		0	0	0		0	0	0
0.008403	0	0		0.065217	0	0		0.016575	0	0		0.02439	0	0		0	0	0
0.008403	-3.06932	0		0	-2.91958	0		0.005525	0	0		0	0	0		0	0	0
0	-1.27014	0		0	0	0		0.01105	0	0		0.02439	0	0		0	0	0
0.012605	0	0		0.021739	0	0		0.022099	0	0		0	0	0		0	0	0
0	-4.06444	0		0	0	0		0.005525	0	0		0	0	0		0	0	0
0.004202	0	0		0	0	0		0	-0.65865	0		0.02439	0	0		0	0	0
0.012605	0	0		0	0	0		0.016575	-1.49071	0		0	0	0		0	0	0
0.004202	0	0		0.021739	0	0		0	0	0		0	0	0		0	0	0
0.012605	0.761719	0		0	0	0		0.027624	0	0		0.02439	0	0		0	0	0
0.012605	-1.21944	0		0	0	0		0.005525	0	0		0.02439	0	0		0	0	0
0.004202	-2.08148	0		0	0	0		0.01105	0	0		0	0	0		0	0	0
0.012605	0	0		0	0	0		0.01105	0	0		0	0	0		0	0	0
0.008403	0	0		0.021739	0	0		0.005525	0	0		0.02439	0	0		0	0	0
0.012605	0	0		0	0	0		0.022099	0	0		0	0	0		0	0	0
0.012605	0	0		0	0	0		0.016575	0	0		0.02439	0	0		0	0	0
0.012605	0.761803	0		0	0	0		0.071823	-9.52208	0		0	0	0		0	0	0
0.004202	0	0		0	0	0		0.022099	0	0		0.02439	0	0		0	0	0
0	0	0		0.021739	0	0		0.016575	-0.9059	0		0	0	0		0	0	0
0.008403	-4.06519	0		0.108696	0	0		0.016575	0	0		0	0	0		0.073171	0	0
0	-0.95053	0		0.043478	0	0		0.01105	0	0		0.02439	0	0		0.073171	0	0
0.021008	0	0		0	0	0		0.022099	-59.0991	0		0.02439	0	0		0.02439	0	0
0	0	0		0.021739	0	0		0.121547	0	0		0.02439	0	0		0.097561	0	0
0.012605	-1.43386	0		0	0	0		0.022099	0	0		0.02439	0	0		0.02439	0	0
0.004202	0	0		0.021739	0	0		0.027624	0	0		0.02439	0	0		0.02439	0	0
0	0	0		0.086957	0	0		0.044199	0	0		0	0	0		0.04878	-833.987	0
0.008403	-1.21982	0		0.130435	0	0		0.022099	0	0		0.02439	0	0		0	0	0
0.004202	0	0		0	0	0		0.022099	0	0		0.073171	0	0		0	0	0
0.168067	-9.41746	0		0	0	0		0.016575	0	0		0.121951	0	0		0	0	0
0.021008	0	0		0.043478	0	0		0.005525	0	0		0.04878	0	0		0.097561	0	0
0.07563	-2.48922	0		0.065217	0	0		0.01105	0	0		0.04878	0	0		0	0	0
0.046218	0	0		0	0	0		0	0	0		0.04878	0	0		0.02439	0	0
0.063025	1.59122	0		0.021739	0	0		0.022099	-57.7104	0		0.04878	0	0		0	0	0
0.281513	0	0		0	0	0		0.016575	0	0		0	0	0		0	0	0
0.088235	-25.424	0		0	0	0		0.005525	0	0		0.02439	0	0		0	0	0
0.033613	0	0		0.021739	0	0		0	0	0		0	0	0		0	0	0
0.054622	0	0		0.021739	0	0		0	0	0		0	0	0		0.04878	0	0
0.021008	-2.46726	0		0.021739	0	0		0.005525	0	0		0.02439	0	0		0	0	0
0.033613	0	0		0	0	0		0.016575	0	0		0.04878	0	0		0	0	0
0.021008	0	0		0	0	0		0.01105	-2.06368	0		0.02439	0	0		0	0	0
0.008403	0	0		0	0	0		0.022099	0	0		0	0	0		0	0	0
0.004202	0	0		0.021739	0	0		0.01105	0	0		0	0	0		0	0	0
0.004202	0	0		0	0	0		0.055249	1.6519	0		0	0	0		0	0	0
0.029412	0	0		0	0	0		0.104972	2.70856	0		0	0	0		0	0	0
0.016807	-2.28625	0		0	0	0		0.016575	0	0		0	0	0		0	0	0
0.008403	0	0		0	0	0		0.033149	0	0		0.02439	-10.0625	0		0	0	0
0	-0.84749	0		0	0	0		0.055249	-61.0213	0		0	0	0		0.02439	0	0
0	-0.83255	0		0.021739	0	0		0.027624	0	0		0.02439	0	0		0	0	0
0.004202	0	0		0	0	0		0.016575	0	0		0	0	0		0.02439	0	0
0	0	0		0.130435	3.16694	0		0.088398	1.82313	0		0	0	0		0.04878	0	0
0.008403	0	0		0.065217	-1090.12	0		0.220994	8.25806	0		0	0	0		0.02439	0	0
0.012605	0	0		0.043478	0	0		0.016575	0	0		0.073171	0	0		0.02439	0	0
0.016807	0	0		0.021739	0	0		0.022099	0	0		0.073171	-711.979	0		0.02439	0	0
0.021008	0	0		0.021739	0	0		0.022099	0	0		0.02439	0	0		0.04878	0	0
0.016807	0	0		0.043478	0	0		0.01105	0	0		0.04878	0	0		0.02439	0	0
0.016807	0	0		0.065217	0	0		0.005525	0	0		0.02439	0	0		0.097561	0	0
0.008403	0	0		0.021739	0	0		0.01105	-0.73298	0		0.04878	0	0		0.073171	0	0
0.117647	4.8039	0		0.021739	0	0		0.016575	0	0		0.04878	0	0		0.073171	0	0
0.067227	-28.7089	0		0.086957	0	0		0.027624	0	0		0.02439	0	0		0.02439	0	0
0.05042	0	0		0.021739	0	0		0	0	0		0.02439	0	0		0.02439	0	0
0.029412	0	0		0.217391	0	0		0.005525	0	0		0.02439	0	0		0	0	0
0.021008	0	0		0.043478	0	0		0.01105	0	0		0	0	0		0.02439	0	0
0.180672	7.55594	0		0.173913	6.08955	0		0	-0.73298	0		0.04878	0	0		0	0	0
0.012605	0	0		0	0	0		0	0	0		0.02439	0	0		0	0	0
0.021008	0	0		0	0	0		0.005525	0	0		0.04878	0	0		0	0	0
0.012605	0	0		0.021739	0	0		0.01105	0	0		0	0	0		0	0	0
0.021008	0	0		0	0	0		0.033149	0	0		0	0	0		0	0	0
0.004202	0	0		0	0	0		0.01105	0	0		0.02439	0	0		0	0	0
0.016807	0	0		0.021739	0	0		0.005525	0	0		0	0	0		0.02439	0	0
0.008403	0	0		0	0	0		0.01105	0	0		0	0	0		0.02439	0	0
0.02521	-1.6392	0		0	0	0		0.005525	0	0		0	0	0		0	0	0
0	0	0		0	0	0		0.016575	0	0		0.02439	0	0		0	0	0
0	0	0		0	0	0		0.005525	0	0		0.02439	0	0		0	0	0
0.004202	0	0		0	0	0		0.01105	0	0		0	0	0		0	0	0
0	0	0		0	0	0		0.01105	0	0		0.02439	0	0		0	0	0
0	0	0		0	0	0		0.016575	0	0		0	0	0		0	0	0
0.012605	0	0		0	0	0		0.044199	0	0		0	0	0		0	0	0
0.004202	0	0		0.021739	0	0		0.016575	0	0		0.04878	0	0		0	0	0
0.012605	0	0		0	0	0		0.022099	0	0		0	0	0		0	0	0
0.004202	-3.8121	0		0.021739	0	0		0.033149	0	0		0.02439	0	0		0.02439	0	0
0.029412	0	0		0	0	0		0.033149	0	0		0.02439	0	0		0.02439	0	0
0	0	0		0.021739	0	0		0.016575	0	0		0.02439	0	0		0.02439	0	0
0.004202	0	0		0.021739	0	0		0.093923	4.26806	0		0.04878	0	0		0.121951	0	0
0.021008	0	0		0.021739	0	0		0.027624	0	0		0.073171	0	0		0.146341	5.42401	0
0.008403	0	0		0.021739	0	0		0.01105	0	0		0.02439	0	0		0.073171	0	0
0.008403	0	0		0.021739	0	0		0.016575	0	0		0.219512	0	0		0.073171	0	0
0.008403	-1.35466	0		0.152174	0	0		0.01105	0	0		0.292683	0	0		0.02439	0	0
0.012605	0	0		0.108696	0	0		0.016575	0	0		0.073171	0	0		0.02439	0	0
0.012605	0	0		0.065217	0	0		0.132597	-9.28447	0		0.170732	10.3404	0		0.02439	0	0
0.012605	0	0		0.021739	0	0		0	0	0		0.02439	0	0		0.02439	0	0
0.033613	0	0		0.043478	0	0		0.005525	0	0		0.02439	0	0		0.02439	0	0
0.02521	0	0		0.043478	0	0		0	-1.49022	0		0.02439	0	0		0	0	0
0.021008	0	0		0	-5.43349	0		0.005525	0	0		0.04878	0	0		0	0	0
0.07563	1.27314	0		0	0	0		0.033149	0	0		0	0	0		0	0	0
0.10084	0	0		0.021739	0	0		0.033149	0	0		0.04878	0	0		0	0	0
0.096639	4.80591	0		0	0	0		0.016575	0	0		0	0	0		0	0	0
0.016807	0	0		0	0	0		0	0	0		0	0	0		0.02439	0	0
0.008403	0	0		0.043478	0	0		0.01105	0	0		0	0	0		0	0	0
0.021008	0	0		0	-2.91942	0		0.01105	0	0		0.04878	0	0		0.02439	0	0
0.004202	0	0		0.021739	0	0		0.005525	0	0		0	0	0		0	0	0
0.193277	-7.24422	0		0	0	0		0	-6.49367	0		0	0	0		0	0	0
0	0	0		0	0	0		0.01105	0	0		0	0	0		0	0	0
0.012605	0	0		0.021739	0	0		0.005525	0	0		0	0	0		0.02439	0	0
0	0	0		0	0	0		0.022099	0	0		0.02439	0	0		0	-3.54314	0
0.012605	0	0		0	-2.28479	0		0.005525	0	0		0	0	0		0.02439	0	0
0.016807	0	0		0	0	0		0.027624	0	0		0	0	0		0	0	0
0.02521	0	0		0	0	0		0.016575	0	0		0	0	0		0.02439	0	0
0.008403	0	0		0	0	0		0.093923	0	0		0.02439	0	0		0	0	0
0.004202	0	0		0	0	0		0.143646	0	0		0	0	0		0	0	0
0.021008	0	0		0	0	0		0.165746	2.23722	0		0.02439	0	0		0.02439	0	0
0.029412	0	0		0.021739	0	0		0.022099	0	0		0	0	0		0	0	0
0.004202	0	0		0.021739	0	0		0.033149	0	0		0.02439	0	0		0.02439	0	0
0.008403	-8.10764	0		0.065217	0	0		0.016575	0	0		0.02439	0	0		0.02439	0	0
0	0	0		0.108696	0	0		0.016575	0	0		0.02439	0	0		0	0	0
0	0	0		0.021739	0	0		0.005525	0	0		0.02439	0	0		0.04878	0	0
0.02521	0	0		0.043478	0	0		0.016575	0	0		0.04878	0	0		0	0	0
0	0	0		0.043478	0	0		0.060773	3.22383	0		0.02439	0	0		0.04878	0	0
0.016807	0	0		0.043478	0	0		0.038674	0	0		0.073171	0	0		0.04878	0	0
0.042017	0	0		0	0	0		0.022099	0	0		0.04878	0	0		0.02439	0	0
0.004202	-0.8319	0		0	0	0		0.088398	0	0		0.02439	0	0		0	0	0
0.084034	0	0		0.043478	0	0		0.077348	2.71988	0		0	0	0		0	0	0
0.117647	2.40853	0		0.043478	0	0		0.093923	4.21275	0		0	0	0		0.04878	0	0
0.042017	0	0		0	0	0		0.055249	0	0		0.02439	0	0		0.02439	0	0
0.121849	3.02267	0		0.065217	0	0		0.01105	0	0		0.02439	0	0		0.02439	0	0
0.037815	0	0		0.043478	0	0		0.071823	0	0		0.04878	0	0		0.02439	0	0
0.021008	0	0		0.065217	0	0		0.038674	0	0		0.04878	0	0		0.073171	0	0
0.008403	0	0		0.021739	0	0		0.027624	-4.96851	0		0.02439	0	0		0.073171	0	0
0.021008	0	0		0.043478	0	0		0.027624	0	0		0.02439	0	0		0	0	0
0.016807	0	0		0.043478	0	0		0.044199	0	0		0.04878	0	0		0.02439	0	0
0.012605	0	0		0.021739	0	0		0.016575	0	0		0.04878	0	0		0.04878	0	0
0.016807	0	0		0.043478	0	0		0.027624	0	0		0.04878	0	0		0.04878	0	0
0.054622	0	0		0.130435	4.07257	0		0	0	0		0.04878	0	0		0.121951	0	0
0.10084	2.68432	0		0.108696	0	0		0.022099	0	0		0.04878	0	0		0.02439	0	0
0.033613	0	0		0.021739	0	0		0.022099	-2.73036	0		0.02439	0	0		0.02439	0	0
0.037815	0	0		0.021739	0	0		0.01105	0	0		0.04878	0	0		0	0	0
0.046218	1.27254	0		0	0	0		0.005525	0	0		0	0	0		0	0	0
0.088235	0	0		0	0	0		0.01105	0	0		0.04878	0	0		0	0	0
0.021008	0	0		0	0	0		0.01105	0	0		0	0	0		0	0	0
0.021008	0	0		0	0	0		0.022099	0	0		0.04878	0	0		0	0	0
0.079832	2.54479	0		0	0	0		0.066298	2.75311	0		0.02439	0	0		0	0	0
0.046218	0	0		0	0	0		0.038674	1.48967	0		0	0	0		0	0	0
0.029412	0	0		0	0	0		0.005525	0	0		0	0	0		0.02439	0	0
0.012605	0	0		0	0	0		0.005525	-2.81111	0		0	0	0		0	0	0
0	0	0		0	0	0		0	0	0		0	0	0		0	0	0
0	-0.80673	0		0	0	0		0	-2.41271	0		0.02439	0	0		0	0	0
0	-2.12293	0		0	0	0		0	0	0		0.04878	0	0		0	0	0
0.004202	0	0		0	0	0		0.022099	0	0		0	0	0		0	0	0
0.004202	0	0		0	0	0		0.044199	0	0		0	0	0		0	0	0
0.008403	0	0		0	0	0		0.033149	0	0		0	0	0		0	0	0
0.012605	0	0		0	0	0		0	-1.49022	0		0.02439	0	0		0	0	0
0.02521	0	0		0.021739	0	0		0.005525	0	0		0	0	0		0	0	0
0.033613	0	0		0	0	0		0.005525	0	0		0	0	0		0.04878	0	0
0.008403	0	0		0.065217	0	0		0.016575	0	0		0	0	0		0	0	0
0	0	0		0	0	0		0.01105	0	0		0.02439	0	0		0.02439	0	0
0.004202	-4.73827	0		0.021739	0	0		0.016575	0	0		0.02439	0	0		0	0	0
0	0	0		0	0	0		0.033149	0	0		0	0	0		0.04878	0	0
0.004202	0	0		0	0	0		0	-6.49701	0		0.02439	0	0		0	0	0
0.004202	0	0		0	0	0		0	0	0		0	0	0		0	0	0
0.021008	0	0		0.021739	0	0		0.005525	0	0		0.02439	0	0		0	0	0
0.016807	0	0		0.021739	0	0		0.01105	0	0		0.02439	0	0		0	0	0
0.07563	-1.76952	0		0	-2.28557	0		0	-1.76973	0		0.02439	0	0		0	0	0
0	0	0		0	0	0		0	0	0		0.02439	0	0		0	0	0
0.067227	1.83804	0		0	0	0		0	-13.8941	0		0	0	0		0	0	0
0	-0.78072	0		0	0	0		0.005525	0	0		0.04878	0	0		0	0	0
0.004202	0	0		0	-2.28538	0		0	0	0		0	0	0		0	0	0
0.021008	0	0		0	0	0		0.016575	0	0		0.02439	0	0		0	-9.0643	0
0.008403	0	0		0	0	0		0	0	0		0	0	0		0	0	0
0.008403	0	0		0	0	0		0	0	0		0	0	0		0	0	0
0	-19.9232	0		0	-3.41567	0		0	-5.46415	0		0	0	0		0.04878	0	0
0	-0.80673	0		0.021739	0	0		0.005525	-1.62807	0		0	0	0		0	0	0
0.004202	0	0		0	0	0		0.005525	0	0		0	0	0		0	0	0
0.004202	0	0		0	0	0		0.005525	0	0		0.04878	0	0		0	0	0
0.012605	-2.16948	0		0	-3.62233	0		0.01105	-10.1827	0		0	0	0		0	0	0
0.004202	0	0		0.043478	0	0		0.027624	0	0		0	0	0		0	0	0
0.004202	-12.8751	0		0.021739	0	0		0.055249	0	0		0	0	0		0	0	0
0	-0.84925	0		0	0	0		0.022099	0	0		0	0	0		0	0	0
0	0	0		0	-3.42792	0		0.005525	0	0		0	0	0		0.073171	0	0
0.063025	2.25645	0		0.043478	0	0		0	0	0		0	0	0		0.02439	0	0
0.012605	0	0		0.065217	0	0		0	-4.19513	0		0.04878	0	0		0.04878	0	0
0	0	0		0.065217	0	0		0	0	0		0	0	0		0	0	0
0	-25.2791	0		0.021739	0	0		0.005525	0	0		0	0	0		0	0	0
0.012605	0	0		0	0	0		0	0	0		0.02439	0	0		0	0	0
0.008403	0	0		0	-1.90999	0		0.005525	0	0		0	0	0		0	0	0
0.004202	0	0		0	0	0		0.005525	0	0		0	0	0		0	0	0
0.012605	-19.043	0		0.043478	0	0		0.005525	0	0		0	0	0		0	0	0
0.117647	3.85739	0		0.021739	0	0		0	-1.20471	0		0	0	0		0	0	0
0.058824	0	0		0	0	0		0.005525	0	0		0.02439	0	0		0	0	0
0.042017	0	0		0	0	0		0.016575	0	0		0	0	0		0	0	0
0.008403	0	0		0	0	0		0.005525	0	0		0.02439	0	0		0	0	0
0	0	0		0	0	0		0.044199	1.4883	0		0	0	0		0	0	0
0.008403	-12.1661	0		0	0	0		0.005525	0	0		0.02439	0	0		0.02439	0	0
0	-1.71994	0		0	0	0		0.016575	0	0		0	0	0		0	0	0
0.008403	0	0		0.065217	0	0		0.005525	0	0		0.04878	0	0		0.02439	0	0
0.004202	0	0		0.086957	0	0		0	0	0		0	0	0		0.02439	0	0
0	0	0		0.021739	0	0		0	0	0		0	0	0		0	0	0
0.004202	-1.37189	0		0	0	0		0	0	0		0.02439	0	0		0	0	0
0	0	0		0	0	0		0.033149	0	0		0.02439	0	0		0	0	0
0	0	0		0	0	0		0.016575	0	0		0	0	0		0	0	0
0.004202	-3.69503	0		0	0	0		0	-1.41335	0		0.02439	0	0		0	0	0
0.008403	-7.20593	0		0	0	0		0.016575	0	0		0.02439	0	0		0	0	0
0.008403	0	0		0.065217	0	0		0.005525	0	0		0	0	0		0	0	0
0.07563	2.11308	0		0	0	0		0.016575	0	0		0	0	0		0	0	0
0.008403	0	0		0	0	0		0	-1.76937	0		0.02439	0	0		0	0	0
0.008403	0	0		0	0	0		0.016575	0	0		0	0	0		0	0	0
0.004202	0	0		0	0	0		0.016575	0	0		0.02439	0	0		0	0	0
0.046218	4.26609	0		0.021739	0	0		0.022099	0	0		0	0	0		0	-30.1437	0
0	0	0		0	0	0		0.005525	0	0		0	0	0		0	0	0
0	-1.71994	0		0	0	0		0.005525	0	0		0.02439	0	0		0	0	0
0.033613	0	0		0	0	0		0	-13.0087	0		0	0	0		0.04878	0	0
0.012605	0	0		0.021739	0	0		0.016575	0	0		0.02439	0	0		0	0	0
0.008403	0	0		0.021739	0	0		0.022099	0	0		0	0	0		0	0	0
0.004202	0	0		0	0	0		0	0	0		0.02439	0	0		0	0	0
0.016807	0	0		0	0	0		0.022099	0	0		0	0	0		0	0	0
0.008403	0	0		0.021739	0	0		0.005525	0	0		0	0	0		0	0	0
0	-0.91447	0		0	0	0		0	0	0		0	0	0		0	0	0
0.004202	0	0		0	0	0		0.01105	0	0		0.02439	0	0		0.04878	0	0
0.008403	-1.38318	0		0.021739	0	0		0.049724	0	0		0	0	0		0	0	0
0.016807	0	0		0	0	0		0	0	0		0	0	0		0	0	0
0.004202	0	0		0	0	0		0.038674	-3.11887	0		0	0	0		0	0	0
0.004202	0	0		0	0	0		0	0	0		0	0	0		0.02439	0	0
0	-10.5487	0		0.021739	0	0		0.01105	0	0		0	0	0		0	0	0
0.021008	0	0		0	0	0		0.01105	0	0		0	0	0		0.04878	-9.22754	0
0.004202	0	0		0.043478	-7.1837	0		0.01105	0	0		0	0	0		0	0	0
0	-1.14681	0		0	0	0		0.016575	-19.4458	0		0	0	0		0.02439	0	0
0.033613	0	0		0.021739	0	0		0	0	0		0.073171	0	0		0.02439	0	0
0.008403	0	0		0	0	0		0	-1.56383	0		0	0	0		0	0	0
0	0	0		0	-11.47	0		0.005525	0	0		0.02439	0	0		0	0	0
0.008403	0	0		0.021739	0	0		0.005525	0	0		0	0	0		0	0	0
0.02521	0	0		0	0	0		0	0	0		0	0	0		0	0	0
0	0	0		0	0	0		0	0	0		0	0	0		0	0	0
0.033613	-12.3444	0		0.043478	0	0		0	0	0		0	0	0		0	0	0
0	0	0		0	0	0		0.033149	0	0		0	0	0		0	0	0
0.016807	0	0		0	0	0		0	-1.34863	0		0	0	0		0	0	0
0	0	0		0	0	0		0.016575	0	0		0	0	0		0	0	0
0.004202	0	0		0	0	0		0.005525	0	0		0	0	0		0.02439	0	0
0.008403	0	0		0	0	0		0.005525	-2.23533	0		0	0	0		0	0	0
0	-0.91472	0		0.021739	0	0		0.01105	0	0		0	0	0		0	0	0
0	0	0		0.021739	0	0		0.022099	0	0		0.04878	0	0		0	0	0
0.012605	0	0		0.021739	0	0		0.01105	0	0		0.02439	0	0		0.097561	0	0
0	0	0		0	0	0		0.01105	-6.45861	0		0	0	0		0	0	0
0	0	0		0.021739	0	0		0.022099	0	0		0	0	0		0.02439	0	0
0	0	0		0.065217	0	0		0	0	0		0	0	0		0	0	0
0	0	0		0.021739	0	0		0.01105	0	0		0	0	0		0.02439	0	0
0.067227	4.07831	0		0	-2.71675	0		0	0	0		0.02439	0	0		0.04878	0	0
0	0	0		0	0	0		0.01105	0	0		0	0	0		0	0	0
0.004202	0	0		0	0	0		0	-1.98696	0		0.02439	0	0		0	0	0
0.029412	0	0		0	0	0		0.033149	-2.97967	0		0	0	0		0	0	0
0.012605	0	0		0	0	0		0	-1.49022	0		0	0	0		0	0	0
0.012605	0	0		0	0	0		0.044199	0	0		0.02439	0	0		0	0	0
0.004202	0	0		0	0	0		0.005525	-1.73885	0		0.02439	0	0		0	0	0
0.008403	-4.41369	0		0.021739	0	0		0	0	0		0	0	0		0	0	0
0.008403	-2.13924	0		0	0	0		0	0	0		0	0	0		0.02439	0	0
0.02521	0	0		0.021739	0	0		0	0	0		0.02439	0	0		0	0	0
0	-1.14643	0		0	0	0		0.005525	0	0		0	0	0		0	0	0
0.008403	0	0		0	0	0		0	0	0		0.04878	0	0		0	0	0
0	0	0		0	0	0		0	0	0		0	0	0		0	0	0
0	0	0		0	0	0		0	0	0		0	0	0		0	0	0
0.004202	0	0		0.021739	0	0		0.005525	0	0		0	0	0		0	0	0
0.02521	-4.46514	0		0	0	0		0.01105	0	0		0	-5.52895	0		0	0	0
0.004202	-1.36151	0		0	0	0		0	-2.4837	0		0	0	0		0	0	0
0.096639	5.05582	0		0	-31.9043	0		0.005525	0	0		0	0	0		0	0	0
0.033613	0	0		0.021739	0	0		0.01105	0	0		0	0	0		0	0	0
0	0	0		0	0	0		0	0	0		0.02439	0	0		0	0	0
0	0	0		0	0	0		0	-1.98696	0		0	0	0		0	0	0
0.004202	0	0		0	0	0		0	0	0		0.02439	0	0		0	0	0
0.012605	0	0		0	0	0		0.027624	0	0		0	-5.96171	0		0	0	0
0.004202	0	0		0	0	0		0.01105	0	0		0	0	0		0	0	0
0	-1.82943	0		0	0	0		0.016575	0	0		0	0	0		0	0	0
0.004202	0	0		0	0	0		0.005525	0	0		0	0	0		0	0	0
0.008403	0	0		0	0	0		0.01105	0	0		0	0	0		0	0	0
0.012605	0	0		0	0	0		0.005525	0	0		0	0	0		0	0	0
0.008403	-5.25107	0		0	0	0		0.005525	0	0		0	0	0		0	0	0
0.004202	0	0		0	0	0		0.044199	0	0		0	0	0		0.073171	0	0
0.008403	0	0		0	0	0		0.005525	0	0		0	0	0		0	0	0
0	-1.71936	0		0.021739	0	0		0.005525	-1.70372	0		0	0	0		0	0	0
0	0	0		0	0	0		0.016575	0	0		0	0	0		0.292683	12.3176	0
0	0	0		0	0	0		0	-1.7401	0		0	0	0		0	0	0
0.004202	0	0		0.021739	0	0		0.016575	-8.42046	0		0	0	0		0	-425.064	0
0.012605	0	0		0	0	0		0.049724	0	0		0	0	0		0	-4.53315	0
0.004202	0	0		0	0	0		0.01105	0	0		0	0	0		0	0	0
0	0	0		0	0	0		0	0	0		0	0	0		0	0	0
0.016807	0	0		0.021739	-8.6042	0		0.005525	0	0		0	0	0		0	0	0
0.012605	0	0		0	0	0		0.016575	0	0		0	0	0		0	0	0
0.008403	0	0		0	0	0		0.005525	0	0		0	0	0		0	0	0
0.029412	0	0		0	0	0		0	-2.03303	0		0	0	0		0	0	0
0	0	0		0	0	0		0	0	0		0	0	0		0	0	0
0.004202	-2.34968	0		0	0	0		0	0	0		0	0	0		0	0	0
0.008403	0	0		0	0	0		0	0	0		0	0	0		0	0	0
0.004202	0	0		0	0	0		0	0	0		0	0	0		0	0	0
0.012605	-3.84789	0		0	0	0		0	0	0		0	0	0		0	0	0
0.012605	0	0		0	0	0		0.071823	3.34686	0		0	0	0		0	0	0
0.008403	-2.02341	0		0	0	0		0.016575	0	0		0	0	0		0	0	0
0	-1.21351	0		0	0	0		0	0	0		0	0	0		0	0	0
0.004202	0	0		0	0	0		0.005525	0	0		0	0	0		0	0	0
0.004202	0	0		0.26087	8.37406	0		0	0	0		0	0	0		0	0	0
0.012605	0	0		0.043478	0	0		0	-7.7868	0		0	0	0		0	0	0
0	-1.10131	0		0	0	0		0.01105	0	0		0.02439	0	0		0.02439	0	0
0	0	0		0.021739	0	0		0.027624	0	0		0	-5.5285	0		0	0	0
0	0	0		0	0	0		0.01105	0	0		0	0	0		0	-3.54314	0
0	-1.21256	0		0	-2.28655	0		0.005525	0	0		0.02439	0	0		0	0	0
0.004202	0	0		0	0	0		0	0	0		0	0	0		0	0	0
0.004202	0	0		0.021739	0	0		0	-1.7401	0		0	0	0		0	0	0
0.084034	3.02162	0		0	0	0		0.022099	0	0		0	0	0		0	0	0
0.004202	0	0		0	0	0		0.005525	0	0		0	0	0		0	0	0
0	0	0		0	0	0		0	0	0		0	0	0		0	0	0
0.012605	0	0		0	0	0		0	0	0		0	0	0		0	0	0
0	0	0		0	0	0		0.027624	-5.16459	0		0	0	0		0	0	0
0	-24.4094	0		0	0	0		0.016575	0	0		0	0	0		0	0	0
0	0	0		0	0	0		0.005525	0	0		0	0	0		0	0	0
0.012605	0	0		0	0	0		0.01105	0	0		0	0	0		0.04878	0	0
0.008403	0	0		0.065217	0	0		0	-2.03216	0		0	0	0		0.02439	0	0
0	0	0		0	0	0		0.005525	0	0		0.02439	0	0		0	0	0
0	-1.10131	0		0	0	0		0	0	0		0	0	0		0	0	0
0.004202	0	0		0	0	0		0.016575	0	0		0	0	0		0.02439	0	0
0.008403	0	0		0.021739	0	0		0	0	0		0	0	0		0.02439	0	0
0.016807	0	0		0	0	0		0.033149	0	0		0.02439	0	0		0	0	0
0	0	0		0	0	0		0.005525	0	0		0	0	0		0	0	0
0	0	0		0	0	0		0.005525	0	0		0	0	0		0	0	0
0.016807	0	0		0	0	0		0.01105	0	0		0	-4.74412	0		0.02439	0	0
0.016807	0	0		0.021739	0	0		0.01105	0	0		0	0	0		0	0	0
0.008403	0	0		0.021739	0	0		0.01105	0	0		0	0	0		0	0	0
0.02521	0	0		0	0	0		0.005525	0	0		0.04878	0	0		0	0	0
0.042017	0	0		0.021739	0	0		0.005525	0	0		0	0	0		0	0	0
0.008403	0	0		0	0	0		0.027624	0	0		0	0	0		0.02439	0	0
0.008403	0	0		0	0	0		0.01105	0	0		0	0	0		0	0	0
0	0	0		0	-61.5796	0		0.022099	0	0		0	0	0		0	0	0
0	0	0		0.021739	0	0		0.005525	0	0		0.02439	0	0		0	0	0
0.07563	3.42313	0		0	0	0		0	-3.04889	0		0	0	0		0	0	0
0.004202	0	0		0	0	0		0.005525	0	0		0	0	0		0	0	0
0	0	0		0	0	0		0.005525	0	0		0.02439	0	0		0	0	0
0.012605	0	0		0	0	0		0.016575	0	0		0.02439	0	0		0	0	0
0.004202	0	0		0	0	0		0.005525	0	0		0	0	0		0.02439	0	0
0	0	0		0.043478	0	0		0.01105	0	0		0	0	0		0	0	0
0.004202	-1.21284	0		0	0	0		0.022099	0	0		0	0	0		0.02439	0	0
0.004202	0	0		0	0	0		0.027624	0	0		0	0	0		0	0	0
0.004202	0	0		0.021739	0	0		0.027624	1.73919	0		0	0	0		0	0	0
0	-1.10123	0		0	0	0		0.132597	0	0		0	0	0		0	0	0
0.004202	0	0		0	0	0		0.005525	0	0		0	0	0		0.02439	0	0
0	0	0		0.043478	-6.33907	0		0.049724	3.76792	0		0	0	0		0.02439	0	0
0	-1.10115	0		0.021739	0	0		0	0	0		0	0	0		0.02439	0	0
0.021008	0	0		0.086957	0	0		0.016575	0	0		0.02439	0	0		0.04878	0	0
0	0	0		0.065217	0	0		0.01105	0	0		0.02439	0	0		0.02439	0	0
0.02521	0	0		0.065217	0	0		0.066298	3.7534	0		0.121951	0	0		0	-3.93246	0
0.008403	0	0		0	0	0		0.066298	3.40388	0		0.121951	0	0		0.02439	0	0
0.004202	-1.10131	0		0	-4.37196	0		0.01105	0	0		0.02439	0	0		0	0	0
0.008403	0	0		0	0	0		0	0	0		0	0	0		0.02439	0	0
0.071429	-15.7757	0		0	0	0		0	0	0		0	0	0		0.097561	0	0
0.016807	0	0		0.021739	0	0		0	0	0		0	0	0		0	0	0
0.05042	0	0		0.021739	0	0		0	-4.24671	0		0.02439	0	0		0	0	0
0.02521	1.21236	0		0	0	0		0.005525	0	0		0.121951	7.95073	0		0	0	0
0.021008	0	0		0	0	0		0	0	0		0	0	0		0	0	0
0	0	0		0	0	0		0.022099	0	0		0.04878	0	0		0	-3.54332	0
0.016807	0	0		0	-3.42939	0		0.044199	0	0		0	0	0		0	0	0
0.008403	0	0		0.021739	0	0		0	0	0		0	0	0		0	0	0
0.033613	0	0		0	0	0		0	0	0		0	-4.74545	0		0.073171	0	0
0.147059	7.45984	0		0.021739	0	0		0	0	0		0	0	0		0.02439	0	0
0.016807	0	0		0	0	0		0.005525	0	0		0	0	0		0	0	0
0.004202	0	0		0	0	0		0.033149	0	0		0.073171	7.70183	0		0.02439	0	0
0.004202	-1.47287	0		0	0	0		0.005525	0	0		0.02439	0	0		0	0	0
0	0	0		0	0	0		0.027624	0	0		0	0	0		0.04878	0	0
0.004202	-10.7386	0		0	0	0		0	0	0		0.073171	0	0		0	0	0
0	0	0		0	0	0		0.022099	0	0		0	0	0		0	0	0
0	0	0		0	0	0		0.016575	0	0		0.04878	7.70517	0		0.02439	0	0
0.02521	2.13379	0		0.021739	0	0		0.005525	-1.83115	0		0	0	0		0	0	0
0.134454	8.48642	0		0	0	0		0	0	0		0	0	0		0	0	0
0	0	0		0	0	0		0.005525	0	0		0.073171	7.9339	0		0	0	0
0.029412	1.61596	0		0	0	0		0.005525	-16.4549	0		0	0	0		0.04878	0	0
0	0	0		0.021739	0	0		0	-1.56924	0		0	0	0		0	0	0
0.004202	0	0		0	0	0		0.005525	0	0		0	0	0		0	0	0
0.008403	0	0		0	0	0		0.005525	0	0		0.04878	0	0		0	0	0
0.008403	0	0		0.021739	-4.11856	0		0.005525	0	0		0	0	0		0	0	0
0.063025	0	0		0	0	0		0.005525	0	0		0	0	0		0	0	0
0	0	0		0	0	0		0.033149	2.3182	0		0	-4.74446	0		0	0	0
0.02521	0	0		0	0	0		0	0	0		0	0	0		0	0	0
0.012605	0	0		0	0	0		0.027624	0	0		0	0	0		0	0	0
0.008403	0	0		0	0	0		0.005525	0	0		0	0	0		0	0	0
0	0	0		0	0	0		0.01105	-2.53053	0		0	0	0		0	0	0
0.004202	0	0		0	0	0		0.01105	0	0		0	0	0		0.02439	0	0
0	-12.9073	0		0	0	0		0.049724	0	0		0	0	0		0.04878	0	0
0	-0.84264	0		0.043478	0	0		0.01105	0	0		0	0	0		0	0	0
0	0	0		0	-2.52866	0		0.088398	3.48162	0		0	0	0		0	0	0
0	0	0		0	0	0		0.01105	0	0		0.02439	0	0		0.02439	0	0
0	0	0		0.108696	0	0		0	0	0		0	0	0		0	0	0
0.012605	0	0		0	0	0		0	0	0		0.02439	0	0		0.04878	0	0
0	-1.18418	0		0.043478	0	0		0	0	0		0.02439	0	0		0	0	0
0.004202	0	0		0.021739	0	0		0.005525	0	0		0.04878	0	0		0	0	0
0.004202	0	0		0	0	0		0.01105	0	0		0.02439	0	0		0	0	0
0.008403	0	0		0	0	0		0.01105	0	0		0	0	0		0	0	0
0.004202	-1.98114	0		0	0	0		0	0	0		0	0	0		0	0	0
0.012605	0	0		0	0	0		0	0	0		0	0	0		0	0	0
0.033613	0	0		0	0	0		0.022099	0	0		0	0	0		0	0	0
0.021008	0	0		0	0	0		0	0	0		0	0	0		0	0	0
0.10084	4.90897	0		0	0	0		0.016575	0	0		0	0	0		0	0	0
0	0	0		0	0	0		0.005525	0	0		0	0	0		0.02439	0	0
0	0	0		0	0	0		0.01105	0	0		0	0	0		0	0	0
0	0	0		0.021739	0	0		0.005525	0	0		0	0	0		0.02439	0	0
0	0	0		0.043478	0	0		0	0	0		0.02439	0	0		0	0	0
0.004202	0	0		0	0	0		0.005525	0	0		0	0	0		0	0	0
0	0	0		0.021739	0	0		0.055249	0	0		0	0	0		0	0	0
0.004202	0	0		0.043478	0	0		0	-4.95376	0		0	0	0		0	0	0
0	0	0		0	0	0		0	-2.82863	0		0	0	0		0	0	0
0	0	0		0	0	0		0	-14.1873	0		0	0	0		0	0	0
0	0	0		0.021739	0	0		0	0	0		0	0	0		0	0	0
0.008403	0	0		0	0	0		0	0	0		0	0	0		0	0	0
0.004202	0	0		0.021739	-2.28499	0		0	0	0		0.02439	0	0		0	0	0
0.004202	-8.18784	0		0.021739	-9.88112	0		0.049724	3.18508	0		0	0	0		0	0	0
0	-3.45212	0		0.021739	0	0		0	0	0		0	0	0		0	0	0
0.012605	0	0		0	0	0		0	0	0		0.02439	0	0		0	0	0
0	0	0		0	0	0		0	0	0		0	0	0		0.073171	0	0
0.004202	0	0		0.065217	0	0		0.005525	0	0		0	0	0		0	0	0
0.012605	0	0		0	0	0		0.01105	0	0		0.02439	0	0		0	0	0
0	-4.21972	0		0.043478	0	0		0.049724	0	0		0.097561	0	0		0	0	0
0.004202	0	0		0	0	0		0.110497	5.15183	0		0	0	0		0	0	0
0.004202	-16.2379	0		0	0	0		0	0	0		0	0	0		0	0	0
0	0	0		0.021739	0	0		0.016575	0	0		0	0	0		0.02439	0	0
0	0	0		0.021739	0	0		0	0	0		0.02439	0	0		0.04878	0	0
0.004202	0	0		0.021739	0	0		0.038674	0	0		0	0	0		0	0	0
0.054622	2.85419	0		0	0	0		0	0	0		0	0	0		0.02439	-4.61148	0
0	0	0		0.021739	0	0		0	0	0		0	0	0		0	0	0
0.021008	0	0		0	0	0		0.033149	0	0		0	0	0		0.02439	0	0
0	0	0		0.065217	0	0		0	-9.21078	0		0.02439	0	0		0	0	0
0	0	0		0	0	0		0	0	0		0	0	0		0	0	0
0.008403	0	0		0.021739	0	0		0	0	0		0.02439	0	0		0	0	0
0	0	0		0	0	0		0.005525	-1.79351	0		0	0	0		0	-8.85945	0
0.029412	0	0		0	-3.42939	0		0	0	0		0	0	0		0	0	0
0	-2.36792	0		0	0	0		0.016575	0	0		0.02439	0	0		0	0	0
0.02521	-5.79958	0		0.021739	0	0		0.01105	0	0		0	-4.74545	0		0.02439	0	0
0	0	0		0	0	0		0.005525	-2.9006	0		0	0	0		0	0	0
0.079832	0	0		0	0	0		0.027624	1.7401	0		0	0	0		0.02439	0	0
0	0	0		0	0	0		0.022099	0	0		0.04878	0	0		0.02439	0	0
0.004202	0	0		0	0	0		0.121547	7.51532	0		0.02439	0	0		0	0	0
0.008403	0	0		0.021739	0	0		0.044199	2.02808	0		0	0	0		0.02439	0	0
0	-10.7665	0		0.043478	0	0		0.066298	0	0		0	0	0		0	0	0
0	0	0		0.021739	0	0		0.01105	0	0		0.04878	0	0		0.02439	0	0
0.004202	0	0		0.108696	0	0		0.005525	0	0		0.02439	0	0		0.04878	0	0
0.016807	0	0		0.043478	0	0		0.005525	0	0		0	0	0		0.02439	0	0
0	0	0		0	0	0		0	0	0		0.02439	0	0		0.02439	0	0
0.012605	0	0		0	-2.71675	0		0	0	0		0.02439	0	0		0.02439	0	0
0.008403	0	0		0.021739	0	0		0.016575	0	0		0.02439	0	0		0	0	0
0.008403	0	0		0	0	0		0	0	0		0.02439	0	0		0	-3.93224	0
0.054622	0	0		0	-2.91958	0		0.005525	0	0		0	0	0		0	0	0
0.012605	0	0		0.021739	0	0		0.121547	0	0		0	0	0		0	0	0
0.315126	16.6109	0		0.043478	0	0		0.01105	0	0		0	0	0		0	0	0
0.012605	0	0		0	0	0		0.005525	0	0		0	0	0		0	0	0
0.008403	0	0		0	0	0		0.005525	0	0		0.02439	0	0		0.02439	0	0
0.037815	0	0		0.108696	0	0		0.005525	-3.15144	0		0	0	0		0.02439	0	0
0.004202	0	0		0	0	0		0.022099	0	0		0	0	0		0	0	0
0	-1.35305	0		0.043478	0	0		0.005525	0	0		0	0	0		0.02439	0	0
0	-3.77173	0		0.021739	0	0		0	0	0		0	0	0		0	0	0
0.004202	0	0		0	0	0		0.01105	-2.90326	0		0	0	0		0.02439	0	0
0.029412	0	0		0.065217	0	0		0.01105	0	0		0	0	0		0	0	0
0	0	0		0.021739	0	0		0.005525	0	0		0	-5.06551	0		0	0	0
0.004202	0	0		0	0	0		0.005525	0	0		0	0	0		0	0	0
0.235294	7.16326	0		0	0	0		0.005525	0	0		0	0	0		0	0	0
0.016807	0	0		0	0	0		0.005525	0	0		0	0	0		0	0	0
0.021008	0	0		0	0	0		0.01105	0	0		0	0	0		0.02439	0	0
0	-0.7664	0		0	0	0		0	0	0		0	0	0		0	0	0
0.004202	-35.6322	0		0	0	0		0.005525	0	0		0	0	0		0	0	0
0.016807	1.01445	0		0.021739	0	0		0	-1.37041	0		0	0	0		0.02439	0	0
0.004202	0	0		0.021739	0	0		0	-9.59286	0		0	0	0		0	0	0
0	-0.94443	0		0	0	0		0.01105	-2.31654	0		0	0	0		0	0	0
0.008403	0	0		0.021739	0	0		0.01105	0	0		0.02439	0	0		0	0	0
0.004202	0	0		0	0	0		0	0	0		0	0	0		0	0	0
0	0	0		0	0	0		0.01105	-5.94063	0		0	0	0		0	0	0
0.012605	0	0		0.021739	-3.61419	0		0.016575	0	0		0	0	0		0.02439	0	0
0.008403	-1.52229	0		0.021739	0	0		0.005525	0	0		0	0	0		0	0	0
0	0	0		0	0	0		0	0	0		0	0	0		0	0	0
0.004202	0	0		0.065217	-22.8166	0		0	0	0		0	0	0		0	0	0
0	0	0		0.065217	0	0		0.005525	0	0		0	0	0		0	0	0
0	-1.01482	0		0.043478	0	0		0	-3.38436	0		0.02439	0	0		0	0	0
0	0	0		0.021739	0	0		0.104972	0	0		0.073171	0	0		0	0	0
0	0	0		0.021739	0	0		0.005525	0	0		0.02439	0	0		0	0	0
0.016807	-2.40003	0		0	0	0		0.016575	0	0		0	0	0		0	0	0
0.012605	0	0		0	0	0		0.027624	-2.10092	0		0	0	0		0.02439	0	0
0	0	0		0.086957	0	0		0	0	0		0	0	0		0.02439	0	0
0.012605	-1.60228	0		0.021739	0	0		0.016575	-4.11613	0		0	0	0		0	0	0
0.016807	0	0		0	0	0		0.01105	0	0		0.04878	0	0		0.04878	0	0
0.012605	0	0		0.021739	0	0		0.01105	-3.88299	0		0.04878	0	0		0	0	0
0	0	0		0	0	0		0.033149	0	0		0.02439	0	0		0.073171	0	0
0	0	0		0.021739	-3.17074	0		0.071823	3.42087	0		0.04878	0	0		0.02439	0	0
0	0	0		0.021739	0	0		0.022099	0	0		0	0	0		0	0	0
0	0	0		0.021739	0	0		0.005525	0	0		0.04878	0	0		0.04878	0	0
0.071429	0	0		0.043478	0	0		0.01105	0	0		0.04878	0	0		0.02439	0	0
0.021008	0	0		0.065217	0	0		0.033149	0	0		0	0	0		0.073171	0	0
0.029412	0	0		0.086957	0	0		0.060773	0	0		0.02439	0	0		0	0	0
0.058824	0	0		0.043478	0	0		0	0	0		0.04878	0	0		0.02439	0	0
0	0	0		0	0	0		0.005525	0	0		0.073171	0	0		0.02439	0	0
0.037815	-0.89609	0		0.021739	0	0		0.01105	0	0		0.04878	0	0		0.02439	0	0
0.021008	-1.40655	0		0.043478	0	0		0.027624	0	0		0.04878	0	0		0	0	0
0.008403	-1.78157	0		0	0	0		0.01105	0	0		0	0	0		0	0	0
0.021008	0	0		0	0	0		0	0	0		0.02439	0	0		0	0	0
0.239496	4.55532	0		0.043478	0	0		0.005525	0	0		0.04878	0	0		0.02439	0	0
0.021008	0	0		0.043478	0	0		0.016575	0	0		0	0	0		0.02439	0	0
0.016807	0	0		0.065217	0	0		0.005525	0	0		0	0	0		0	0	0
0.021008	0	0		0	0	0		0	0	0		0.02439	0	0		0	0	0
0.02521	0.572741	0		0.043478	0	0		0.01105	0	0		0.02439	0	0		0	0	0
0.029412	-1.05845	0		0	0	0		0.01105	0	0		0	0	0		0	0	0
0.004202	0	0		0	0	0		0.055249	0	0		0	0	0		0	0	0
0.012605	0	0		0	0	0		0.016575	-5.21708	0		0	0	0		0	0	0
0	0	0		0.021739	0	0		0.033149	0	0		0	0	0		0.02439	0	0
0.037815	0	0		0.021739	0	0		0	0	0		0	0	0		0.04878	0	0
0.008403	0	0		0.173913	3.16682	0		0	0	0		0.04878	0	0		0.02439	0	0
0	0	0		0.021739	0	0		0	0	0		0	0	0		0.04878	0	0
0.004202	0	0		0.021739	0	0		0.005525	0	0		0.04878	0	0		0.02439	0	0
0.004202	0	0		0	0	0		0.060773	0	0		0	0	0		0	0	0
0	-0.37475	0		0	0	0		0	-2.74082	0		0.02439	0	0		0	0	0
0.004202	0	0		0	0	0		0	0	0		0.073171	0	0		0.02439	0	0
0.012605	0	0		0.021739	0	0		0	0	0		0	0	0		0.02439	0	0
0.012605	0	0		0.152174	0	0		0.01105	0	0		0	0	0		0	0	0
0.130252	2.22036	0		0	0	0		0	0	0		0.02439	0	0		0	0	0
0.012605	0	0		0	0	0		0.044199	0	0		0.073171	0	0		0	0	0
0.021008	0	0		0	0	0		0.016575	0	0		0	0	0		0	0	0
0.008403	0	0		0.043478	0	0		0.093923	0	0		0	0	0		0	0	0
0	0	0		0	-2.71675	0		0.005525	-22.6122	0		0	0	0		0.02439	0	0
0	0	0		0.173913	5.88628	0		0.016575	-1.59117	0		0.02439	0	0		0.04878	0	0
0.016807	0	0		0.043478	0	0		0.005525	0	0		0	0	0		0.04878	0	0
0.016807	0	0		0.043478	0	0		0.005525	-1.58688	0		0.02439	0	0		0	0	0
0	-2.41745	0		0	0	0		0.01105	0	0		0.02439	0	0		0.02439	0	0
0	0	0		0.065217	0	0		0.022099	0	0		0.073171	0	0		0.02439	0	0
0.004202	0	0		0.021739	-3.01845	0		0	-1.35498	0		0	0	0		0	0	0
0.004202	0	0		0.043478	0	0		0	0	0		0.02439	0	0		0.04878	0	0
0	-0.76341	0		0	0	0		0.01105	0	0		0	0	0		0	0	0
0.147059	2.48107	0		0.304348	6.99234	0		0	-5.02483	0		0.02439	0	0		0	0	0
0.029412	0	0		0	0	0		0.01105	0	0		0	0	0		0	0	0
0.092437	1.13147	0		0	-2.28489	0		0.005525	0	0		0.02439	0	0		0	0	0
0.004202	0	0		0.021739	0	0		0.01105	0	0		0	0	0		0	0	0
0.021008	-0.83005	0		0	0	0		0	-1.82721	0		0	0	0		0	0	0
0.033613	0	0		0	0	0		0.033149	0	0		0	0	0		0	0	0
0	-1.27234	0		0	0	0		0	-2.53345	0		0.02439	0	0		0	0	0
0.012605	-0.74559	0		0.021739	0	0		0.016575	0	0		0	-5.06625	0		0	0	0
0.008403	0	0		0	0	0		0.01105	0	0		0	0	0		0.02439	0	0
0	0	0		0.021739	0	0		0	0	0		0	0	0		0	0	0
0	-0.2962	0		0	-2.28587	0		0.044199	0	0		0	0	0		0	0	0
0.004202	0	0		0.108696	3.16954	0		0.104972	4.4196	0		0.02439	0	0		0	0	0
0	-1.90851	0		0.021739	0	0		0.066298	0	0		0	-4.74446	0		0.04878	0	0
0	0	0		0.021739	0	0		0.077348	0	0		0.02439	0	0		0.02439	0	0
0	0	0		0.021739	0	0		0.01105	-3.21626	0		0	0	0		0.04878	0	0
0.004202	0	0		0.23913	0	0		0.049724	0	0		0	0	0		0.04878	0	0
0	0	0		0.043478	0	0		0.088398	4.11189	0		0.04878	0	0		0.04878	0	0
0.012605	0	0		0	0	0		0	0	0		0.073171	0	0		0	-4.07698	0
0	-2.07622	0		0	-5.48527	0		0.016575	0	0		0.02439	0	0		0.04878	0	0
0.012605	0	0		0	-2.35333	0		0.01105	-1.59861	0		0.02439	0	0		0.02439	0	0
0.008403	0	0		0.086957	2.7168	0		0.160221	6.39524	0		0	0	0		0	0	0
0.008403	0	0		0	0	0		0.033149	0	0		0.04878	0	0		0	0	0
0.029412	0	0		0	0	0		0.022099	0	0		0.04878	0	0		0	0	0
0.235294	2.29981	0		0.065217	0	0		0.016575	-9.13843	0		0	0	0		0.073171	0	0
0.071429	0.762324	0		0.369565	16.3005	0		0.005525	-16.1604	0		0	0	0		0	0	0
0.033613	0.571499	0		0.086957	0	0		0.01105	0	0		0.02439	0	0		0	0	0
0.004202	-1.51199	0		0.021739	0	0		0.016575	0	0		0.02439	0	0		0.073171	0	0
0.016807	-3.83955	0		0.043478	0	0		0	-1.01308	0		0.02439	0	0		0	0	0
0.071429	1.52703	0		0.043478	0	0		0	0	0		0	0	0		0.02439	0	0
0	0	0		0.021739	0	0		0.022099	0	0		0.04878	0	0		0.02439	0	0
0	0	0		0.021739	0	0		0.01105	0	0		0.02439	0	0		0	0	0
0.008403	0	0		0	0	0		0	0	0		0	0	0		0	0	0
0.10084	1.52671	0		0	0	0		0.005525	0	0		0.02439	0	0		0	0	0
0.033613	0	0		0	0	0		0.027624	0	0		0	0	0		0	0	0
0.016807	0	0		0.021739	0	0		0.016575	0	0		0.02439	0	0		0	0	0
0.012605	-5.40938	0		0	0	0		0.005525	0	0		0.04878	0	0		0	0	0
0	-9.47909	0		0	0	0		0.016575	-2.28401	0		0	0	0		0.04878	0	0
0	-0.48101	0		0.065217	0	0		0	-12.2059	0		0.02439	0	0		0	0	0
0.008403	0	0		0.043478	0	0		0.022099	0	0		0.02439	0	0		0.02439	0	0
0	0	0		0.021739	0	0		0.027624	0	0		0	0	0		0.073171	0	0
0	0	0		0.021739	0	0		0.01105	0	0		0.02439	0	0		0	-5.31581	0
0.012605	0	0		0	-5.7154	0		0.005525	0	0		0.02439	0	0		0.02439	0	0
0.016807	0	0		0	0	0		0.01105	0	0		0	0	0		0	0	0
0.004202	78.9279	0		0	0	0		0.016575	-2.51255	0		0	0	0		0	-3.54278	0
0	0	0		0	0	0		0.005525	0	0		0	0	0		0	0	0
0.012605	0	0		0	0	0		0	-4.56803	0		0	-5.52895	0		0.02439	0	0
0.02521	0	0		0	0	0		0.022099	0	0		0	0	0		0	0	0
0.008403	0	0		0	0	0		0.027624	0	0		0	0	0		0	0	0
0.088235	4.98827	0		0.021739	0	0		0	0	0		0	0	0		0	0	0
0	-8.20881	0		0	0	0		0.005525	0	0		0	0	0		0.02439	0	0
0.008403	0	0		0.021739	0	0		0.016575	0	0		0.02439	0	0		0.02439	0	0
0.012605	0	0		0.021739	0	0		0.005525	0	0		0	0	0		0	0	0
0.037815	0	0		0	0	0		0.005525	-2.51266	0		0.02439	0	0		0	0	0
0.008403	0	0		0.021739	0	0		0.005525	0	0		0	0	0		0	0	0
0.016807	0	0		0	0	0		0.022099	0	0		0	0	0		0	0	0
0.008403	0	0		0	0	0		0	0	0		0	0	0		0.02439	0	0
0	0	0		0	0	0		0.01105	0	0		0	0	0		0	0	0
0.004202	-3.26817	0		0	0	0		0	0	0		0	0	0		0	0	0
0.046218	0	0		0	0	0		0.01105	0	0		0	0	0		0	0	0
0.037815	0	0		0	0	0		0	-1.37041	0		0	0	0		0.04878	0	0
0	-0.84629	0		0.021739	0	0		0.016575	0	0		0.04878	0	0		0	0	0
0.029412	0	0		0	0	0		0.022099	-198.173	0		0	0	0		0.02439	0	0
0.004202	0	0		0	0	0		0.022099	-7.53821	0		0.02439	0	0		0	0	0
0.012605	0	0		0	0	0		0	0	0		0	0	0		0.02439	0	0
0.012605	0	0		0	0	0		0.005525	0	0		0	0	0		0.04878	0	0
0.008403	0	0		0.043478	0	0		0.016575	0	0		0	0	0		0.121951	0	0
0.008403	0	0		0.021739	-4.52826	0		0.005525	0	0		0	0	0		0	-7.96685	0
0	-1.04949	0		0	0	0		0	0	0		0.02439	-2078.03	0		0	0	0
0.008403	0	0		0.021739	0	0		0	-2.03221	0		0	-5.96171	0		0	-22.6658	0
0	0	0		0	0	0		0.01105	0	0		0	0	0		0	0	0
0.004202	0	0		0	0	0		0.016575	0	0		0.02439	0	0		0	0	0
0.004202	0	0		0	0	0		0	-1.01328	0		0	0	0		0	0	0
0.008403	0	0		0	0	0		0.005525	0	0		0.04878	0	0		0	0	0
0.054622	-34.0603	0		0.021739	0	0		0	0	0		0	0	0		0.02439	0	0
0.054622	-18.4103	0		0.043478	0	0		0.01105	0	0		0.02439	0	0		0	0	0
0	0	0		0	0	0		0.022099	0	0		0	0	0		0	0	0
0.004202	-1.20406	0		0	0	0		0	0	0		0.073171	0	0		0	0	0
0.012605	0	0		0	0	0		0.038674	0	0		0	0	0		0	0	0
0.004202	0	0		0	0	0		0.016575	0	0		0	0	0		0	0	0
0.004202	0	0		0.021739	0	0		0	0	0		0	0	0		0	0	0
0	0	0		0	0	0		0.01105	0	0		0	0	0		0.04878	0	0
0.008403	0	0		0.086957	0	0		0.01105	0	0		0	0	0		0	0	0
0.067227	0	0		0	0	0		0.016575	-3.19811	0		0	0	0		0	0	0
0	-2.34259	0		0	0	0		0	-1.24428	0		0.02439	0	0		0	0	0
0	-0.8123	0		0	0	0		0.005525	0	0		0.02439	0	0		0.02439	0	0
0	0	0		0	0	0		0.005525	0	0		0	0	0		0.02439	0	0
0	0	0		0	0	0		0	0	0		0.04878	0	0		0	0	0
0.008403	0	0		0	0	0		0.005525	0	0		0.04878	0	0		0.02439	0	0
0	0	0		0	0	0		0.016575	0	0		0	0	0		0	0	0
0.063025	2.91837	0		0	0	0		0.005525	0	0		0	-5.8971	0		0	0	0
0.021008	0	0		0	0	0		0	0	0		0.04878	0	0		0	0	0
0	-0.78079	0		0	0	0		0.016575	0	0		0	0	0		0	0	0
0.016807	0	0		0	0	0		0	0	0		0	0	0		0	0	0
0.012605	0	0		0	0	0		0	-1.45684	0		0	0	0		0	0	0
0.033613	0	0		0	0	0		0.005525	-3.33521	0		0	0	0		0	0	0
0	0	0		0	0	0		0.027624	2.28353	0		0	0	0		0	0	0
0.004202	0	0		0	0	0		0	0	0		0	0	0		0	0	0
0	0	0		0	0	0		0	0	0		0	0	0		0.073171	0	0
0	-0.84629	0		0	-2.28606	0		0.005525	0	0		0	0	0		0.04878	0	0
0	-1.72009	0		0.021739	0	0		0.104972	5.89094	0		0	0	0		0	0	0
0.012605	0	0		0	0	0		0.016575	0	0		0.097561	9.02723	0		0	0	0
0.004202	0	0		0	0	0		0.016575	0	0		0.04878	0	0		0.073171	0	0
0	-1.26938	0		0	0	0		0.01105	0	0		0	0	0		0.04878	0	0
0.008403	0	0		0.043478	0	0		0	0	0		0	0	0		0	0	0
0	0	0		0.021739	0	0		0	0	0		0.02439	0	0		0.02439	0	0
0.004202	0	0		0.021739	0	0		0	0	0		0.02439	0	0		0.02439	0	0
0	-10.5518	0		0.021739	0	0		0.005525	0	0		0	0	0		0	0	0
0.029412	0	0		0	0	0		0	-2.02716	0		0.02439	0	0		0	0	0
0	0	0		0	0	0		0.01105	0	0		0	0	0		0	0	0
0	0	0		0	0	0		0.027624	0	0		0	0	0		0	0	0
0.008403	0	0		0	0	0		0.027624	0	0		0	0	0		0	0	0
0.029412	0	0		0	0	0		0	0	0		0	-4.74412	0		0.02439	-5.28885	0
0.008403	0	0		0	-8.15024	0		0	-10.1372	0		0	0	0		0.04878	0	0
0.067227	2.06388	0		0.043478	0	0		0.049724	2.05573	0		0	0	0		0	0	0
0.012605	0	0		0.065217	0	0		0.01105	0	0		0.02439	0	0		0	0	0
0.008403	0	0		0	0	0		0.033149	0	0		0.02439	0	0		0	0	0
0	0	0		0	0	0		0.016575	0	0		0.02439	0	0		0.04878	0	0
0	-0.78079	0		0.021739	0	0		0.016575	0	0		0	0	0		0	0	0
0.004202	0	0		0	0	0		0.005525	0	0		0	0	0		0	0	0
0	-0.78083	0		0	0	0		0.005525	-9.41381	0		0.02439	0	0		0	0	0
0.033613	-4.30147	0		0.043478	0	0		0	-2.36444	0		0	0	0		0.073171	0	0
0.046218	0	0		0	0	0		0.027624	0	0		0	0	0		0.02439	0	0
0.029412	0	0		0	0	0		0.01105	0	0		0.02439	0	0		0	0	0
0	-1.03206	0		0	-6.85878	0		0.022099	0	0		0.04878	0	0		0	0	0
0.004202	0	0		0.043478	0	0		0.005525	0	0		0	0	0		0.02439	0	0
0.02521	0	0		0.043478	0	0		0.01105	0	0		0	-7.11743	0		0.02439	0	0
0	0	0		0.021739	0	0		0.055249	0	0		0	0	0		0	0	0
0.008403	0	0		0	0	0		0.005525	0	0		0.02439	0	0		0.02439	0	0
0.008403	0	0		0	0	0		0.005525	0	0		0.02439	0	0		0	0	0
0.012605	0	0		0	0	0		0.01105	0	0		0.02439	0	0		0.02439	0	0
0	0	0		0.043478	0	0		0	0	0		0.02439	0	0		0.02439	0	0
0	-12.9019	0		0	-2.91958	0		0.005525	0	0		0.02439	0	0		0.02439	0	0
0	0	0		0	0	0		0	0	0		0.02439	0	0		0	0	0
0.07563	2.39057	0		0	0	0		0.005525	0	0		0	0	0		0	0	0
0.008403	0	0		0	0	0		0	0	0		0.02439	0	0		0.02439	0	0
0.016807	0	0		0	0	0		0.01105	0	0		0	0	0		0	0	0
0.008403	0	0		0	0	0		0.005525	0	0		0	0	0		0	0	0
0.021008	0	0		0	0	0		0.038674	0	0		0.02439	0	0		0	0	0
0.029412	1.6725	0		0	0	0		0.016575	0	0		0	0	0		0	0	0
0.004202	0	0		0	0	0		0.005525	0	0		0	0	0		0	0	0
0	0	0		0	0	0		0.022099	0	0		0	0	0		0.02439	0	0
0.004202	0	0		0.021739	0	0		0.033149	0	0		0.02439	0	0		0	0	0
0	0	0		0.021739	0	0		0.01105	0	0		0	0	0		0.02439	0	0
0.004202	-0.79553	0		0.043478	0	0		0.005525	0	0		0.02439	0	0		0	0	0
0	0	0		0	0	0		0	0	0		0.02439	0	0		0.02439	0	0
0.008403	0	0		0.021739	0	0		0.005525	0	0		0.04878	0	0		0	0	0
0.008403	0	0		0	0	0		0.022099	0	0		0	0	0		0	0	0
0.016807	0	0		0	0	0		0	0	0		0.02439	0	0		0	0	0
0.004202	0	0		0	0	0		0.01105	-2.08808	0		0	0	0		0	0	0
0.004202	0	0		0	0	0		0.005525	-12.716	0		0	0	0		0.02439	0	0
0.012605	-1.83087	0		0.021739	0	0		0.022099	0	0		0	0	0		0	0	0
0.004202	0	0		0	0	0		0	-1.31587	0		0	0	0		0	0	0
0.021008	0	0		0	0	0		0.005525	-10.2681	0		0.02439	0	0		0	0	0
0.02521	0	0		0	0	0		0	0	0		0	0	0		0.02439	0	0
0.004202	-1.50767	0		0.021739	0	0		0.022099	0	0		0.02439	0	0		0	0	0
0.008403	-1.21061	0		0	0	0		0.016575	0	0		0.02439	0	0		0.02439	-4.61165	0
0	0	0		0	-6.85907	0		0.005525	0	0		0.02439	0	0		0	0	0
0.008403	0	0		0	0	0		0.01105	0	0		0	0	0		0.04878	0	0
0.037815	0	0		0	0	0		0.005525	0	0		0	0	0		0	0	0
0	0	0		0.043478	0	0		0	0	0		0	0	0		0	0	0
0.008403	0	0		0.021739	0	0		0.005525	0	0		0	0	0		0	0	0
0.016807	-6.62565	0		0	0	0		0.027624	0	0		0	0	0		0	0	0
0.063025	2.61524	0		0	0	0		0.005525	0	0		0	-5.95804	0		0	0	0
0	-1.026	0		0.021739	0	0		0.027624	0	0		0.02439	0	0		0	0	0
0.008403	-10.3366	0		0	0	0		0.01105	0	0		0.02439	0	0		0.073171	0	0
0.004202	0	0		0.065217	0	0		0.016575	0	0		0	0	0		0.02439	0	0
0.008403	0	0		0	0	0		0.022099	0	0		0	0	0		0.02439	0	0
0.021008	0	0		0.043478	0	0		0	0	0		0	0	0		0.02439	0	0
0.004202	-1.07631	0		0	0	0		0.01105	-12.0626	0		0	0	0		0.04878	0	0
0.012605	0	0		0	0	0		0.027624	1.76415	0		0.04878	0	0		0	0	0
0.008403	0	0		0.021739	0	0		0.005525	0	0		0.02439	0	0		0	0	0
0.008403	0	0		0	0	0		0.005525	0	0		0	0	0		0	0	0
0.004202	0	0		0	0	0		0.082873	3.82349	0		0.02439	0	0		0.02439	0	0
0.016807	0	0		0.021739	0	0		0.016575	0	0		0	0	0		0.02439	0	0
0.016807	0	0		0.021739	0	0		0	-1.97357	0		0.02439	0	0		0.04878	0	0
0.071429	3.00665	0		0	0	0		0.005525	0	0		0	0	0		0.121951	0	0
0.004202	0	0		0.043478	0	0		0.027624	0	0		0.02439	0	0		0	0	0
0.008403	0	0		0	0	0		0	0	0		0.02439	0	0		0	0	0
0.02521	0	0		0	0	0		0.022099	0	0		0.04878	0	0		0.02439	0	0
0	0	0		0	-3.62233	0		0.01105	0	0		0.02439	0	0		0.02439	0	0
0.004202	0	0		0	0	0		0.121547	4.56509	0		0	0	0		0	0	0
0.008403	0	0		0	0	0		0.022099	0	0		0	0	0		0.02439	0	0
0.037815	0	0		0.043478	0	0		0.01105	-6.68851	0		0.02439	0	0		0	0	0
0.021008	0	0		0	0	0		0	0	0		0	0	0		0	0	0
0.063025	2.31228	0		0.021739	0	0		0.198895	12.0116	0		0.02439	0	0		0	0	0
0.016807	0	0		0	0	0		0.01105	0	0		0.02439	0	0		0.04878	0	0
0	-2.05245	0		0	-14.8696	0		0	-1.5645	0		0.073171	0	0		0	0	0
0.012605	-43.3214	0		0	-3.62233	0		0.016575	0	0		0.02439	0	0		0.02439	0	0
0.012605	0	0		0.065217	0	0		0.005525	0	0		0.073171	0	0		0	0	0
0	0	0		0.021739	0	0		0	0	0		0	0	0		0	0	0
0.016807	0	0		0	0	0		0.005525	0	0		0.02439	0	0		0	0	0
0	0	0		0	0	0		0	0	0		0.02439	0	0		0	0	0
0.021008	-3.60138	0		0	0	0		0.016575	0	0		0	0	0		0	0	0
0.008403	0	0		0	0	0		0.005525	0	0		0	0	0		0.02439	0	0
0.008403	-13.4807	0		0	0	0		0.005525	-488.945	0		0	0	0		0	0	0
0	-2.15813	0		0	0	0		0.027624	0	0		0	0	0		0	0	0
0.029412	0	0		0	0	0		0.033149	0	0		0	0	0		0	0	0
0.012605	0	0		0	0	0		0	0	0		0	0	0		0	0	0
0	0	0		0	0	0		0	-6.58409	0		0.04878	0	0		0	0	0
0.004202	0	0		0.021739	0	0		0.016575	0	0		0.02439	0	0		0.02439	0	0
0.004202	0	0		0.043478	0	0		0.01105	0	0		0.02439	0	0		0	0	0
0	0	0		0	0	0		0.01105	0	0		0	0	0		0	0	0
0.008403	0	0		0	0	0		0	-2.80161	0		0.04878	0	0		0.02439	0	0
0	-0.92491	0		0.021739	0	0		0	-1.69904	0		0	0	0		0	0	0
0.016807	0	0		0	0	0		0.116022	3.23767	0		0	0	0		0.02439	0	0
0.008403	0	0		0	0	0		0	0	0		0.02439	0	0		0	-4.08083	0
0.008403	0	0		0	-2.52806	0		0.005525	0	0		0	0	0		0	0	0
0.004202	-1.01084	0		0	0	0		0.01105	0	0		0	0	0		0.097561	0	0
0.054622	0	0		0.108696	0	0		0.016575	0	0		0	0	0		0	0	0
0.004202	0	0		0	0	0		0.01105	0	0		0	0	0		0	0	0
0	0	0		0	0	0		0	0	0		0.04878	0	0		0	0	0
0.016807	0	0		0	0	0		0.005525	0	0		0	0	0		0.02439	0	0
0.004202	0	0		0.021739	0	0		0.005525	0	0		0	0	0		0.02439	0	0
0.004202	0	0		0	0	0		0	0	0		0	0	0		0	0	0
0.004202	-1.51077	0		0.021739	0	0		0.01105	0	0		0.02439	0	0		0	0	0
0.004202	0	0		0	0	0		0.016575	0	0		0.04878	0	0		0	0	0
0.10084	2.46738	0		0	-3.62233	0		0.005525	0	0		0	0	0		0	0	0
0	0	0		0	0	0		0.027624	0	0		0	0	0		0	0	0
0.004202	0	0		0	0	0		0.01105	0	0		0	0	0		0.02439	0	0
0.008403	0	0		0.021739	0	0		0	0	0		0.02439	0	0		0	0	0
0.012605	1.07867	0		0	0	0		0	0	0		0	0	0		0.073171	0	0
0.021008	0	0		0.065217	0	0		0.016575	0	0		0	0	0		0.04878	0	0
0	0	0		0.043478	0	0		0	0	0		0	0	0		0	0	0
0.004202	0	0		0	0	0		0	-1.73122	0		0.04878	0	0		0	0	0
0.004202	-2.62059	0		0	0	0		0.01105	0	0		0.04878	0	0		0	0	0
0.008403	0	0		0	0	0		0.005525	0	0		0	0	0		0	0	0
0	-0.92491	0		0	0	0		0	0	0		0	0	0		0	0	0
0.016807	0	0		0	0	0		0.005525	0	0		0.02439	0	0		0.02439	0	0
0.008403	0	0		0.021739	0	0		0.005525	0	0		0	0	0		0	0	0
0.079832	2.62059	0		0	0	0		0	0	0		0	0	0		0	0	0
0.004202	0	0		0	0	0		0	-1.96444	0		0.02439	0	0		0	0	0
0.004202	0	0		0	0	0		0	0	0		0	0	0		0	0	0
0.004202	0	0		0.021739	0	0		0	0	0		0.02439	0	0		0	0	0
0	0	0		0	0	0		0	0	0		0	0	0		0	0	0
0	0	0		0	0	0		0.016575	-4.85672	0		0	0	0		0	0	0
0	0	0		0	0	0		0	0	0		0	0	0		0	0	0
0.016807	0	0		0	0	0		0.005525	0	0		0	-4.783	0		0	0	0
0.008403	0	0		0	0	0		0.005525	0	0		0	0	0		0.02439	0	0
0	0	0		0	0	0		0.01105	0	0		0.02439	0	0		0	0	0
0.004202	0	0		0	0	0		0.01105	0	0		0	0	0		0	0	0
0.004202	0	0		0	0	0		0.005525	0	0		0.02439	0	0		0	0	0
0.004202	0	0		0	-2.71675	0		0	0	0		0	0	0		0	0	0
0	-1.85188	0		0	0	0		0	-1.73122	0		0	0	0		0	0	0
0	-1.25273	0		0	0	0		0.01105	0	0		0	0	0		0.02439	0	0
0.004202	0	0		0	0	0		0	-3.29008	0		0	0	0		0	0	0
0	0	0		0	0	0		0	0	0		0	0	0		0	0	0
0	0	0		0	0	0		0	0	0		0	0	0		0	0	0
0	-1.79275	0		0	0	0		0.01105	0	0		0	0	0		0	0	0
0	0	0		0	0	0		0.005525	0	0		0	0	0		0	0	0
0.004202	-2.01774	0		0	0	0		0.022099	-2.64703	0		0.02439	0	0		0.02439	-11.7055	0
0	0	0		0	0	0		0.005525	-4.04981	0		0	0	0		0.02439	0	0
0.004202	0	0		0.021739	0	0		0.022099	0	0		0	0	0		0	0	0
0.004202	0	0		0	0	0		0	0	0		0	0	0		0	0	0
0	0	0		0	-2.71675	0		0	0	0		0.02439	0	0		0.02439	0	0
0	0	0		0	-4.57389	0		0.005525	0	0		0	0	0		0	0	0
0.012605	0	0		0	0	0		0.01105	0	0		0.04878	0	0		0	0	0
0	-4.30317	0		0	0	0		0.016575	0	0		0	0	0		0	0	0
0	0	0		0	0	0		0.005525	0	0		0	0	0		0	0	0
0	0	0		0.021739	0	0		0.016575	0	0		0	0	0		0	0	0
0.033613	0	0		0.021739	0	0		0.005525	0	0		0	0	0		0.02439	0	0
0	-5.75048	0		0.021739	0	0		0.088398	0	0		0	0	0		0	0	0
0.008403	-3.8096	0		0	0	0		0.016575	0	0		0	0	0		0.02439	0	0
0.004202	-7.12314	0		0	0	0		0.066298	3.81421	0		0.02439	0	0		0	0	0
0.004202	0	0		0.021739	0	0		0.099448	4.39853	0		0	0	0		0.121951	0	0
0.004202	0	0		0.065217	0	0		0.110497	-7.37054	0		0.02439	0	0		0	0	0
0	0	0		0	0	0		0.01105	0	0		0	0	0		0.02439	0	0
0.004202	0	0		0.021739	0	0		0.027624	0	0		0.097561	0	0		0.097561	4.53234	0
0	0	0		0.065217	0	0		0.033149	0	0		0.02439	0	0		0.04878	-6.80061	0
0.012605	-2.91315	0		0.021739	0	0		0.005525	0	0		0.02439	0	0		0.04878	0	0
0.004202	0	0		0	0	0		0	0	0		0.02439	0	0		0.04878	0	0
0.012605	-1.68556	0		0.065217	0	0		0.027624	0	0		0.04878	0	0		0.02439	0	0
0.004202	0	0		0.021739	0	0		0	0	0		0	0	0		0	0	0
0.071429	-11.0862	0		0	0	0		0.005525	-2.05692	0		0.04878	0	0		0	0	0
0.004202	0	0		0.021739	0	0		0.005525	0	0		0.02439	0	0		0.04878	0	0
0.063025	5.1353	0		0.108696	0	0		0.066298	0	0		0.02439	0	0		0	0	0
0.134454	8.68786	0		0	0	0		0	-1.76469	0		0	0	0		0	0	0
0.096639	-7.47217	0		0	0	0		0.01105	-3.23567	0		0.04878	0	0		0	0	0
0.008403	0	0		0	0	0		0	0	0		0	0	0		0	0	0
0.033613	0	0		0.021739	0	0		0	0	0		0	0	0		0	0	0
0.02521	2.94953	0		0	0	0		0	0	0		0.02439	0	0		0.02439	0	0
0.004202	0	0		0.043478	0	0		0	0	0		0.04878	0	0		0	0	0
0.008403	0	0		0	0	0		0.01105	0	0		0	-5.96171	0		0.04878	0	0
0.012605	0	0		0	0	0		0.005525	0	0		0	0	0		0	0	0
0.008403	0	0		0	0	0		0	0	0		0	0	0		0	0	0
0.004202	0	0		0	0	0		0.01105	-2.73147	0		0.04878	0	0		0.04878	0	0
0.008403	0	0		0	0	0		0.01105	0	0		0	0	0		0	0	0
0.012605	0	0		0	0	0		0	0	0		0	0	0		0	0	0
0	-16.1348	0		0	0	0		0.005525	0	0		0	0	0		0	0	0
0.008403	-6.05393	0		0	-29.8095	0		0.005525	0	0		0.02439	0	0		0.02439	0	0
0	-3.22738	0		0.021739	0	0		0	0	0		0	0	0		0	0	0
0.008403	0	0		0	0	0		0	0	0		0.02439	0	0		0	0	0
0	-1.25273	0		0.021739	0	0		0	0	0		0.073171	0	0		0	0	0
0.004202	0	0		0	0	0		0.005525	0	0		0	-7.94895	0		0	0	0
0.029412	0	0		0	0	0		0.005525	0	0		0.02439	0	0		0	0	0
0.008403	0	0		0	0	0		0	0	0		0.02439	0	0		0	0	0
0	0	0		0	0	0		0	0	0		0	0	0		0	0	0
0	-13.4782	0		0	0	0		0	0	0		0	0	0		0.02439	0	0
0.033613	0	0		0.021739	0	0		0	0	0		0.04878	0	0		0	0	0
0	0	0		0	0	0		0	-1.76469	0		0	0	0		0	0	0
0.004202	0	0		0	0	0		0	0	0		0.04878	0	0		0	0	0
0	0	0		0	0	0		0.005525	0	0		0	0	0		0	0	0
0	0	0		0	0	0		0	0	0		0	0	0		0	0	0
0	0	0		0	0	0		0.005525	0	0		0	0	0		0	0	0
0.004202	0	0		0	0	0		0.01105	0	0		0	0	0		0	0	0
0.004202	0	0		0.021739	0	0		0	0	0		0	0	0		0	0	0
0	-1.25273	0		0	-2.35655	0		0.01105	0	0		0	0	0		0	0	0
0	0	0		0	0	0		0.005525	0	0		0	0	0		0	0	0
0	0	0		0	-4.37865	0		0	0	0		0	0	0		0	0	0
0	-1.34457	0		0	0	0		0	0	0		0	0	0		0.02439	0	0
0.004202	0	0		0.021739	0	0		0.005525	0	0		0	0	0		0	0	0
0	0	0		0.021739	0	0		0.005525	0	0		0	0	0		0	0	0
0.004202	0	0		0	0	0		0.005525	0	0		0.04878	0	0		0	0	0
0.012605	0	0		0	0	0		0	0	0		0	0	0		0	0	0
0	0	0		0	0	0		0.005525	0	0		0	0	0		0	0	0
0.008403	0	0		0	0	0		0	0	0		0	0	0		0.02439	0	0
0.008403	-5.23366	0		0	0	0		0	-4.70583	0		0.02439	0	0		0	0	0
0	-9.35148	0		0	0	0		0	0	0		0	0	0		0	0	0
0.004202	0	0		0	0	0		0.005525	0	0		0	0	0		0	0	0
0.033613	1.79446	0		0	0	0		0	-1.73122	0		0	0	0		0	0	0
0	0	0		0	0	0		0	-1.9636	0		0	0	0		0	0	0
0	0	0		0	0	0		0	0	0		0.02439	0	0		0	0	0
0.008403	-2.81614	0		0	0	0		0	0	0		0	0	0		0	0	0
0.012605	0	0		0	0	0		0.01105	0	0		0	0	0		0	0	0
0.008403	0	0		0	0	0		0	-1.76469	0		0.02439	0	0		0	0	0
0	0	0		0	0	0		0	0	0		0	0	0		0.02439	0	0
0	-1.34457	0		0	0	0		0	0	0		0	0	0		0	0	0
0.004202	0	0		0	0	0		0	0	0		0.02439	0	0		0	0	0
0	-1.79275	0		0	0	0		0	-0.75406	0		0.02439	0	0		0	0	0
0	-2.70369	0		0	0	0		0	-1.67872	0		0	0	0		0	0	0
0	0	0		0	0	0		0.01105	-1.1271	0		0	0	0		0	0	0
0	0	0		0	0	0		0.022099	0	0		0	0	0		0.02439	0	0
0	0	0		0	0	0		0.005525	-32.531	0		0	0	0		0	0	0
0	0	0		0	0	0		0.005525	0	0		0	0	0		0	0	0
0	0	0		0	0	0		0.01105	0	0		0	0	0		0.04878	0	0
0	-1.34457	0		0.021739	0	0		0.005525	0	0		0	0	0		0.02439	0	0
0	0	0		0	0	0		0.01105	-1.40177	0		0.02439	0	0		0	0	0
0	0	0		0	-2.71675	0		0	0	0		0.02439	0	0		0.02439	0	0
0	0	0		0.021739	0	0		0	0	0		0	0	0		0.02439	0	0
0.004202	0	0		0	0	0		0.022099	0	0		0	0	0		0.02439	0	0
0	0	0		0	0	0		0	0	0		0.02439	0	0		0	0	0
0.004202	0	0		0	0	0		0.01105	0	0		0	0	0		0.02439	0	0
0.004202	-5.20132	0		0	0	0		0.005525	0	0		0	0	0		0.02439	0	0
0.054622	0	0		0	0	0		0.01105	-2.58584	0		0	0	0		0	0	0
0	-1.82948	0		0	0	0		0	-0.41162	0		0.02439	0	0		0	0	0
0.008403	-2.39544	0		0.021739	0	0		0.127072	2.37561	0		0.02439	0	0		0	0	0
0.012605	0	0		0	0	0		0.005525	0	0		0	0	0		0	0	0
0	0	0		0	-7.64473	0		0.005525	0	0		0	0	0		0	0	0
0.008403	0	0		0	0	0		0.005525	0	0		0	0	0		0.073171	0	0
0	0	0		0.108696	0	0		0.016575	0	0		0	0	0		0.02439	0	0
0	0	0		0.021739	0	0		0	0	0		0	0	0		0	0	0
0.008403	0	0		0	0	0		0.005525	0	0		0.02439	0	0		0.02439	0	0
0.008403	0	0		0.043478	0	0		0.016575	0	0		0	0	0		0	0	0
0.021008	0	0		0	0	0		0	0	0		0	0	0		0	0	0
0	0	0		0	0	0		0.005525	0	0		0.02439	0	0		0	0	0
0.008403	-7.67783	0		0.021739	0	0		0.01105	0	0		0	0	0		0.02439	0	0
0	-1.27506	0		0.130435	0	0		0.005525	0	0		0	0	0		0	0	0
0.084034	4.52473	0		0	0	0		0	0	0		0	0	0		0	0	0
0.004202	0	0		0	0	0		0.01105	0	0		0.02439	0	0		0	0	0
0.008403	0	0		0	0	0		0	0	0		0	0	0		0	0	0
0	-1.82948	0		0	0	0		0.005525	0	0		0	0	0		0	0	0
0.012605	0	0		0	0	0		0.005525	0	0		0	0	0		0	0	0
0.008403	0	0		0.021739	0	0		0	0	0		0	0	0		0	0	0
0.054622	2.12928	0		0	0	0		0.01105	0	0		0	0	0		0	0	0
0.008403	0	0		0	0	0		0	-0.41162	0		0	0	0		0	0	0
0	0	0		0	0	0		0.005525	0	0		0	0	0		0	0	0
0.004202	0	0		0	0	0		0.005525	-1.05788	0		0	0	0		0	0	0
0	0	0		0	0	0		0	0	0		0	0	0		0	0	0
0	0	0		0	0	0		0	-1.13092	0		0	0	0		0	0	0
0	0	0		0.021739	0	0		0	0	0		0	0	0		0	0	0
0.008403	0	0		0	0	0		0.027624	0	0		0	-4.47738	0		0	0	0
0.008403	0	0		0	0	0		0.005525	0	0		0.02439	0	0		0	0	0
0	0	0		0	0	0		0.005525	0	0		0	0	0		0	0	0
0	0	0		0	0	0		0	-1.13109	0		0	0	0		0	0	0
0	0	0		0.021739	0	0		0.005525	0	0		0	0	0		0	0	0
0.012605	0	0		0	0	0		0.033149	0	0		0	0	0		0	0	0
0	0	0		0	-2.91958	0		0	-1.27939	0		0.02439	0	0		0	-5.89819	0
0.008403	0	0		0	0	0		0.005525	-0.81134	0		0	0	0		0	0	0
0.008403	0	0		0	0	0		0	-0.54831	0		0	0	0		0.02439	0	0
0	0	0		0.021739	0	0		0	-1.32111	0		0	0	0		0	0	0
0	-1.82948	0		0	0	0		0.005525	0	0		0	0	0		0	0	0
0	0	0		0.021739	0	0		0.005525	0	0		0.02439	0	0		0	0	0
0.008403	-3.04889	0		0	0	0		0	0	0		0	0	0		0	0	0
0	-3.19393	0		0	0	0		0.022099	0	0		0	0	0		0	0	0
0.004202	0	0		0.021739	0	0		0	0	0		0	0	0		0	0	0
0	-5.47998	0		0	0	0		0.01105	0	0		0	0	0		0	0	0
0.008403	0	0		0	0	0		0.005525	-0.63971	0		0	0	0		0.02439	0	0
0.012605	-121.202	0		0.043478	0	0		0.005525	0	0		0	0	0		0	0	0
0	-3.19393	0		0	0	0		0.055249	0	0		0	0	0		0	0	0
0.004202	-2.97444	0		0.021739	0	0		0	-0.75394	0		0.04878	0	0		0	0	0
0	0	0		0	-3.62233	0		0.027624	-1.28054	0		0	0	0		0	-3.54296	0
0	-3.49893	0		0	0	0		0.005525	0	0		0	0	0		0	0	0
0.004202	0	0		0.021739	0	0		0.005525	-0.66256	0		0	0	0		0	0	0
0.008403	0	0		0	0	0		0.022099	0	0		0	0	0		0	0	0
0	-2.6616	0		0.021739	0	0		0.016575	0	0		0.02439	0	0		0.02439	0	0
0.02521	0	0		0.021739	0	0		0.044199	0	0		0	0	0		0	0	0
0	0	0		0	0	0		0.016575	0	0		0.02439	0	0		0.04878	0	0
0.008403	0	0		0.021739	0	0		0.016575	0	0		0	0	0		0	0	0
0.012605	-5.05914	0		0.021739	0	0		0.099448	0	0		0	0	0		0.073171	0	0
0.004202	-7.49646	0		0.065217	0	0		0.044199	0	0		0.04878	0	0		0.02439	0	0
0.008403	0	0		0	0	0		0	0	0		0	0	0		0.02439	0	0
0	-1.82948	0		0	0	0		0.016575	0	0		0.04878	0	0		0.04878	0	0
0.016807	-2.93822	0		0.108696	0	0		0.005525	0	0		0.04878	0	0		0.02439	0	0
0.016807	0	0		0.065217	0	0		0.027624	0	0		0	0	0		0	-3.54296	0
0.004202	-2.47705	0		0.021739	0	0		0	-0.73108	0		0.04878	0	0		0.04878	0	0
0.012605	0	0		0.021739	0	0		0	0	0		0.02439	0	0		0.02439	0	0
0.012605	0	0		0	0	0		0	0	0		0.02439	0	0		0.04878	0	0
0.021008	0	0		0.021739	0	0		0.01105	0	0		0.04878	0	0		0	0	0
0.021008	0	0		0	0	0		0.022099	0	0		0	0	0		0	0	0
0.016807	0	0		0	0	0		0.038674	0.774429	0		0.02439	0	0		0	0	0
0.071429	-5.29525	0		0	0	0		0.005525	0	0		0	0	0		0.02439	0	0
0.021008	0	0		0	0	0		0.077348	1.18883	0		0.365854	126.597	0		0.02439	0	0
0.012605	0	0		0.065217	0	0		0.016575	0	0		0	0	0		0	0	0
0.012605	0	0		0.021739	0	0		0	0	0		0.02439	0	0		0.02439	0	0
0.004202	0	0		0.021739	0	0		0.022099	0	0		0.04878	0	0		0	0	0
0.021008	0	0		0.021739	0	0		0.044199	0.822186	0		0.02439	0	0		0.02439	0	0
0.008403	0	0		0	0	0		0.022099	0	0		0	0	0		0	0	0
0.008403	0	0		0	0	0		0	0	0		0.02439	0	0		0	0	0
0	-1.82948	0		0	0	0		0.033149	0	0		0	0	0		0.02439	0	0
0.021008	0	0		0.043478	0	0		0.005525	0	0		0	0	0		0	0	0
0.063025	0	0		0	0	0		0.016575	0	0		0	0	0		0	0	0
0.012605	0	0		0	0	0		0.005525	0	0		0.02439	0	0		0.02439	0	0
0.004202	0	0		0	0	0		0.005525	-0.75394	0		0.02439	0	0		0	0	0
0.008403	0	0		0	0	0		0.016575	0	0		0	0	0		0	0	0
0.008403	0	0		0.021739	0	0		0.005525	0	0		0	0	0		0	0	0
0	0	0		0	0	0		0.066298	0	0		0	0	0		0	0	0
0.004202	-2.92777	0		0	0	0		0.01105	0	0		0	0	0		0	0	0
0.033613	0	0		0	0	0		0.016575	0	0		0	0	0		0	0	0
0.021008	0	0		0	0	0		0.055249	0	0		0.02439	0	0		0.02439	-4.6109	0
0	0	0		0.043478	-6.77187	0		0	0	0		0.02439	0	0		0	0	0
0.004202	-2.1298	0		0.021739	0	0		0	0	0		0.02439	0	0		0	0	0
0.004202	0	0		0	0	0		0.027624	-5.12995	0		0.02439	0	0		0.02439	0	0
0.012605	0	0		0.021739	0	0		0.01105	0	0		0	0	0		0	0	0
0.012605	-2.07765	0		0	0	0		0	0	0		0.02439	0	0		0	0	0
0.012605	-2.52299	0		0	0	0		0	0	0		0.073171	0	0		0.02439	0	0
0.008403	0	0		0	0	0		0.027624	0	0		0	0	0		0	0	0
0.008403	0	0		0	0	0		0.033149	0	0		0	0	0		0	0	0
0.05042	-3.93134	0		0	0	0		0.016575	0	0		0.02439	0	0		0	0	0
0.012605	0	0		0	-2.91926	0		0.016575	-7.87421	0		0	0	0		0.02439	0	0
0.004202	0	0		0	0	0		0.016575	0	0		0	0	0		0	0	0
0.092437	1.53772	0		0	0	0		0.022099	0	0		0	0	0		0.073171	0	0
0	0	0		0.021739	0	0		0.104972	1.55038	0		0.02439	0	0		0.02439	-5.52413	0
0	0	0		0	0	0		0.016575	0	0		0	0	0		0	0	0
0.008403	0	0		0	-2.70811	0		0.016575	-5.27433	0		0.02439	0	0		0.02439	0	0
0.004202	-0.5396	0		0.021739	0	0		0.01105	0	0		0	0	0		0.02439	0	0
0.004202	0	0		0.043478	0	0		0.01105	0	0		0.02439	0	0		0.02439	0	0
0	-0.89197	0		0.021739	0	0		0.049724	0	0		0	0	0		0	0	0
0.021008	0	0		0	-2.28538	0		0	-0.54831	0		0.02439	0	0		0	0	0
0.008403	0	0		0.021739	0	0		0.243094	5.20659	0		0.04878	0	0		0	0	0
0.021008	0.845249	0		0	0	0		0.005525	0	0		0	0	0		0.02439	0	0
0.021008	-4.46728	0		0.065217	4.07444	0		0	0	0		0.02439	0	0		0	0	0
0.012605	-0.50511	0		0	0	0		0.016575	0	0		0	0	0		0.04878	0	0
0.012605	0	0		0.065217	0	0		0.016575	0	0		0.04878	0	0		0	0	0
0.029412	0.76191	0		0.021739	0	0		0.022099	0	0		0.02439	0	0		0	0	0
0.096639	1.09604	0		0	0	0		0.022099	0	0		0.02439	0	0		0.02439	0	0
0.004202	-5.67066	0		0.021739	0	0		0.005525	0	0		0	0	0		0.02439	0	0
0.008403	0	0		0.021739	0	0		0.027624	0	0		0	0	0		0	0	0
0.004202	0	0		0.021739	0	0		0.038674	0	0		0.02439	0	0		0	0	0
0.033613	0	0		0	0	0		0.016575	0	0		0	0	0		0	0	0
0	0	0		0	0	0		0.005525	0	0		0.02439	0	0		0.02439	0	0
0.02521	0	0		0	0	0		0.005525	0	0		0.02439	0	0		0.02439	0	0
0.012605	0	0		0.043478	0	0		0.005525	0	0		0.02439	0	0		0	0	0
0	-0.59486	0		0	0	0		0.005525	-1.03936	0		0	0	0		0	0	0
0.016807	0	0		0	0	0		0.033149	0	0		0.02439	0	0		0.02439	0	0
0.008403	0	0		0	0	0		0	0	0		0.04878	0	0		0	0	0
0.008403	0	0		0.021739	0	0		0.348066	9.09906	0		0	0	0		0	0	0
0.02521	0	0		0	0	0		0.005525	0	0		0.02439	0	0		0.04878	0	0
0.016807	0	0		0	0	0		0.027624	0	0		0	0	0		0.02439	0	0
0.004202	-0.7851	0		0	0	0		0.022099	0	0		0	0	0		0	0	0
0.004202	0	0		0	0	0		0	0	0		0.04878	0	0		0	0	0
0.008403	0	0		0	0	0		0.016575	-1.14981	0		0	0	0		0.02439	0	0
0.012605	0	0		0.021739	0	0		0.005525	-0.63047	0		0	0	0		0.04878	0	0
0.004202	0	0		0.021739	0	0		0	-3.36562	0		0	0	0		0	0	0
0.004202	0	0		0	0	0		0.01105	-1.18089	0		0.04878	0	0		0.04878	-7.12014	0
0	0	0		0.043478	0	0		0.088398	0	0		0.02439	0	0		0.04878	0	0
0.008403	0	0		0.021739	0	0		0.027624	0	0		0	0	0		0	0	0
0	0	0		0	-5.71663	0		0	-0.63406	0		0	-24.8631	0		0.02439	0	0
0.004202	0	0		0	0	0		0.066298	0	0		0.121951	0	0		0.02439	0	0
0.004202	0	0		0.065217	0	0		0.01105	0	0		0	0	0		0.02439	0	0
0.012605	0	0		0.021739	0	0		0.005525	0	0		0	0	0		0	0	0
0.021008	0	0		0	0	0		0	0	0		0.04878	0	0		0.04878	0	0
0	-0.3644	0		0.086957	0	0		0.027624	0	0		0	0	0		0.02439	0	0
0.037815	-2.92539	0		0	0	0		0.016575	0	0		0.02439	0	0		0	0	0
0.004202	-0.48023	0		0.021739	0	0		0.01105	0	0		0.04878	0	0		0	0	0
0	-6.29991	0		0	0	0		0.005525	0	0		0.04878	0	0		0	0	0
0.008403	-1.63461	0		0	0	0		0.01105	0	0		0.02439	0	0		0	0	0
0.02521	-1.30907	0		0	-2.9199	0		0.082873	0	0		0.02439	0	0		0.02439	0	0
0.004202	0	0		0.043478	0	0		0	-0.54831	0		0	0	0		0	0	0
0	0	0		0	0	0		0.022099	0	0		0.02439	0	0		0.02439	0	0
0.05042	0	0		0	0	0		0	0	0		0	0	0		0.073171	0	0
0.004202	0	0		0.043478	0	0		0.049724	1.27902	0		0	0	0		0.02439	0	0
0.012605	0	0		0.021739	0	0		0.022099	0	0		0.02439	0	0		0.02439	0	0
0.004202	0	0		0.021739	0	0		0.016575	-1.11598	0		0.04878	0	0		0	0	0
0.008403	0	0		0	0	0		0.01105	0	0		0.02439	0	0		0	0	0
0.008403	-0.83713	0		0.108696	3.62192	0		0.01105	0	0		0.02439	0	0		0.04878	0	0
0.016807	0	0		0.043478	0	0		0.005525	0	0		0	0	0		0	0	0
0.008403	0	0		0	-3.81992	0		0.01105	0	0		0.02439	0	0		0.04878	0	0
0.004202	0	0		0.021739	0	0		0.01105	0	0		0.04878	0	0		0.02439	0	0
0.05042	0	0		0.021739	-3.62233	0		0.005525	0	0		0.02439	0	0		0	0	0
0.012605	0	0		0	0	0		0.055249	0.913218	0		0.04878	0	0		0	0	0
0.021008	0	0		0	0	0		0.027624	0	0		0.04878	0	0		0.02439	0	0
0	-0.36456	0		0.065217	0	0		0.005525	-4.62606	0		0	0	0		0	0	0
0.012605	0.62478	0		0	0	0		0.01105	0	0		0.02439	0	0		0.04878	0	0
0.016807	0	0		0.108696	0	0		0.022099	0	0		0.02439	0	0		0.02439	0	0
0.008403	0	0		0	0	0		0.033149	0	0		0	0	0		0.04878	-7.45127	0
0.008403	-0.41709	0		0	-11.4426	0		0.01105	0	0		0	0	0		0.02439	0	0
0.016807	0	0		0	0	0		0.01105	0	0		0.04878	0	0		0	0	0
0.004202	-0.50556	0		0.043478	0	0		0.022099	0	0		0.02439	0	0		0	0	0
0.012605	0	0		0	0	0		0.01105	0	0		0	0	0		0.02439	0	0
0.012605	0	0		0	0	0		0	0	0		0	0	0		0	0	0
0.004202	0	0		0	-2.70772	0		0.022099	-18.7075	0		0.02439	0	0		0.02439	0	0
0.029412	0.831003	0		0.086957	0	0		0.022099	0	0		0	-5.79433	0		0.02439	0	0
0	-0.76443	0		0.021739	0	0		0.005525	0	0		0.02439	0	0		0.02439	0	0
0.004202	-12.2059	0		0.021739	0	0		0.005525	0	0		0.02439	0	0		0.02439	0	0
0.008403	-0.50556	0		0.021739	0	0		0.044199	0	0		0	0	0		0.02439	0	0
0.012605	0	0		0	0	0		0.033149	-1.2166	0		0	0	0		0	0	0
0.016807	0	0		0.021739	0	0		0	0	0		0.04878	0	0		0	0	0
0.021008	0	0		0	0	0		0.01105	0	0		0.02439	0	0		0.02439	0	0
0.008403	0	0		0.043478	0	0		0.01105	0	0		0.02439	0	0		0.02439	0	0
0.008403	-0.62961	0		0.021739	0	0		0	0	0		0	0	0		0	0	0
0.016807	0	0		0	0	0		0	0	0		0.04878	0	0		0	0	0
0.004202	0	0		0	0	0		0.022099	0	0		0.02439	0	0		0.02439	0	0
0.016807	0	0		0.021739	0	0		0.022099	0	0		0	0	0		0	0	0
0.021008	0	0		0	0	0		0.005525	0	0		0	0	0		0	0	0
0.012605	0	0		0.021739	0	0		0.022099	0	0		0.04878	0	0		0.02439	0	0
0.008403	0	0		0	0	0		0.066298	0	0		0	0	0		0.04878	0	0
0.52521	-201.461	0		0.021739	-7.9854	0		0.038674	0	0		0.02439	0	0		0.02439	0	0
0.012605	0	0		0.043478	0	0		0.01105	0	0		0.02439	0	0		0.04878	0	0
0	-0.48574	0		0.043478	0	0		0.044199	0	0		0.02439	0	0		0.02439	0	0
0.008403	0	0		0.065217	0	0		0.005525	0	0		0	0	0		0.02439	0	0
0.016807	0	0		0.021739	0	0		0.049724	0	0		0	0	0		0	0	0
0.004202	0	0		0	0	0		0.055249	0	0		0.02439	0	0		0.02439	0	0
0.004202	0	0		0.021739	0	0		0.005525	0	0		0.02439	0	0		0	0	0
0.004202	-1.1233	0		0	0	0		0.022099	0	0		0	0	0		0.02439	0	0
0.021008	0	0		0.021739	0	0		0	-0.82123	0		0.02439	0	0		0.04878	0	0
0.004202	0	0		0.043478	0	0		0	0	0		0	0	0		0	0	0
0.021008	0	0		0	0	0		0.005525	0	0		0.02439	0	0		0.02439	0	0
0.033613	1.59307	0		0.021739	0	0		0.005525	0	0		0.02439	0	0		0	0	0
0.021008	0	0		0	0	0		0.005525	-4.84441	0		0	0	0		0	0	0
0.004202	0	0		0	0	0		0.022099	0	0		0	0	0		0	0	0
0.021008	0	0		0	0	0		0.005525	0	0		0	0	0		0.02439	0	0
0.008403	-3.01668	0		0	0	0		0	0	0		0	0	0		0.02439	0	0
0.016807	0	0		0.021739	-2.97661	0		0.19337	3.37412	0		0	0	0		0.04878	0	0
0.046218	0	0		0.021739	0	0		0.005525	0	0		0	0	0		0	0	0
0	0	0		0	0	0		0.005525	0	0		0.02439	0	0		0.02439	0	0
0.016807	0	0		0	0	0		0.005525	0	0		0.02439	0	0		0.04878	0	0
0	0	0		0.130435	3.16758	0		0.016575	0	0		0	0	0		0	0	0
0	0	0		0	0	0		0.027624	0	0		0	0	0		0	0	0
0	0	0		0.021739	0	0		0.01105	0	0		0.073171	0	0		0.02439	0	0
0.004202	0	0		0	0	0		0.022099	0	0		0	0	0		0	0	0
0.004202	-15.8111	0		0.021739	0	0		0.165746	2.7558	0		0	0	0		0	0	0
0.029412	0	0		0.021739	0	0		0.116022	-36.1129	0		0	0	0		0.02439	0	0
0.004202	0	0		0	0	0		0.01105	0	0		0	0	0		0.02439	0	0
0.004202	0	0		0.021739	0	0		0.027624	0	0		0.02439	0	0		0.04878	0	0
0.142857	5.26463	0		0.195652	4.99715	0		0.016575	0	0		0	0	0		0.097561	0	0
0.004202	0	0		0.173913	0	0		0.016575	0	0		0.02439	0	0		0.02439	0	0
0.02521	-1.763	0		0.021739	0	0		0.022099	0	0		0.073171	0	0		0	0	0
0.004202	-1.32248	0		0.021739	0	0		0.198895	-34.9392	0		0.04878	-1922.37	0		0.04878	0	0
0.008403	-0.98838	0		0	0	0		0.016575	-3.10778	0		0.02439	0	0		0	0	0
0.012605	0	0		0	0	0		0.005525	0	0		0.02439	0	0		0.073171	0	0
0	0	0		0.021739	0	0		0.01105	0	0		0.02439	0	0		0.073171	-1036.96	0
0.012605	0	0		0.108696	0	0		0.005525	0	0		0	0	0		0.02439	-8.31185	0
0.109244	4.44187	0		0.021739	-3.16957	0		0.049724	0	0		0.02439	0	0		0.02439	0	0
0.105042	0	0		0.021739	0	0		0.060773	0	0		0.02439	-1799.94	0		0	0	0
0.042017	-5.15795	0		0.021739	0	0		0.01105	0	0		0	0	0		0.04878	0	0
0.012605	0	0		0.021739	0	0		0.01105	-1.69971	0		0.02439	0	0		0.04878	0	0
0.029412	0	0		0.043478	0	0		0.033149	0	0		0	0	0		0.02439	0	0
0.004202	0	0		0.043478	0	0		0.044199	0	0		0.02439	0	0		0.02439	0	0
0.012605	0	0		0	0	0		0.049724	0	0		0.04878	0	0		0.04878	0	0
0.084034	0	0		0.021739	0	0		0.005525	0	0		0.02439	0	0		0.02439	0	0
0.033613	-6.91179	0		0	0	0		0.038674	0	0		0.02439	0	0		0.02439	0	0
0.012605	0	0		0.043478	0	0		0.038674	0	0		0.02439	0	0		0.073171	0	0
0.004202	-1.8344	0		0.021739	0	0		0.055249	0	0		0.02439	0	0		0.02439	0	0
0.008403	0	0		0	0	0		0.005525	-0.80742	0		0	0	0		0.02439	0	0
0.016807	0	0		0.021739	0	0		0.016575	0	0		0.04878	0	0		0.04878	0	0
0.05042	0	0		0.065217	0	0		0.01105	0	0		0	0	0		0.04878	0	0
0.004202	0	0		0.043478	0	0		0	0	0		0.02439	0	0		0	-3.54278	0
0.016807	0	0		0.021739	0	0		0	-1.13109	0		0	0	0		0	0	0
0.021008	0	0		0.021739	0	0		0.027624	0	0		0.04878	0	0		0	0	0
0.037815	0	0		0	0	0		0.038674	0	0		0.02439	0	0		0	0	0
0.02521	0	0		0	0	0		0.016575	0	0		0	0	0		0	0	0
0.008403	0	0		0	0	0		0.027624	0	0		0.02439	0	0		0.02439	0	0
0.033613	0	0		0.021739	0	0		0.099448	1.56096	0		0	0	0		0	0	0
0.033613	1.59003	0		0.021739	0	0		0.171271	0	0		0.02439	0	0		0.073171	0	0
0.033613	0	0		0	0	0		0.016575	0	0		0.02439	0	0		0	0	0
0.008403	0	0		0.065217	0	0		0.022099	0	0		0.02439	0	0		0.04878	0	0
0.008403	0	0		0.065217	0	0		0.005525	0	0		0	0	0		0.073171	-6.03721	0
0.008403	0	0		0.130435	0	0		0.027624	0	0		0.02439	0	0		0.04878	0	0
0	0	0		0	0	0		0	0	0		0.073171	0	0		0.02439	0	0
0.008403	-1.98715	0		0	0	0		0	0	0		0.170732	10.8577	0		0.02439	0	0
0.046218	0	0		0.021739	0	0		0	0	0		0.02439	0	0		0	0	0
0.02521	0	0		0.021739	0	0		0	0	0		0	0	0		0	0	0
0.021008	0	0		0	0	0		0	0	0		0.02439	0	0		0	0	0
0.02521	0	0		0	0	0		0.475138	347.247	1		0.02439	0	0		0	0	0
0.117647	5.38509	0		0	0	0		0.104972	2.57311	1		0.02439	0	0		0	0	0
0.067227	0	0		0	0	0		0.099448	2.79571	1		0	0	0		0	0	0
0.037815	0	0		0	0	0		0.337017	459.812	1		0	0	0		0.073171	-456.622	1
0.008403	0	0		0.108696	0	1		0.082873	-3.35404	1		0	0	0		0.073171	0	1
0.012605	0	0		0.130435	0	1		0.060773	0	1		0	0	0		0.02439	0	1
0.008403	0	0		0.130435	0	1		0.138122	6.45703	1		0.121951	0	1		0.04878	0	1
0	-0.93263	0		0.23913	0	1		0.20442	14.7816	1		0.292683	32.9538	1		0.02439	0	1
0.004202	0	0		0.217391	0	1		0.099448	5.31211	1		0.073171	0	1		0.121951	0	1
0.008403	0	0		0.065217	0	1		0.077348	5.2935	1		0.073171	0	1		0.097561	0	1
0	0	0		0.26087	0	1		0.049724	0	1		0.02439	0	1		0.097561	0	1
0	0	0		0.086957	0	1		0.281768	8.13329	1		0.512195	1100.34	1		0.04878	0	1
0.294118	171.188	1		0.086957	3.61381	1		0.254144	5.59593	1		0.04878	0	1		0.073171	0	1
0.159664	7.16383	1		0.021739	0	1		0.055249	0	1		0.04878	0	1		0.04878	0	1

## Sheet: S4B
Position	Volatility
686	0
687	0.0263158
688	0.166667
689	0.0263158
690	0.0438596
691	0.0263158
692	0.00877193
693	0
694	0.0438596
695	0
696	0
697	0
698	0.0350877
699	0.00877193
700	0
701	0.105263
702	0.0263158
703	0.0175439
704	0.0175439
705	0.0175439
706	0.0614035
707	0
708	0
709	0.0438596
710	0
711	0.0175439
712	0.00877193
713	0
714	0
715	0.00877193
716	0.0789474
717	0.0438596
718	0
719	0.0175439
720	0.00877193
721	0
722	0
723	0.0263158
724	0.0175439
725	0
726	0.0175439
727	0.00877193
728	0
729	0
730	0
731	0.0526316
732	0.149123
733	0
734	0
735	0.00877193
736	0
737	0
738	0
739	0.0175439
740	0.0263158
741	0
742	0
743	0
744	0.00877193
745	0.0263158
746	0
747	0.0526316
748	0.00877193
749	0
750	0.00877193
751	0
752	0.00877193
753	0.00877193
754	0
755	0
756	0
757	0
758	0
759	0
760	0
761	0.00877193
762	0
763	0
764	0
765	0.0614035
766	0
767	0
768	0.00877193
769	0.0877193
770	0
771	0.0350877
772	0.0175439
773	0.00877193
774	0
775	0
776	0
777	0
778	0.0350877
779	0.0877193
780	0.0263158
781	0
782	0
783	0.0175439
784	0.0175439
785	0.00877193
786	0.0175439
787	0.0263158
788	0
789	0
790	0.0350877
791	0.0614035
792	0.0175439
793	0.0526316
794	0.00877193
795	0
796	0.0438596
797	0.00877193
798	0.0263158
799	0.00877193
800	0
801	0
802	0
803	0
804	0.0175439
805	0.0175439
806	0
807	0.0350877
808	0.0263158
809	0.122807
810	0.0263158
811	0.0175439
812	0.201754
813	0.0175439
814	0.0175439
815	0
816	0
817	0
818	0.0263158
819	0
820	0
821	0.00877193
822	0.0263158
823	0
824	0
825	0
826	0.0175439
827	0.0175439
828	0
829	0.0263158
830	0
831	0.0263158
832	0.00877193
833	0
834	0.0526316
835	0
836	0.0614035
837	0.00877193
838	0.0175439
839	0.00877193
840	0
841	0
842	0.0263158
843	0
844	0.00877193
845	0.219298
846	0.105263
847	0.0263158
848	0
849	0
850	0.00877193
851	0
852	0.00877193
853	0
854	0.0350877
855	0.00877193
856	0.0350877
857	0
858	0.0175439
859	0.166667
860	0.0175439
861	0.00877193
862	0.00877193
863	0
864	0.00877193
865	0
866	0
867	0.0175439
868	0.0175439
869	0.00877193
870	0.0175439
871	0.0526316
872	0.00877193
873	0
874	0
875	0.0175439
876	0
877	0
878	0
879	0.0789474
880	0
881	0
882	0
883	0
884	0.0263158
885	0
886	0
887	0
888	0.00877193
889	0
890	0.0175439
891	0
892	0.0438596
893	0.0263158
894	0
895	0
896	0.0175439
897	0
898	0
899	0.0526316
900	0.0263158
901	0
902	0
903	0.0175439
904	0
905	0
906	0
907	0
908	0
909	0.0175439
910	0
911	0.0175439
912	0
913	0.00877193
914	0
915	0.0175439
916	0
917	0
918	0
919	0
920	0
921	0
922	0.0526316
923	0
924	0.00877193
925	0
926	0
927	0
928	0
929	0.0526316
930	0
931	0.00877193
932	0.0350877
933	0
934	0.0175439
935	0
936	0.175439
937	0.0175439
938	0.0877193
939	0.184211
940	0.0438596
941	0.00877193
942	0.0350877
943	0.00877193
944	0
945	0
946	0.0438596
947	0.00877193
948	0.00877193
949	0
950	0.0350877
951	0
952	0.0175439
953	0
954	0.0350877
955	0.00877193
956	0
957	0.0175439
958	0
959	0
960	0
961	0.0175439
962	0
963	0
964	0
965	0
966	0
967	0
968	0
969	0
970	0
971	0
972	0
973	0
974	0
975	0
976	0
977	0
978	0
979	0
980	0
981	0
982	0.00877193
983	0
984	0
985	0
986	0.00877193
987	0
988	0
989	0
990	0
991	0
992	0
993	0
994	0
995	0
996	0
997	0
998	0.00877193
999	0
1000	0
1001	0
1002	0
1003	0
1004	0
1005	0
1006	0.0175439
1007	0
1008	0
1009	0.0263158
1010	0
1011	0.00877193
1012	0
1013	0
1014	0.00877193
1015	0
1016	0.0263158
1017	0
1018	0.00877193
1019	0
1020	0.122807
1021	0.00877193
1022	0.0263158
1023	0
1024	0.00877193
1025	0
1026	0.0350877
1027	0.0438596
1028	0
1029	0
1030	0.00877193
1031	0
1032	0
1033	0
1034	0.00877193
1035	0.00877193
1036	0
1037	0
1038	0
1039	0
1040	0.00877193
1041	0.00877193
1042	0
1043	0
1044	0
1045	0.0350877
1046	0
1047	0
1048	0
1049	0
1050	0.0438596
1051	0
1052	0
1053	0
1054	0
1055	0.00877193
1056	0.00877193
1057	0
1058	0.0263158
1059	0
1060	0
1061	0.00877193
1062	0
1063	0.0701754
1064	0
1065	0.0438596
1066	0.00877193
1067	0
1068	0.0175439
1069	0.0350877
1070	0.0438596
1071	0.0350877
1072	0.00877193
1073	0.105263
1074	0.0263158
1075	0.00877193
1076	0.00877193
1077	0
1078	0.140351
1079	0.0350877
1080	0
1081	0.00877193
1082	0
1083	0.0438596
1084	0.0438596
1085	0.0175439
1086	0.0263158
1087	0.0438596
1088	0.00877193
1089	0
1090	0
1091	0.0438596
1092	0.0526316
1093	0
1094	0.0263158
1095	0
1096	0.00877193
1097	0.00877193
1098	0.00877193
1099	0.0350877
1100	0.00877193
1101	0.0701754
1102	0.00877193
1103	0.00877193
1104	0.0877193
1105	0
1106	0
1107	0.0614035
1108	0
1109	0.00877193
1110	0
1111	0.00877193
1112	0.0175439
1113	0.0263158
1114	0.0526316
1115	0.00877193
1116	0.0175439
1117	0.105263
1118	0.0877193
1119	0.00877193
1120	0.00877193
1121	0.00877193
1122	0.0350877
1123	0
1124	0.0701754
1125	0
1126	0
1127	0.00877193
1128	0.00877193
1129	0.0175439
1130	0.00877193
1131	0
1132	0.0263158
1133	0.0263158
1134	0
1135	0
1136	0
1137	0
1138	0
1139	0.0263158
1140	0
1141	0.0175439
1142	0
1143	0.0175439
1144	0.0438596
1145	0
1146	0.0263158
1147	0.0175439
1148	0
1149	0.00877193
1150	0.0263158
1151	0
1152	0
1153	0.0263158
1154	0
1155	0.0263158
1156	0
1157	0.0175439
1158	0.00877193
1159	0.0175439
1160	0
1161	0
1162	0.140351
1163	0.0526316
1164	0.0350877
1165	0.0263158
1166	0
1167	0.0526316
1168	0.0175439
1169	0.0175439
1170	0.0175439
1171	0.0263158
1172	0.00877193
1173	0.0263158
1174	0.0526316
1175	0.00877193
1176	0.114035
1177	0.00877193
1178	0
1179	0
1180	0
1181	0.0175439
1182	0.0263158
1183	0.00877193
1184	0
1185	0
1186	0
1187	0.0175439
1188	0
1189	0.00877193
1190	0
1191	0.105263
1192	0.00877193
1193	0
1194	0.00877193
1195	0.0350877
1196	0
1197	0
1198	0
1199	0.0263158
1200	0.0263158
1201	0.0877193
1202	0.0701754
1203	0.0263158
1204	0
1205	0.0263158
1206	0
1207	0.0350877
1208	0.0350877
1209	0.00877193
1210	0.0263158
1211	0
1212	0
1213	0
1214	0
1215	0
1216	0.0438596
1217	0
1218	0.00877193
1219	0.114035
1220	0
1221	0.00877193
1222	0
1223	0.0175439
1224	0.0263158
1225	0
1226	0.00877193
1227	0.00877193
1228	0.184211
1229	0.0789474
1230	0.0175439
1231	0.00877193
1232	0.0263158
1233	0.0526316
1234	0.00877193
1235	0.0526316
1236	0.0438596
1237	0.0964912
1238	0.0263158
1239	0.00877193
1240	0.00877193
1241	0.00877193
1242	0.0350877
1243	0.0263158
1244	0.0438596
1245	0.0263158
1246	0.0175439
1247	0.0789474
1248	0.0175439
1249	0.00877193
1250	0.0438596
1251	0.0438596
1252	0.0438596
1253	0.00877193
1254	0.00877193
1255	0
1256	0
1257	0.00877193
1258	0.0263158
1259	0.0263158
1260	0.0350877
1261	0.0175439
1262	0.0263158
1263	0.131579
1264	0.0877193
1265	0.00877193
1266	0.0526316
1267	0.0263158
1268	0.0175439
1269	0
1270	0
1271	0.00877193
1272	0.00877193
1273	0.0175439

## Sheet: S4C
Position	Volatility
5	0.491228
222	0.394737
677	0.324561
18	0.27193
477	0.263158
95	0.245614
144	0.245614
675	0.245614
98	0.22807
70	0.219298
845	0.219298
69	0.210526
501	0.210526
583	0.201754
681	0.201754
812	0.201754
138	0.184211
614	0.184211
939	0.184211
1228	0.184211
22	0.175439
936	0.175439
26	0.166667
80	0.166667
688	0.166667
859	0.166667
176	0.157895
12	0.149123
72	0.149123
732	0.149123
54	0.140351
522	0.140351
1078	0.140351
1162	0.140351
67	0.131579
262	0.131579
520	0.131579
640	0.131579
1263	0.131579
20	0.122807
27	0.122807
255	0.122807
439	0.122807
809	0.122807
1020	0.122807
29	0.114035
49	0.114035
253	0.114035
484	0.114035
494	0.114035
572	0.114035
655	0.114035
1176	0.114035
1219	0.114035
21	0.105263
75	0.105263
145	0.105263
146	0.105263
152	0.105263
215	0.105263
254	0.105263
613	0.105263
654	0.105263
701	0.105263
846	0.105263
1073	0.105263
1117	0.105263
1191	0.105263
96	0.0964912
153	0.0964912
384	0.0964912
478	0.0964912
1237	0.0964912
25	0.0877193
102	0.0877193
143	0.0877193
173	0.0877193
256	0.0877193
261	0.0877193
452	0.0877193
684	0.0877193
769	0.0877193
779	0.0877193
938	0.0877193
1104	0.0877193
1118	0.0877193
1201	0.0877193
1264	0.0877193
17	0.0789474
76	0.0789474
157	0.0789474
178	0.0789474
181	0.0789474
323	0.0789474
570	0.0789474
716	0.0789474
879	0.0789474
1229	0.0789474
1247	0.0789474
9	0.0701754
19	0.0701754
74	0.0701754
141	0.0701754
245	0.0701754
251	0.0701754
257	0.0701754
558	0.0701754
622	0.0701754
653	0.0701754
1063	0.0701754
1101	0.0701754
1124	0.0701754
1202	0.0701754
177	0.0614035
242	0.0614035
243	0.0614035
252	0.0614035
263	0.0614035
354	0.0614035
574	0.0614035
623	0.0614035
647	0.0614035
672	0.0614035
673	0.0614035
676	0.0614035
678	0.0614035
706	0.0614035
765	0.0614035
791	0.0614035
836	0.0614035
1107	0.0614035
23	0.0526316
142	0.0526316
149	0.0526316
151	0.0526316
179	0.0526316
190	0.0526316
250	0.0526316
308	0.0526316
367	0.0526316
565	0.0526316
626	0.0526316
679	0.0526316
731	0.0526316
747	0.0526316
793	0.0526316
834	0.0526316
871	0.0526316
899	0.0526316
922	0.0526316
929	0.0526316
1092	0.0526316
1114	0.0526316
1163	0.0526316
1167	0.0526316
1174	0.0526316
1233	0.0526316
1235	0.0526316
1266	0.0526316
6	0.0438596
8	0.0438596
52	0.0438596
64	0.0438596
71	0.0438596
78	0.0438596
210	0.0438596
213	0.0438596
214	0.0438596
219	0.0438596
221	0.0438596
247	0.0438596
330	0.0438596
346	0.0438596
440	0.0438596
475	0.0438596
547	0.0438596
561	0.0438596
573	0.0438596
616	0.0438596
631	0.0438596
690	0.0438596
694	0.0438596
709	0.0438596
717	0.0438596
796	0.0438596
892	0.0438596
940	0.0438596
946	0.0438596
1027	0.0438596
1050	0.0438596
1065	0.0438596
1070	0.0438596
1083	0.0438596
1084	0.0438596
1087	0.0438596
1091	0.0438596
1144	0.0438596
1216	0.0438596
1236	0.0438596
1244	0.0438596
1250	0.0438596
1251	0.0438596
1252	0.0438596
3	0.0350877
13	0.0350877
24	0.0350877
33	0.0350877
68	0.0350877
77	0.0350877
83	0.0350877
140	0.0350877
154	0.0350877
156	0.0350877
163	0.0350877
164	0.0350877
182	0.0350877
189	0.0350877
197	0.0350877
211	0.0350877
216	0.0350877
260	0.0350877
299	0.0350877
339	0.0350877
344	0.0350877
348	0.0350877
382	0.0350877
470	0.0350877
553	0.0350877
554	0.0350877
584	0.0350877
604	0.0350877
698	0.0350877
771	0.0350877
778	0.0350877
790	0.0350877
807	0.0350877
854	0.0350877
856	0.0350877
932	0.0350877
942	0.0350877
950	0.0350877
954	0.0350877
1026	0.0350877
1045	0.0350877
1069	0.0350877
1071	0.0350877
1079	0.0350877
1099	0.0350877
1122	0.0350877
1164	0.0350877
1195	0.0350877
1207	0.0350877
1208	0.0350877
1242	0.0350877
1260	0.0350877
2	0.0263158
14	0.0263158
15	0.0263158
16	0.0263158
28	0.0263158
34	0.0263158
35	0.0263158
50	0.0263158
51	0.0263158
85	0.0263158
90	0.0263158
97	0.0263158
100	0.0263158
112	0.0263158
118	0.0263158
162	0.0263158
175	0.0263158
180	0.0263158
183	0.0263158
184	0.0263158
186	0.0263158
188	0.0263158
198	0.0263158
220	0.0263158
240	0.0263158
244	0.0263158
271	0.0263158
280	0.0263158
286	0.0263158
307	0.0263158
309	0.0263158
314	0.0263158
320	0.0263158
324	0.0263158
338	0.0263158
359	0.0263158
376	0.0263158
411	0.0263158
414	0.0263158
427	0.0263158
479	0.0263158
483	0.0263158
508	0.0263158
517	0.0263158
532	0.0263158
539	0.0263158
549	0.0263158
606	0.0263158
615	0.0263158
618	0.0263158
625	0.0263158
627	0.0263158
641	0.0263158
670	0.0263158
687	0.0263158
689	0.0263158
691	0.0263158
702	0.0263158
723	0.0263158
740	0.0263158
745	0.0263158
780	0.0263158
787	0.0263158
798	0.0263158
808	0.0263158
810	0.0263158
818	0.0263158
822	0.0263158
829	0.0263158
831	0.0263158
842	0.0263158
847	0.0263158
884	0.0263158
893	0.0263158
900	0.0263158
1009	0.0263158
1016	0.0263158
1022	0.0263158
1058	0.0263158
1074	0.0263158
1086	0.0263158
1094	0.0263158
1113	0.0263158
1132	0.0263158
1133	0.0263158
1139	0.0263158
1146	0.0263158
1150	0.0263158
1153	0.0263158
1155	0.0263158
1165	0.0263158
1171	0.0263158
1173	0.0263158
1182	0.0263158
1199	0.0263158
1200	0.0263158
1203	0.0263158
1205	0.0263158
1210	0.0263158
1224	0.0263158
1232	0.0263158
1238	0.0263158
1243	0.0263158
1245	0.0263158
1258	0.0263158
1259	0.0263158
1262	0.0263158
1267	0.0263158
11	0.0175439
30	0.0175439
32	0.0175439
41	0.0175439
45	0.0175439
47	0.0175439
79	0.0175439
88	0.0175439
99	0.0175439
101	0.0175439
111	0.0175439
119	0.0175439
121	0.0175439
123	0.0175439
126	0.0175439
136	0.0175439
137	0.0175439
147	0.0175439
155	0.0175439
158	0.0175439
193	0.0175439
207	0.0175439
208	0.0175439
209	0.0175439
218	0.0175439
226	0.0175439
233	0.0175439
246	0.0175439
258	0.0175439
264	0.0175439
266	0.0175439
269	0.0175439
272	0.0175439
274	0.0175439
281	0.0175439
282	0.0175439
312	0.0175439
322	0.0175439
370	0.0175439
372	0.0175439
373	0.0175439
378	0.0175439
406	0.0175439
419	0.0175439
446	0.0175439
460	0.0175439
468	0.0175439
476	0.0175439
493	0.0175439
498	0.0175439
499	0.0175439
503	0.0175439
516	0.0175439
518	0.0175439
521	0.0175439
529	0.0175439
536	0.0175439
540	0.0175439
551	0.0175439
569	0.0175439
575	0.0175439
580	0.0175439
588	0.0175439
608	0.0175439
619	0.0175439
621	0.0175439
642	0.0175439
651	0.0175439
657	0.0175439
659	0.0175439
680	0.0175439
683	0.0175439
703	0.0175439
704	0.0175439
705	0.0175439
711	0.0175439
719	0.0175439
724	0.0175439
726	0.0175439
739	0.0175439
772	0.0175439
783	0.0175439
784	0.0175439
786	0.0175439
792	0.0175439
804	0.0175439
805	0.0175439
811	0.0175439
813	0.0175439
814	0.0175439
826	0.0175439
827	0.0175439
838	0.0175439
858	0.0175439
860	0.0175439
867	0.0175439
868	0.0175439
870	0.0175439
875	0.0175439
890	0.0175439
896	0.0175439
903	0.0175439
909	0.0175439
911	0.0175439
915	0.0175439
934	0.0175439
937	0.0175439
952	0.0175439
957	0.0175439
961	0.0175439
1006	0.0175439
1068	0.0175439
1085	0.0175439
1112	0.0175439
1116	0.0175439
1129	0.0175439
1141	0.0175439
1143	0.0175439
1147	0.0175439
1157	0.0175439
1159	0.0175439
1168	0.0175439
1169	0.0175439
1170	0.0175439
1181	0.0175439
1187	0.0175439
1223	0.0175439
1230	0.0175439
1246	0.0175439
1248	0.0175439
1261	0.0175439
1268	0.0175439
1273	0.0175439
4	0.00877193
7	0.00877193
10	0.00877193
36	0.00877193
46	0.00877193
57	0.00877193
65	0.00877193
66	0.00877193
73	0.00877193
82	0.00877193
93	0.00877193
94	0.00877193
104	0.00877193
105	0.00877193
122	0.00877193
128	0.00877193
132	0.00877193
134	0.00877193
139	0.00877193
148	0.00877193
150	0.00877193
159	0.00877193
161	0.00877193
170	0.00877193
174	0.00877193
185	0.00877193
196	0.00877193
199	0.00877193
200	0.00877193
202	0.00877193
203	0.00877193
204	0.00877193
212	0.00877193
217	0.00877193
224	0.00877193
227	0.00877193
228	0.00877193
229	0.00877193
232	0.00877193
234	0.00877193
237	0.00877193
239	0.00877193
248	0.00877193
249	0.00877193
259	0.00877193
265	0.00877193
273	0.00877193
287	0.00877193
288	0.00877193
289	0.00877193
292	0.00877193
293	0.00877193
300	0.00877193
303	0.00877193
306	0.00877193
316	0.00877193
321	0.00877193
325	0.00877193
327	0.00877193
334	0.00877193
335	0.00877193
341	0.00877193
349	0.00877193
352	0.00877193
357	0.00877193
362	0.00877193
364	0.00877193
374	0.00877193
375	0.00877193
385	0.00877193
394	0.00877193
402	0.00877193
403	0.00877193
408	0.00877193
415	0.00877193
417	0.00877193
426	0.00877193
430	0.00877193
443	0.00877193
444	0.00877193
448	0.00877193
450	0.00877193
455	0.00877193
462	0.00877193
465	0.00877193
471	0.00877193
481	0.00877193
485	0.00877193
507	0.00877193
514	0.00877193
523	0.00877193
534	0.00877193
535	0.00877193
537	0.00877193
552	0.00877193
556	0.00877193
566	0.00877193
568	0.00877193
571	0.00877193
581	0.00877193
585	0.00877193
589	0.00877193
591	0.00877193
594	0.00877193
596	0.00877193
607	0.00877193
611	0.00877193
612	0.00877193
620	0.00877193
628	0.00877193
632	0.00877193
635	0.00877193
637	0.00877193
638	0.00877193
639	0.00877193
646	0.00877193
658	0.00877193
661	0.00877193
666	0.00877193
682	0.00877193
692	0.00877193
699	0.00877193
712	0.00877193
715	0.00877193
720	0.00877193
727	0.00877193
735	0.00877193
744	0.00877193
748	0.00877193
750	0.00877193
752	0.00877193
753	0.00877193
761	0.00877193
768	0.00877193
773	0.00877193
785	0.00877193
794	0.00877193
797	0.00877193
799	0.00877193
821	0.00877193
832	0.00877193
837	0.00877193
839	0.00877193
844	0.00877193
850	0.00877193
852	0.00877193
855	0.00877193
861	0.00877193
862	0.00877193
864	0.00877193
869	0.00877193
872	0.00877193
888	0.00877193
913	0.00877193
924	0.00877193
931	0.00877193
941	0.00877193
943	0.00877193
947	0.00877193
948	0.00877193
955	0.00877193
982	0.00877193
986	0.00877193
998	0.00877193
1011	0.00877193
1014	0.00877193
1018	0.00877193
1021	0.00877193
1024	0.00877193
1030	0.00877193
1034	0.00877193
1035	0.00877193
1040	0.00877193
1041	0.00877193
1055	0.00877193
1056	0.00877193
1061	0.00877193
1066	0.00877193
1072	0.00877193
1075	0.00877193
1076	0.00877193
1081	0.00877193
1088	0.00877193
1096	0.00877193
1097	0.00877193
1098	0.00877193
1100	0.00877193
1102	0.00877193
1103	0.00877193
1109	0.00877193
1111	0.00877193
1115	0.00877193
1119	0.00877193
1120	0.00877193
1121	0.00877193
1127	0.00877193
1128	0.00877193
1130	0.00877193
1149	0.00877193
1158	0.00877193
1172	0.00877193
1175	0.00877193
1177	0.00877193
1183	0.00877193
1189	0.00877193
1192	0.00877193
1194	0.00877193
1209	0.00877193
1218	0.00877193
1221	0.00877193
1226	0.00877193
1227	0.00877193
1231	0.00877193
1234	0.00877193
1239	0.00877193
1240	0.00877193
1241	0.00877193
1249	0.00877193
1253	0.00877193
1254	0.00877193
1257	0.00877193
1265	0.00877193
1271	0.00877193
1272	0.00877193
1	0
31	0
37	0
38	0
39	0
40	0
42	0
43	0
44	0
48	0
53	0
55	0
56	0
58	0
59	0
60	0
61	0
62	0
63	0
81	0
84	0
86	0
87	0
89	0
91	0
92	0
103	0
106	0
107	0
108	0
109	0
110	0
113	0
114	0
115	0
116	0
117	0
120	0
124	0
125	0
127	0
129	0
130	0
131	0
133	0
135	0
160	0
165	0
166	0
167	0
168	0
169	0
171	0
172	0
187	0
191	0
192	0
194	0
195	0
201	0
205	0
206	0
223	0
225	0
230	0
231	0
235	0
236	0
238	0
241	0
267	0
268	0
270	0
275	0
276	0
277	0
278	0
279	0
283	0
284	0
285	0
290	0
291	0
294	0
295	0
296	0
297	0
298	0
301	0
302	0
304	0
305	0
310	0
311	0
313	0
315	0
317	0
318	0
319	0
326	0
328	0
329	0
331	0
332	0
333	0
336	0
337	0
340	0
342	0
343	0
345	0
347	0
350	0
351	0
353	0
355	0
356	0
358	0
360	0
361	0
363	0
365	0
366	0
368	0
369	0
371	0
377	0
379	0
380	0
381	0
383	0
386	0
387	0
388	0
389	0
390	0
391	0
392	0
393	0
395	0
396	0
397	0
398	0
399	0
400	0
401	0
404	0
405	0
407	0
409	0
410	0
412	0
413	0
416	0
418	0
420	0
421	0
422	0
423	0
424	0
425	0
428	0
429	0
431	0
432	0
433	0
434	0
435	0
436	0
437	0
438	0
441	0
442	0
445	0
447	0
449	0
451	0
453	0
454	0
456	0
457	0
458	0
459	0
461	0
463	0
464	0
466	0
467	0
469	0
472	0
473	0
474	0
480	0
482	0
486	0
487	0
488	0
489	0
490	0
491	0
492	0
495	0
496	0
497	0
500	0
502	0
504	0
505	0
506	0
509	0
510	0
511	0
512	0
513	0
515	0
519	0
524	0
525	0
526	0
527	0
528	0
530	0
531	0
533	0
538	0
541	0
542	0
543	0
544	0
545	0
546	0
548	0
550	0
555	0
557	0
559	0
560	0
562	0
563	0
564	0
567	0
576	0
577	0
578	0
579	0
582	0
586	0
587	0
590	0
592	0
593	0
595	0
597	0
598	0
599	0
600	0
601	0
602	0
603	0
605	0
609	0
610	0
617	0
624	0
629	0
630	0
633	0
634	0
636	0
643	0
644	0
645	0
648	0
649	0
650	0
652	0
656	0
660	0
662	0
663	0
664	0
665	0
667	0
668	0
669	0
671	0
674	0
685	0
686	0
693	0
695	0
696	0
697	0
700	0
707	0
708	0
710	0
713	0
714	0
718	0
721	0
722	0
725	0
728	0
729	0
730	0
733	0
734	0
736	0
737	0
738	0
741	0
742	0
743	0
746	0
749	0
751	0
754	0
755	0
756	0
757	0
758	0
759	0
760	0
762	0
763	0
764	0
766	0
767	0
770	0
774	0
775	0
776	0
777	0
781	0
782	0
788	0
789	0
795	0
800	0
801	0
802	0
803	0
806	0
815	0
816	0
817	0
819	0
820	0
823	0
824	0
825	0
828	0
830	0
833	0
835	0
840	0
841	0
843	0
848	0
849	0
851	0
853	0
857	0
863	0
865	0
866	0
873	0
874	0
876	0
877	0
878	0
880	0
881	0
882	0
883	0
885	0
886	0
887	0
889	0
891	0
894	0
895	0
897	0
898	0
901	0
902	0
904	0
905	0
906	0
907	0
908	0
910	0
912	0
914	0
916	0
917	0
918	0
919	0
920	0
921	0
923	0
925	0
926	0
927	0
928	0
930	0
933	0
935	0
944	0
945	0
949	0
951	0
953	0
956	0
958	0
959	0
960	0
962	0
963	0
964	0
965	0
966	0
967	0
968	0
969	0
970	0
971	0
972	0
973	0
974	0
975	0
976	0
977	0
978	0
979	0
980	0
981	0
983	0
984	0
985	0
987	0
988	0
989	0
990	0
991	0
992	0
993	0
994	0
995	0
996	0
997	0
999	0
1000	0
1001	0
1002	0
1003	0
1004	0
1005	0
1007	0
1008	0
1010	0
1012	0
1013	0
1015	0
1017	0
1019	0
1023	0
1025	0
1028	0
1029	0
1031	0
1032	0
1033	0
1036	0
1037	0
1038	0
1039	0
1042	0
1043	0
1044	0
1046	0
1047	0
1048	0
1049	0
1051	0
1052	0
1053	0
1054	0
1057	0
1059	0
1060	0
1062	0
1064	0
1067	0
1077	0
1080	0
1082	0
1089	0
1090	0
1093	0
1095	0
1105	0
1106	0
1108	0
1110	0
1123	0
1125	0
1126	0
1131	0
1134	0
1135	0
1136	0
1137	0
1138	0
1140	0
1142	0
1145	0
1148	0
1151	0
1152	0
1154	0
1156	0
1160	0
1161	0
1166	0
1178	0
1179	0
1180	0
1184	0
1185	0
1186	0
1188	0
1190	0
1193	0
1196	0
1197	0
1198	0
1204	0
1206	0
1211	0
1212	0
1213	0
1214	0
1215	0
1217	0
1220	0
1222	0
1225	0
1255	0
1256	0
1269	0
1270	0

## Sheet: S4D
	25		100		50		150		200
	Average	SE	Average	SE	Average	SE	Average	SE	Average	SE
AUC	0.922483	0.026076	0.917313	0.024891	0.918387	0.026581	0.907381	0.024227	0.909408	0.022307
Bal. Acc.	0.901754	0.016331	0.878194	0.016861	0.895476	0.016642	0.879006	0.010034	0.883705	0.011968
Sensitivity	0.76591	0.056644	0.745739	0.047219	0.767961	0.055492	0.745739	0.047219	0.759072	0.052622
Specificity	0.907822	0.015184	0.88402	0.016451	0.901362	0.016158	0.884919	0.009905	0.88893	0.011262
Precision	0.306981	0.056239	0.252374	0.043321	0.293141	0.05343	0.248708	0.047028	0.260144	0.053259

[truncated: 14 more sheets: S5A, S5B, S5C, S5D, S5E, S6A, S6B, S6C, S6D, S6E, S7A&B, S8A, S8B, S9A]
