# Supplementary material for: Mapping the Evolutionary Space of SARS-CoV-2 Variants to Anticipate Emergence of Subvariants Resistant to COVID-19 Therapeutics
Source: PLoS Comput Biol. 2024 Jun 10;20(6):e1012215. doi: 10.1371/journal.pcbi.1012215 (PMC11192331; doi:10.1371/journal.pcbi.1012215)
Supplement: S3 Data — (TXT) [file pcbi.1012215.s015.txt]

(OA964161:0.00029039,MW863835:0.00029025,((MW966998:0.00029028,MZ259023:0.00000001):0.00029038,((((MW943141:0.00029039,OC996983:0.00029051):0.00000001,MZ500596:0.00000001):0.00000001,MZ132304:0.00029032):0.00000001,((MW665628:0.00029353,MZ454371:0.00029048):0.00000001,(OA969082:0.00058127,((((((MT642091:0.00029031,MW593446:0.00000001):0.00029017,FR996722:0.00029016):0.00000001,(MZ579333:0.00058093,(((OE999699:0.00029037,MZ469890:0.00000001):0.00000001,MW521449:0.00029024):0.00000001,MT259227:0.00029032):0.00029017):0.00000001):0.00000001,(((MW245989:0.00029021,LR884104:0.00000001):0.00029010,MW642617:0.00000001):0.00029012,((FR991945:0.00058068,MZ622333:0.00000001):0.00029013,((MW593192:0.00029012,MW707253:0.00000001):0.00029008,(MZ505888:0.00029015,FR991964:0.00000001):0.00029035):0.00000001):0.00000001):0.00000001):0.00000001,((((((MZ557463:0.00029027,FR996137:0.00029036):0.00000001,MW741613:0.00029038):0.00000001,MW758639:0.00029033):0.00000001,MZ599870:0.00000001):0.00000001,MZ619531:0.00029036):0.00000001,MZ578765:0.00029055):0.00029030):0.00000001,(((((OB981980:0.00029009,(MZ471955:0.00000001,OB988803:0.00029036):0.00000001):0.00000001,(LR962929:0.00029030,(MT641665:0.00029025,MW496024:0.00029009):0.00000001):0.00000001):0.00000001,((MW973816:0.00029026,MW973762:0.00000001):0.00029004,MW882011:0.00029104):0.00029036):0.00029023,(MW646621:0.00000001,MZ235366:0.00116269):0.00029024):0.00000001,(((MW751645:0.00029129,MW958008:0.00000001):0.00000001,MZ013540:0.00029006):0.00029014,(((BS000907:0.00029036,MZ259489:0.00000001):0.00029018,(MZ297535:0.00029021,((MW942222:0.00029000,MZ258988:0.00029027):0.00000001,(MW921691:0.00029043,MZ242166:0.00000001):0.00000001):0.00000001):0.00029016):0.00000001,((MW922882:0.00000001,MZ373789:0.00029008):0.00029013,(((((MZ258658:0.00029051,((OU007621:0.00029080,MZ236278:0.00000001):0.00029064,(MW987666:0.00058364,(MZ622265:0.00000001,MW708749:0.00029058):0.00000001):0.00000001):0.00000001):0.00029027,MW938686:0.00029096):0.00000001,((MZ635795:0.00000001,MW191091:0.00029036):0.00000001,MW925262:0.00029045):0.00029020):0.00000001,(((MW805097:0.00029010,MZ622657:0.00000001):0.00029016,(MW974019:0.00058062,(MZ457492:0.00000001,MW805163:0.00058064):0.00000001):0.00029016):0.00000001,(((((MW766578:0.00029023,MW858626:0.00029027):0.00000001,MW943558:0.00000001):0.00000001,MZ037765:0.00029040):0.00029016,(MW763913:0.00029033,MZ635552:0.00000001):0.00029019):0.00000001,((((((((MZ498502:0.00029020,MW933210:0.00029042):0.00000001,(MW202211:0.00058057,MW984735:0.00000001):0.00000001):0.00000001,MW333014:0.00029030):0.00029021,(HG998851:0.00058108,MW792839:0.00000001):0.00029027):0.00000001,((((MT958207:0.00000001,MT958226:0.00029022):0.00000001,MW850023:0.00058161):0.00029019,MW731433:0.00000001):0.00029012,(((MW636803:0.00000001,MZ235558:0.00029045):0.00023449,MW974894:0.00026815):0.00007814,((((((MW006582:0.00029030,MW006560:0.00000001):0.00029066,OA970025:0.00029038):0.00000001,MW600633:0.00029042):0.00000001,MZ259045:0.00029059):0.00000001,MZ518153:0.00000001):0.00000001,(MW519805:0.00029059,MW544908:0.00029071):0.00029038):0.00029027):0.00000001):0.00000001):0.00000001,MW848855:0.00029013):0.00000001,((MZ405161:0.00029029,MZ473345:0.00000001):0.00000001,OA968162:0.00029030):0.00029019):0.00000001,(((MW850898:0.00029028,(MZ622297:0.00000001,((MZ453810:0.00058081,MZ622429:0.00029035):0.00000001,MW779657:0.00029022):0.00000001):0.00000001):0.00029019,(MZ029787:0.00029034,(((((MW988795:0.00029057,MW697011:0.00000001):0.00000001,OE999446:0.00058135):0.00029041,(OB983528:0.00029032,((MZ622663:0.00029027,MW990331:0.00000001):0.00000001,MZ260385:0.00029036):0.00029028):0.00000001):0.00000001,(MT941042:0.00029038,MW190879:0.00029044):0.00000001):0.00000001,((MW943113:0.00029060,(((OB997239:0.00058153,(((OB998696:0.00029104,OB987075:0.00000001):0.00029053,OA971332:0.00000001):0.00000001,OD906493:0.00029045):0.00000001):0.00029068,OU009711:0.00000001):0.00029041,MW928282:0.00000001):0.00029053):0.00000001,(MW638987:0.00029058,(OA991928:0.00029041,MZ622573:0.00000001):0.00000001):0.00000001):0.00000001):0.00000001):0.00029024):0.00000001,(((MT928963:0.00029024,MZ497894:0.00000001):0.00000001,(((MT846510:0.00029032,MW830950:0.00029115):0.00000001,(MT929009:0.00029025,(MW454520:0.00058090,MW485795:0.00029027):0.00000001):0.00000001):0.00000001,(MW035379:0.00058076,MZ331933:0.00029036):0.00000001):0.00000001):0.00000001,MW332893:0.00029038):0.00029020):0.00000001):0.00000001):0.00000001):0.00000001):0.00000001,(((OE999429:0.00029070,OE995893:0.00029084):0.00028997,MW987684:0.00000001):0.00029015,((MW883201:0.00029050,(MW879587:0.00029050,(OA995359:0.00058077,(MZ635672:0.00029047,MZ622318:0.00029038):0.00000001):0.00000001):0.00000001):0.00029027,((((MT231255:0.00000001,MW941300:0.00029140):0.00000001,OB982635:0.00029023):0.00029016,(((MZ267529:0.00058319,OB983149:0.00000001):0.00029013,(((MW681085:0.00000001,MZ258870:0.00029048):0.00029031,MW778714:0.00000001):0.00029046,LR821884:0.00000001):0.00029014):0.00000001,(((((((MZ211168:0.00029017,MZ271318:0.00000001):0.00000001,MZ212084:0.00029022):0.00000001,MZ662210:0.00029020):0.00029020,(((MW888173:0.00000001,MW958129:0.00029036):0.00029017,(((((MT263416:0.00029026,(((OD916637:0.00058191,MW993584:0.00000001):0.00000001,OD902668:0.00029038):0.00000001,(OD999552:0.00029031,((OA996429:0.00029056,OB987239:0.00000001):0.00000001,(OB988987:0.00029089,OB987058:0.00000001):0.00029066):0.00029038):0.00000001):0.00000001):0.00000001,MW850303:0.00058114):0.00029018,MW638346:0.00029021):0.00000001,((MZ465635:0.00000001,MW942138:0.00029019):0.00000001,MW708959:0.00029013):0.00029013):0.00000001,((((((MW671606:0.00029028,MW191186:0.00029036):0.00000001,OE997436:0.00029041):0.00000001,MW273805:0.00029033):0.00000001,MW966487:0.00000001):0.00000001,OA965679:0.00029026):0.00029019,(((MZ487918:0.00000001,(((MW941789:0.00029095,MW942345:0.00000001):0.00000001,MW708605:0.00029092):0.00029057,MW521681:0.00000001):0.00029017):0.00000001,MZ498088:0.00029042):0.00029018,((MW687344:0.00116362,MW942059:0.00000001):0.00029020,((((LR962947:0.00029027,MW595917:0.00000001):0.00023427,MW636486:0.00007841):0.00026789,MZ500053:0.00029035):0.00000001,((((MW653849:0.00000001,MW703385:0.00029008):0.00000001,MW406676:0.00029024):0.00029017,MZ476540:0.00029025):0.00000001,(MW586829:0.00029020,((((MW771736:0.00029087,MZ635731:0.00000001):0.00000001,((MW704866:0.00028997,MW942496:0.00000001):0.00029026,MW792650:0.00000001):0.00029072):0.00029046,(MZ256068:0.00058168,((((((MZ257501:0.00000001,MW643517:0.00029052):0.00000001,MW968287:0.00029041):0.00029040,((MW599561:0.00029050,MW777855:0.00029049):0.00000001,MW944305:0.00029051):0.00000001):0.00000001,(MZ368285:0.00029043,(MZ074549:0.00029104,MZ233803:0.00000001):0.00029051):0.00000001):0.00000001,MZ667264:0.00000001):0.00000001,(((MZ074956:0.00029051,((MW884224:0.00029044,OD906233:0.00029045):0.00000001,((MZ210578:0.00029042,MW967705:0.00000001):0.00029048,((MZ473664:0.00058104,MZ477745:0.00029055):0.00000001,MZ070473:0.00029040):0.00000001):0.00000001):0.00000001):0.00000001,(MZ163798:0.00029047,((MW986089:0.00029039,MW941259:0.00029055):0.00000001,((MW902383:0.00029046,MZ666697:0.00029043):0.00000001,MZ349320:0.00029044):0.00000001):0.00000001):0.00000001):0.00000001,((MW702765:0.00029047,((MZ612025:0.00000001,OD915340:0.00029108):0.00000001,(((MW808753:0.00029061,((MW941577:0.00029105,MW993881:0.00000001):0.00000001,MZ231615:0.00029099):0.00087327):0.00000001,((MW792712:0.00058153,MZ619479:0.00029071):0.00000001,((MW938187:0.00058221,MZ086271:0.00029072):0.00000001,(MZ006057:0.00029071,(MZ165983:0.00029067,MZ498354:0.00000001):0.00000001):0.00000001):0.00000001):0.00000001):0.00000001,MZ203368:0.00058252):0.00029065):0.00029062):0.00000001,(((MW626683:0.00029046,MW941106:0.00058249):0.00000001,MW667234:0.00029051):0.00000001,(((MZ167826:0.00029061,MW975257:0.00000001):0.00000001,MW768061:0.00029061):0.00029051,MZ231479:0.00029087):0.00000001):0.00000001):0.00000001):0.00000001):0.00000001):0.00029031):0.00000001,(MW195531:0.00029019,MZ562531:0.00000001):0.00000001):0.00000001):0.00000001):0.00000001):0.00000001):0.00029019):0.00000001):0.00000001):0.00000001):0.00000001,((MW848125:0.00029023,MT706436:0.00000001):0.00029013,(((MZ222144:0.00029050,MT973339:0.00029050):0.00000001,MW883195:0.00000001):0.00000001,(OA972101:0.00029072,OA967805:0.00000001):0.00029055):0.00029028):0.00000001):0.00000001):0.00000001,((((((((MW903039:0.00029019,(OA983975:0.00029047,MZ296154:0.00029023):0.00000001):0.00000001,(MW938669:0.00000001,(((OB983871:0.00029014,OA990736:0.00000001):0.00000001,OB985651:0.00029006):0.00029039,((MW584924:0.00116293,HG994343:0.00029022):0.00000001,OA983362:0.00029027):0.00000001):0.00000001):0.00000001):0.00000001,(OA968011:0.00000001,LR882146:0.00029042):0.00029023):0.00029018,((((((MZ257413:0.00029019,MZ434160:0.00029020):0.00000001,MW666643:0.00000001):0.00000001,MZ239453:0.00029007):0.00000001,HG999340:0.00029035):0.00029013,(((MZ048693:0.00029035,MZ513894:0.00000001):0.00000001,OU010040:0.00029055):0.00000001,(MW848078:0.00000001,MW985094:0.00029030):0.00029049):0.00029024):0.00000001,((((((MW634070:0.00000001,MW777513:0.00000001):0.00000001,MW583288:0.00029050):0.00058107,OD999210:0.00029044):0.00000001,MZ473997:0.00000001):0.00000001,MZ491079:0.00029036):0.00000001,OE998907:0.00029051):0.00029021):0.00000001):0.00000001,((MZ489911:0.00029002,MZ060676:0.00000001):0.00000001,OU008021:0.00087120):0.00029008):0.00000001,(((MW938060:0.00029008,MZ702242:0.00000001):0.00000001,(MW859816:0.00029024,((MW888153:0.00029012,MW851640:0.00029013):0.00000001,MZ487698:0.00029017):0.00000001):0.00000001):0.00000001,MW904342:0.00029018):0.00029012):0.00000001,((((MW859087:0.00029155,MW735593:0.00028992):0.00000001,((MW636830:0.00028992,(OD959484:0.00029007,((MW777291:0.00058013,MW681209:0.00028989):0.00000001,MZ367882:0.00028982):0.00000001):0.00000001):0.00000001,(MZ284459:0.00000001,(MW638216:0.00000001,MW868812:0.00029246):0.00058131):0.00000001):0.00000001):0.00000001,MW778403:0.00029053):0.00029000,(((((MZ258044:0.00029036,MZ635999:0.00000001):0.00000001,(MZ073280:0.00029029,MW944290:0.00029044):0.00000001):0.00000001,((((OA990778:0.00029115,OA978395:0.00000001):0.00000001,OA979902:0.00029128):0.00058274,MW848113:0.00029044):0.00000001,(MW733219:0.00029032,(MW693349:0.00000001,MZ258780:0.00029034):0.00029030):0.00000001):0.00000001):0.00000001,MZ378349:0.00029076):0.00000001,MW644392:0.00029055):0.00029024):0.00000001):0.00000001,(((((MW276249:0.00029014,(MZ449129:0.00029008,MZ622528:0.00000001):0.00029002):0.00000001,(MZ487979:0.00000001,((OC999286:0.00029014,MW540138:0.00058104):0.00000001,MZ470777:0.00029016):0.00000001):0.00000001):0.00000001,MZ235448:0.00029026):0.00029040,((((OD902023:0.00029062,(MW668906:0.00029046,((((MZ100909:0.00000001,MZ290514:0.00029039):0.00000001,MW902636:0.00029082):0.00029040,MW972974:0.00029042):0.00000001,MW191192:0.00029050):0.00000001):0.00000001):0.00000001,(((((MW708410:0.00028959,((MW482882:0.00028950,MZ497192:0.00000001):0.00000001,(MW939366:0.00028952,MW719920:0.00028959):0.00000001):0.00000001):0.00000001,MW925503:0.00028994):0.00028994,MW495079:0.00000001):0.00029067,MW705188:0.00029050):0.00000001,(MZ258392:0.00029059,(((OA981856:0.00000001,OB993398:0.00029044):0.00000001,OD909609:0.00029055):0.00029035,(MZ544791:0.00000001,(OA992158:0.00029126,MW859132:0.00000001):0.00029062):0.00000001):0.00000001):0.00000001):0.00000001):0.00000001,((((OA972093:0.00029017,MW524066:0.00029018):0.00000001,MW942020:0.00000001):0.00000001,MW941215:0.00029035):0.00029026,OD998451:0.00000001):0.00029041):0.00029027,((OD898951:0.00029036,MZ193559:0.00000001):0.00029013,(((MZ262358:0.00029017,MZ262303:0.00000001):0.00000001,MW792859:0.00029015):0.00000001,MW705036:0.00029023):0.00029013):0.00000001):0.00000001):0.00000001,(((MZ233465:0.00029039,(MW621454:0.00029013,(OB982263:0.00029029,(((((((OE998222:0.00058095,MZ149969:0.00000001):0.00000001,MW708984:0.00029009):0.00000001,(OE997483:0.00029014,MW766449:0.00000001):0.00029027):0.00000001,MW938203:0.00029011):0.00058076,MW994344:0.00029021):0.00000001,(MW482944:0.00029015,((MZ258938:0.00029015,MW696483:0.00029045):0.00000001,MW975184:0.00029014):0.00000001):0.00000001):0.00000001,((MW942622:0.00029024,(MW989961:0.00029009,MW849913:0.00029022):0.00000001):0.00000001,(((MZ457471:0.00029047,((MZ487919:0.00029035,MZ578680:0.00000001):0.00029021,MW730957:0.00029012):0.00000001):0.00000001,((((((OD918336:0.00029058,HG993790:0.00000001):0.00058122,((((MW969328:0.00000001,FR991912:0.00028997):0.00029027,MW985901:0.00058122):0.00000001,(MW849191:0.00058242,(((MW666478:0.00058252,MW748249:0.00000001):0.00029095,MW967972:0.00000001):0.00000001,(MW943155:0.00029092,MZ619225:0.00000001):0.00029092):0.00000001):0.00029057):0.00000001,(MZ260450:0.00029018,MW773322:0.00029009):0.00000001):0.00000001):0.00000001,MZ089910:0.00029021):0.00000001,((MW734943:0.00058057,((MZ003733:0.00029014,MW942273:0.00000001):0.00000001,MW738526:0.00029024):0.00000001):0.00000001,MW704803:0.00029031):0.00000001):0.00000001,(MZ159099:0.00029010,((MZ490174:0.00029004,((((MW697854:0.00029013,MW879648:0.00000001):0.00000001,MW816263:0.00029011):0.00029007,MZ513899:0.00000001):0.00000001,MZ434736:0.00029000):0.00000001):0.00029037,MZ619164:0.00000001):0.00000001):0.00000001):0.00000001,(((MZ373783:0.00029024,((MW795952:0.00058071,MZ506375:0.00000001):0.00000001,((MW681325:0.00029014,MW728811:0.00058096):0.00000001,MW994113:0.00029011):0.00000001):0.00000001):0.00000001,MZ086143:0.00029018):0.00000001,MW941158:0.00029032):0.00029027):0.00000001):0.00000001,MZ089887:0.00029021):0.00000001):0.00000001):0.00000001):0.00000001):0.00029029):0.00000001,(((((MW863757:0.00029029,MZ474117:0.00000001):0.00000001,MZ231404:0.00029041):0.00000001,((MZ211483:0.00029026,MZ473340:0.00000001):0.00029061,(MW777721:0.00029034,(MW486249:0.00029034,MZ498317:0.00029041):0.00000001):0.00000001):0.00000001):0.00000001,MW593347:0.00029044):0.00029025,(((MZ520881:0.00000001,(OD997575:0.00029057,OA972370:0.00029061):0.00000001):0.00000001,(OD999185:0.00029076,(OE997805:0.00029121,(OA997544:0.00029128,((FR990945:0.00000001,OA991859:0.00029061):0.00000001,OD901190:0.00029058):0.00029069):0.00000001):0.00000001):0.00000001):0.00000001,MT755829:0.00029103):0.00029038):0.00000001):0.00000001,((((((OB988548:0.00029014,MZ434724:0.00000001):0.00000001,MW902690:0.00029029):0.00000001,MZ025738:0.00029017):0.00000001,MZ499243:0.00029009):0.00029017,(((((MZ635712:0.00000001,MW923520:0.00058118):0.00000001,MZ490286:0.00029013):0.00029018,((MZ578757:0.00029116,MZ165775:0.00029113):0.00029098,MW973580:0.00000001):0.00029019):0.00000001,((MW943951:0.00058208,MW922975:0.00000001):0.00029013,((((MZ473380:0.00058148,(MZ202958:0.00048166,((MZ635897:0.00000001,MZ635517:0.00029002):0.00057948,((((((MW859435:0.00057964,MZ183128:0.00000001):0.00028973,MZ622501:0.00000001):0.00000001,(MW968872:0.00028987,(((((MW698768:0.00000001,MZ456013:0.00028984):0.00028983,MW738113:0.00000001):0.00028971,MZ213954:0.00058000):0.00000001,(MW738380:0.00058003,((MW696652:0.00057984,(MW702734:0.00057964,MW973993:0.00000001):0.00028971):0.00000001,((MW739529:0.00028971,((MW763381:0.00057957,MW933117:0.00000001):0.00028965,MW972571:0.00028960):0.00000001):0.00000001,(MZ636186:0.00028971,((MW738607:0.00028986,MW921997:0.00000001):0.00057979,MZ473904:0.00028963):0.00000001):0.00000001):0.00000001):0.00000001):0.00000001):0.00000001,(MW863676:0.00028965,(MW705731:0.00028974,MW921652:0.00028997):0.00000001):0.00000001):0.00000001):0.00000001):0.00000001,((MW699009:0.00087252,MW749235:0.00028953):0.00000001,MZ212250:0.00000001):0.00057949):0.00028967,MW673024:0.00028966):0.00000001,(MZ622521:0.00028971,(((MW728643:0.00028968,MZ680787:0.00000001):0.00000001,((MW766600:0.00028969,MZ444161:0.00057969):0.00000001,(MZ056531:0.00028964,(MW923611:0.00028965,(MW808701:0.00028969,MZ238319:0.00028975):0.00000001):0.00000001):0.00000001):0.00000001):0.00000001,((((MW849084:0.00057959,MW973255:0.00000001):0.00000001,MW738478:0.00028960):0.00000001,MW738294:0.00028964):0.00057949,MZ619411:0.00000001):0.00000001):0.00000001):0.00000001):0.00000001):0.00012973):0.00025982):0.00000001,(((MW850206:0.00058103,MW974090:0.00000001):0.00087216,MW483459:0.00000001):0.00029008,(((MW701982:0.00000001,(MW653558:0.00058383,MW923146:0.00000001):0.00029030):0.00000001,MW276581:0.00029022):0.00000001,MW483464:0.00029042):0.00029021):0.00000001):0.00000001,(MZ207205:0.00029018,(MW923327:0.00000001,MZ680764:0.00028993):0.00029021):0.00000001):0.00000001,(((((MW901534:0.00058089,MW134093:0.00029030):0.00000001,((MW474113:0.00058078,(MW474161:0.00000001,(MW773854:0.00029020,MW494107:0.00029010):0.00000001):0.00000001):0.00000001,(MW653541:0.00029038,MW972492:0.00000001):0.00058073):0.00029025):0.00000001,MW420118:0.00029014):0.00000001,(((MW483473:0.00029013,MW974222:0.00029011):0.00000001,(((MW276224:0.00029032,MW776829:0.00000001):0.00029022,(MW796732:0.00058060,MZ207169:0.00058120):0.00000001):0.00000001,(MW565620:0.00029025,MZ377896:0.00029022):0.00000001):0.00000001):0.00000001,MZ367872:0.00029006):0.00000001):0.00000001,(((MW593558:0.00029011,MZ622590:0.00000001):0.00000001,MW134279:0.00058066):0.00000001,(MW276475:0.00029010,MZ377869:0.00029040):0.00000001):0.00000001):0.00000001):0.00000001):0.00000001):0.00000001,MW974333:0.00029023):0.00029025):0.00000001,(((MZ030229:0.00058092,MW566942:0.00000001):0.00029013,(((((MW288260:0.00029017,MW771760:0.00029015):0.00000001,MZ619275:0.00000001):0.00000001,MW826032:0.00029027):0.00000001,MZ444228:0.00029017):0.00000001,OA997776:0.00029029):0.00029010):0.00000001,((((OU007864:0.00029029,MW495115:0.00000001):0.00029013,((MW898761:0.00000001,MW486212:0.00029036):0.00000001,OA996336:0.00029016):0.00029016):0.00000001,((MW636678:0.00000001,MZ622411:0.00029034):0.00029016,(((((MW792865:0.00029019,MW751389:0.00000001):0.00029019,MW944229:0.00000001):0.00029025,(MZ622642:0.00000001,(OD998839:0.00029051,((MW640204:0.00000001,MZ190223:0.00000001):0.00029057,MW935513:0.00029039):0.00000001):0.00000001):0.00000001):0.00000001,MW421986:0.00029039):0.00029021,(MW681291:0.00029042,((((MZ258985:0.00029055,MW838459:0.00029042):0.00000001,MW692981:0.00029056):0.00000001,MW930754:0.00029052):0.00000001,MZ499453:0.00000001):0.00000001):0.00029042):0.00000001):0.00000001):0.00000001,((MZ456541:0.00029017,((MZ236737:0.00029043,MW643314:0.00000001):0.00029018,((MZ702318:0.00000001,(MZ257210:0.00029057,MW942279:0.00000001):0.00029023):0.00000001,OE997548:0.00029031):0.00029017):0.00000001):0.00000001,((MW406628:0.00000001,MZ259096:0.00029034):0.00029013,(((((MZ636179:0.00000001,MW777229:0.00029033):0.00000001,MZ165824:0.00029016):0.00029013,((MZ560765:0.00000001,MZ635518:0.00029036):0.00000001,MW858634:0.00029022):0.00029017):0.00000001,(((((MW725974:0.00029032,MZ635505:0.00000001):0.00000001,MW804997:0.00029035):0.00000001,MW808579:0.00029048):0.00000001,OA965548:0.00029033):0.00029021,(((((((MW758676:0.00029022,MW943993:0.00029015):0.00000001,MZ471394:0.00029006):0.00000001,(MW993801:0.00000001,((MW896660:0.00000001,MW928274:0.00029015):0.00000002,(MW635217:0.00029008,MW944378:0.00029023):0.00000001):0.00000001):0.00000001):0.00000001,((MW928248:0.00058090,MZ258953:0.00000001):0.00000001,MZ001310:0.00029025):0.00029010):0.00000001,((((MW993389:0.00029041,MW847961:0.00000001):0.00029043,MZ512616:0.00000001):0.00029022,((((((MZ087796:0.00058183,(((MZ372372:0.00058610,(MZ267064:0.00029240,MZ267073:0.00029241):0.00000001):0.00000001,(MZ618340:0.00000001,((((((((MZ244762:0.00029237,(MZ450645:0.00000001,MZ618039:0.00029277):0.00029254):0.00000001,MZ513660:0.00000001):0.00000001,MZ689980:0.00029243):0.00029246,MZ694339:0.00000001):0.00029255,MZ450348:0.00000001):0.00029248,MZ267067:0.00029255):0.00000001,MZ237119:0.00029234):0.00000001,MZ267057:0.00029234):0.00000001):0.00000001):0.00000001,MZ380255:0.00000001):0.00000001):0.00000001,MZ380245:0.00029053):0.00058341,MZ087811:0.00029048):0.00058122,MW666357:0.00000001):0.00000001,OA974586:0.00058169):0.00029026,((MW828621:0.00029021,(OD999996:0.00029014,MW829329:0.00029019):0.00000001):0.00000001,((MW704357:0.00000001,(OD997803:0.00058076,(MW533290:0.00029057,MW547489:0.00000001):0.00029139):0.00000001):0.00000001,((MW829327:0.00058111,OB982614:0.00029012):0.00000001,(OD998427:0.00029021,(OA995522:0.00029017,MZ093193:0.00058187):0.00000001):0.00000001):0.00000001):0.00000001):0.00000001):0.00029011):0.00000001,(((((((MW668973:0.00000001,MW986830:0.00029016):0.00000001,MW533312:0.00029016):0.00029012,(((((MZ009011:0.00028997,MZ635724:0.00000001):0.00026793,((MZ578691:0.00000001,((MZ212240:0.00000001,MZ003777:0.00029039):0.00000001,MW933365:0.00029034):0.00029033):0.00000001,(MW942335:0.00000001,MZ126697:0.00029069):0.00029058):0.00023430):0.00007827,MZ500684:0.00029020):0.00000001,(MW993675:0.00029025,MZ487804:0.00000001):0.00029019):0.00000001,(((MW872674:0.00058064,MW901858:0.00000001):0.00029020,((((MW941368:0.00029032,MZ349516:0.00000001):0.00000001,MZ064728:0.00029033):0.00000001,MW834808:0.00029049):0.00029019,((MW705225:0.00029002,MZ132425:0.00000001):0.00029005,((MW968416:0.00029015,MW825658:0.00000001):0.00029008,((((MW947562:0.00029007,(((MW925484:0.00029016,MW928327:0.00000001):0.00029009,((MW929867:0.00029009,MW634354:0.00029008):0.00000001,MZ636142:0.00029008):0.00000001):0.00000001,(MW968834:0.00029022,(((MZ030306:0.00029008,MW975586:0.00029012):0.00000001,(MZ257956:0.00058110,MW929641:0.00029021):0.00000001):0.00000001,(((MZ500213:0.00029013,(((MW941350:0.00029018,MZ473424:0.00029008):0.00000001,MZ451444:0.00058054):0.00000001,(MZ259071:0.00029006,(((MZ378050:0.00029015,MZ490228:0.00029018):0.00000001,(((MW941923:0.00029019,(MW849027:0.00029006,OU009750:0.00029013):0.00000001):0.00000001,(((MW972627:0.00058088,MZ505858:0.00000001):0.00058066,MZ312956:0.00029011):0.00000001,MW603960:0.00029045):0.00000001):0.00000001,(MZ235706:0.00029008,OA983152:0.00029002):0.00000001):0.00000001):0.00000001,(((MW942043:0.00029009,MW974030:0.00029009):0.00000001,MW943327:0.00029010):0.00000001,((((MW705677:0.00029029,MW777108:0.00029019):0.00029019,MW767367:0.00058058):0.00000001,((MW969320:0.00029009,((MZ499841:0.00000001,MW850683:0.00029006):0.00000001,MZ258590:0.00029003):0.00029012):0.00000001,(MZ069243:0.00029008,MW777477:0.00029012):0.00000001):0.00000001):0.00000001,(MZ499932:0.00029011,(MZ056022:0.00029011,(MZ498962:0.00029009,MZ023342:0.00029013):0.00000001):0.00000001):0.00000001):0.00000001):0.00000001):0.00000001):0.00000001):0.00000001):0.00000001,MW893568:0.00029022):0.00000001,(MW928158:0.00029023,((MZ499571:0.00029010,MZ360905:0.00029021):0.00000001,(MZ232135:0.00029042,MW777827:0.00000001):0.00029033):0.00000001):0.00000001):0.00000001):0.00000001):0.00000001):0.00000001):0.00000001,((MW849999:0.00029016,(MZ497653:0.00000001,MZ506572:0.00029056):0.00029046):0.00000001,(MW883284:0.00029038,MZ238924:0.00029008):0.00000001):0.00000001):0.00000001,(MW928303:0.00029015,MW705930:0.00029031):0.00000001):0.00000001,(((MZ236238:0.00029019,MW778656:0.00029045):0.00000001,((((MZ011490:0.00029027,MZ455761:0.00000001):0.00000001,MZ593578:0.00029030):0.00000001,MW825924:0.00058232):0.00029019,MW788458:0.00000001):0.00029035):0.00000001,((MZ498762:0.00029011,((MZ231483:0.00000000,MZ702272:0.00000000):0.00000001,MW943001:0.00029017):0.00000001):0.00000001,((((MW928239:0.00029014,MW766634:0.00029014):0.00000001,((MZ158891:0.00029010,(MZ499094:0.00029000,MW928166:0.00028999):0.00000001):0.00000001,(MW763590:0.00029002,(MW942536:0.00029003,MZ619337:0.00000001):0.00000001):0.00000001):0.00000001):0.00000001,(MW870583:0.00029021,MW925422:0.00000001):0.00028999):0.00029003,MZ504090:0.00000001):0.00029006):0.00000001):0.00000001):0.00000001):0.00000001):0.00000001):0.00000001):0.00000001,(((MW900204:0.00029010,MZ231380:0.00029027):0.00000001,((MW925435:0.00029016,MW943562:0.00000001):0.00000001,((MW925365:0.00029043,MW929545:0.00000001):0.00000001,MW941447:0.00029082):0.00029027):0.00029012):0.00000001,(((((((FR992074:0.00029082,MZ414436:0.00000001):0.00029091,MZ499425:0.00000001):0.00029069,MZ497757:0.00000001):0.00029067,MW693889:0.00000001):0.00029043,(MW808630:0.00029111,MZ313122:0.00058194):0.00029042):0.00000001,MW693645:0.00029009):0.00000001,((((MZ619576:0.00000001,MW706377:0.00029044):0.00000001,MZ258939:0.00029028):0.00000001,MZ087804:0.00087133):0.00029041,MW923439:0.00000001):0.00029015):0.00000001):0.00000001):0.00000001):0.00000001):0.00000001,((OE995661:0.00029027,((MW667121:0.00029043,MW766521:0.00000001):0.00029025,((MW808237:0.00000001,MW778321:0.00029060):0.00000001,MW941419:0.00058137):0.00029034):0.00000001):0.00000001,(MZ167634:0.00029013,MW792889:0.00029011):0.00000001):0.00000001):0.00000001,(MW749236:0.00029021,((MW793279:0.00029016,MZ499783:0.00000001):0.00029007,((((((OB985966:0.00029035,(OA976949:0.00029029,OA993635:0.00029056):0.00000001):0.00000001,(OA995193:0.00029037,(OB983254:0.00029028,OA967670:0.00000001):0.00000001):0.00000001):0.00000001,OA968121:0.00029042):0.00029052,OA974592:0.00000001):0.00029024,MZ242710:0.00000001):0.00029016,((((MZ499234:0.00058090,MW653503:0.00000001):0.00029018,MW941836:0.00000001):0.00029031,MW925180:0.00000001):0.00029019,(((MW968653:0.00028944,(((MZ207215:0.00028943,MZ363984:0.00028937):0.00000001,MW941746:0.00086940):0.00000001,(((MZ496914:0.00028944,MW902369:0.00028946):0.00000001,(MZ207201:0.00000001,MW850293:0.00028941):0.00028948):0.00000001,MW958118:0.00028944):0.00000001):0.00000001):0.00000001,MZ635810:0.00000001):0.00000001,MW864501:0.00028943):0.00087100):0.00000001):0.00000001):0.00000001):0.00000001):0.00000001,((MW930669:0.00000001,MW768022:0.00029043):0.00029042,(MW964675:0.00029018,MZ635773:0.00029047):0.00000001):0.00000001):0.00000001,(((MW960452:0.00000001,MZ497996:0.00029016):0.00000001,(((MW596087:0.00029099,(MZ702268:0.00000001,MW665663:0.00029095):0.00000001):0.00000001,((MW781838:0.00029099,MW859667:0.00029103):0.00000001,(MW495111:0.00058283,(MZ702352:0.00029093,(MW660909:0.00000001,MW777129:0.00029093):0.00029093):0.00000001):0.00000001):0.00000001):0.00000001,MZ702313:0.00058231):0.00058150):0.00029014,((MW883087:0.00000001,MW944326:0.00058074):0.00029012,(MW991251:0.00029011,MZ312974:0.00000001):0.00029018):0.00000001):0.00000001):0.00000001):0.00000001):0.00000001,(((OD945777:0.00029056,MZ596284:0.00000001):0.00000001,OU015020:0.00029056):0.00000001,(OE998326:0.00029089,OE997446:0.00000001):0.00029058):0.00029034):0.00029036,(MW943183:0.00058096,(MW634636:0.00000001,(BS000841:0.00029023,(OB989880:0.00058066,OA977512:0.00029020):0.00000001):0.00000001):0.00000001):0.00029019):0.00000001):0.00000001):0.00000001,((MW773957:0.00000001,MZ260485:0.00029051):0.00000001,(((OU012613:0.00000001,OD999036:0.00029073):0.00000001,OE996188:0.00029081):0.00029074,OU000183:0.00000001):0.00029054):0.00029024):0.00000001):0.00000001):0.00000001):0.00000001):0.00000001):0.00000001):0.00000001):0.00000001):0.00000001):0.00000001,(OE998314:0.00029026,MZ473382:0.00000001):0.00029024):0.00000001,((((((MW173160:0.00029008,MW825682:0.00000001):0.00029024,MW593925:0.00029026):0.00000001,(OD904798:0.00029012,((OB995278:0.00029022,(MW894178:0.00058118,MW643494:0.00000001):0.00029018):0.00000001,((OD905557:0.00000001,OD912271:0.00029040):0.00000001,(MW155167:0.00029077,MW276845:0.00000001):0.00029059):0.00029030):0.00000001):0.00000001):0.00000001,((LR880578:0.00029058,((MZ444397:0.00000001,(OB996036:0.00029066,OE998876:0.00000001):0.00029037):0.00000001,(((MW942022:0.00029029,MW763403:0.00000001):0.00029039,MZ496859:0.00000001):0.00028955,(MW923579:0.00000001,MZ619319:0.00029013):0.00058119):0.00029073):0.00000001):0.00000001,OB993923:0.00029011):0.00000001):0.00000001,OA967806:0.00029020):0.00029018,(((((MW638552:0.00000001,MZ257479:0.00029015):0.00000001,MW708451:0.00029015):0.00029008,MZ498100:0.00000001):0.00029011,MZ619353:0.00029012):0.00000001,(OA969050:0.00029023,MW065205:0.00000001):0.00029016):0.00000001):0.00000001):0.00000001):0.00000001):0.00000001,((((MW565489:0.00000001,(MW577065:0.00000001,MW837370:0.00028997):0.00029019):0.00000001,MW049005:0.00029006):0.00029010,(((MZ449145:0.00000001,MW897457:0.00029076):0.00000001,MW860371:0.00029022):0.00029011,(((MW987698:0.00000001,MZ367884:0.00028990):0.00028989,((((MZ636033:0.00000001,MZ410030:0.00029001):0.00000001,MZ242256:0.00116210):0.00028993,(MZ702388:0.00000001,(MZ512583:0.00028989,(MZ619201:0.00058054,(MZ213812:0.00029012,MW987706:0.00028967):0.00000001):0.00000001):0.00000001):0.00000001):0.00000001,(((((MZ021503:0.00000001,MZ501406:0.00058146):0.00058518,MZ266475:0.00029297):0.00028798,MZ506504:0.00000001):0.00028973,(MZ256324:0.00058019,MZ681211:0.00000001):0.00028970):0.00000001,(MZ606744:0.00028985,((MW191343:0.00000001,OA964606:0.00028983):0.00000001,MT322421:0.00028979):0.00028971):0.00000001):0.00000001):0.00000001):0.00026890,((OA992992:0.00029065,MW673310:0.00000001):0.00000001,MW973581:0.00029098):0.00023544):0.00007728):0.00000001):0.00000001,((((((OD951456:0.00029018,OD913725:0.00000001):0.00029028,MW704340:0.00000001):0.00029013,((((MZ268325:0.00028997,(MW420353:0.00000001,MZ471574:0.00028985):0.00028992):0.00000001,((((MZ494716:0.00028973,MW837432:0.00029005):0.00000001,((MW420410:0.00028991,MW420188:0.00000001):0.00028984,OA973357:0.00028972):0.00000001):0.00000001,(MZ373348:0.00028996,(MW837389:0.00000001,MZ295014:0.00028977):0.00028987):0.00000001):0.00000001,(MZ637795:0.00000001,OE998185:0.00028999):0.00000001):0.00000001):0.00000001,((MT834149:0.00000001,MW943623:0.00029022):0.00029019,MW054075:0.00000001):0.00028989):0.00028993,((MZ070676:0.00029147,MZ622500:0.00000001):0.00029027,(MW821839:0.00058053,MZ015079:0.00000001):0.00029021):0.00000001):0.00000001):0.00000001,((OA990225:0.00029038,(((MZ083822:0.00029030,MZ578856:0.00000001):0.00029029,MZ377823:0.00029027):0.00000001,MZ494126:0.00000001):0.00000001):0.00029025,(((((LC638680:0.00000001,(OD920362:0.00087190,OD903489:0.00029019):0.00000001):0.00000001,OB989942:0.00029018):0.00000001,(MW903650:0.00058083,((MW749240:0.00058082,OD999735:0.00029016):0.00000001,((MZ313120:0.00000001,MZ373661:0.00029028):0.00000001,MW792937:0.00029024):0.00029018):0.00000001):0.00000001):0.00000001,(((MZ487924:0.00000001,((MW739608:0.00058083,MZ622309:0.00029019):0.00000001,MW943806:0.00087174):0.00000001):0.00000001,OA985232:0.00029028):0.00029037,MW848256:0.00000001):0.00029014):0.00029030,((((MW669711:0.00000001,MZ462181:0.00029022):0.00029039,MZ462170:0.00000001):0.00000001,MW708872:0.00029020):0.00000001,(OA972239:0.00029105,OD999451:0.00029089):0.00029046):0.00029019):0.00000001):0.00000001):0.00000001,((MW993536:0.00000001,(MW205973:0.00029050,((MW859804:0.00029033,MW593179:0.00029031):0.00000001,((MW777023:0.00058329,MW341804:0.00000001):0.00029052,MZ444212:0.00000001):0.00058092):0.00000001):0.00000001):0.00000001,(((OD932500:0.00000001,(MZ020160:0.00000001,MZ212101:0.00029010):0.00029007):0.00000001,OD919167:0.00029029):0.00000001,FR999598:0.00058119):0.00029030):0.00029016):0.00000001,(((MW733703:0.00058063,MW773940:0.00000001):0.00029017,MW808436:0.00029019):0.00000001,(((MW665634:0.00029013,MW944232:0.00029017):0.00000001,(((((MZ332132:0.00000001,(MW733350:0.00029032,MW812950:0.00000001):0.00029023):0.00000001,MT750469:0.00029017):0.00029013,(((((MW725817:0.00116223,MZ471671:0.00029024):0.00029030,MW626195:0.00029021):0.00000001,LC606020:0.00000001):0.00000001,MZ493922:0.00058097):0.00000001,OA973534:0.00029031):0.00029016):0.00000001,(((LR882275:0.00029002,MZ037191:0.00000001):0.00029031,(OA967353:0.00029027,MW540049:0.00000001):0.00029021):0.00000001,(((MW941566:0.00000001,MW680536:0.00029025):0.00000001,(MW031055:0.00029086,MW406688:0.00000001):0.00029031):0.00029016,((MZ622387:0.00000001,MZ622654:0.00029006):0.00000001,(MW586800:0.00000001,MZ490379:0.00029015):0.00029024):0.00029013):0.00000001):0.00000001):0.00000001,((((((((((((MW644093:0.00000001,MZ448916:0.00029053):0.00000001,MW708526:0.00029024):0.00029035,MW638274:0.00116357):0.00000001,MZ667260:0.00000001):0.00000001,MW629242:0.00029054):0.00000001,((((MW644280:0.00029006,MZ074338:0.00029010):0.00000001,((MW864380:0.00029002,((MZ444200:0.00058036,MZ489823:0.00029001):0.00000001,MZ622571:0.00029005):0.00000001):0.00000001,(MZ260096:0.00087113,MZ257321:0.00029001):0.00000001):0.00000001):0.00000001,MZ520078:0.00029015):0.00029010,MW851131:0.00000001):0.00029026):0.00029066,((MW992177:0.00029040,MW973207:0.00029062):0.00000001,MW893964:0.00029036):0.00000001):0.00000001,(MZ497530:0.00029036,MZ622502:0.00000001):0.00000001):0.00000001,(OE995704:0.00029055,MZ166924:0.00029044):0.00000001):0.00000001,(MW700842:0.00029050,((MW942129:0.00029047,MW799596:0.00029035):0.00000001,(MZ499810:0.00029039,MW486382:0.00029042):0.00000001):0.00000001):0.00000001):0.00000001,MW879547:0.00058107):0.00029027,((MZ520897:0.00058111,((LR882481:0.00029055,OA977398:0.00029038):0.00000001,(MZ297528:0.00000001,(MZ075657:0.00029053,OB999975:0.00029049):0.00000001):0.00000001):0.00000001):0.00029024,MW763564:0.00029016):0.00000001):0.00000001):0.00000001):0.00000001,(MW636383:0.00029013,(((MW780869:0.00029030,(((((((((MW687360:0.00029211,MZ444195:0.00000001):0.00029212,MW859781:0.00029205):0.00000001,MW586540:0.00029212):0.00000001,((MW617785:0.00029226,MW893707:0.00000001):0.00029214,MW966965:0.00000001):0.00000001):0.00000001,(((MW519820:0.00029210,MW596055:0.00029305):0.00000001,MW586141:0.00058450):0.00000001,MW485380:0.00029206):0.00000001):0.00000001,((MW834805:0.00029208,MW599578:0.00029232):0.00000001,MW668953:0.00000001):0.00000001):0.00000001,MW763970:0.00029253):0.00029205,(MZ448934:0.00000001,MZ260358:0.00029017):0.00029017):0.00000002,(MZ023617:0.00029017,(((MZ282716:0.00029370,MW947555:0.00029017):0.00000002,(((MZ305389:0.00029027,MW925584:0.00000001):0.00029017,(MT993871:0.00029029,MZ499940:0.00000001):0.00029019):0.00000001,MW935452:0.00029016):0.00000001):0.00000001,((MZ570046:0.00029028,MZ622267:0.00000001):0.00000002,(((((MZ606745:0.00029044,MW987710:0.00029037):0.00000001,MZ491074:0.00000001):0.00000001,MW390842:0.00029044):0.00000001,MW454493:0.00029049):0.00029024,(MW893593:0.00029020,((((((MZ257561:0.00029038,MZ497841:0.00000001):0.00000001,MZ394784:0.00029040):0.00000001,MW871490:0.00029045):0.00029033,((MW778262:0.00029035,MW696246:0.00029030):0.00000001,((OC998880:0.00029036,MW844128:0.00029057):0.00000001,(MZ007089:0.00029039,MW935704:0.00029039):0.00000001):0.00000001):0.00000001):0.00000001,LC638677:0.00000001):0.00000001,MW420897:0.00029035):0.00029021):0.00000001):0.00000001):0.00000001):0.00000001):0.00000001):0.00000001):0.00000001,(((((((MW621456:0.00029020,HG994268:0.00000001):0.00000001,OD998699:0.00029029):0.00000001,OU007114:0.00058470):0.00029013,(((((OD917450:0.00029044,MT811420:0.00029032):0.00000001,(MW715077:0.00058108,MW779145:0.00029030):0.00000001):0.00000001,(MZ453796:0.00000001,(MZ257490:0.00029033,MW763778:0.00029037):0.00000001):0.00000001):0.00000001,MW942025:0.00029029):0.00000001,((MW816355:0.00029131,MW777084:0.00000001):0.00087552,MZ260299:0.00000001):0.00116678):0.00029034):0.00000001,((MZ219613:0.00029290,((((MW903211:0.00000001,((((MW763302:0.00029051,MW692973:0.00029041):0.00000001,((MW943351:0.00000001,MZ037286:0.00029066):0.00029065,((MW943903:0.00000001,MW825528:0.00058072):0.00000001,MW772215:0.00087389):0.00029028):0.00000001):0.00000001,(MZ001846:0.00029037,(((MZ210449:0.00029031,MZ257173:0.00029031):0.00000001,MZ283436:0.00029038):0.00000001,(((MZ012487:0.00058231,MZ473505:0.00029032):0.00000001,MW566178:0.00058116):0.00000001,((((MZ008627:0.00029159,((((((MW640299:0.00029042,MZ245587:0.00029070):0.00000001,MW523487:0.00029030):0.00000001,MZ028697:0.00029036):0.00000001,(((MW778690:0.00029057,MW851386:0.00029036):0.00000001,((((((MW758970:0.00029031,MZ206898:0.00000001):0.00029035,MZ190217:0.00029035):0.00000001,(MW993788:0.00029035,(MW747943:0.00029062,MW792840:0.00029040):0.00000001):0.00000001):0.00000001,((MW858918:0.00029035,(MW903175:0.00029086,MW986947:0.00000001):0.00029035):0.00000001,(MW880297:0.00000001,((MZ085228:0.00029034,MZ256076:0.00000001):0.00029033,MW991660:0.00000001):0.00029038):0.00029036):0.00000001):0.00000001,MZ064928:0.00029031):0.00000001,(MZ086162:0.00029030,MZ235421:0.00029042):0.00000001):0.00000001):0.00000001,(MW941640:0.00029042,((MZ593679:0.00029038,((MW944363:0.00029040,MW777965:0.00029040):0.00000001,MW942153:0.00029035):0.00000001):0.00000001,(((MZ033960:0.00029042,(MW860878:0.00000001,MZ231584:0.00029054):0.00029042):0.00000001,MW776985:0.00058156):0.00000001,MZ231553:0.00029044):0.00000001):0.00000001):0.00000001):0.00000001):0.00000001,((MZ506358:0.00087223,MW966439:0.00029036):0.00000001,MZ469884:0.00029035):0.00000001):0.00000001,(((MW696726:0.00029059,MZ471615:0.00000001):0.00000001,MW973129:0.00058129):0.00029040,((MZ281659:0.00029037,(((MW944132:0.00029038,((((MZ083726:0.00029036,MZ257517:0.00000001):0.00000001,(MW891142:0.00029063,(MZ284248:0.00029044,MW915196:0.00029035):0.00000001):0.00000001):0.00000001,MW779555:0.00029083):0.00029027,MW958138:0.00000001):0.00029081):0.00000001,MW704684:0.00029046):0.00000001,((MW805129:0.00029035,((MZ490378:0.00000001,MZ069347:0.00029070):0.00000001,MZ476164:0.00029031):0.00029030):0.00000001,(MZ472383:0.00029038,((MZ476094:0.00029064,MZ557521:0.00000001):0.00029046,MW795911:0.00029050):0.00000001):0.00000001):0.00000001):0.00000001):0.00000001,MZ694982:0.00029044):0.00000001):0.00000001):0.00000001):0.00000001,(MW860247:0.00029084,((((((MW777688:0.00029067,MW941174:0.00000001):0.00029054,MZ260289:0.00000001):0.00029055,MZ635676:0.00029061):0.00000001,(MZ056178:0.00000001,MZ084695:0.00029052):0.00058185):0.00029045,MZ294966:0.00029036):0.00000001,MZ506474:0.00029034):0.00000001):0.00000001):0.00000001,((MZ557451:0.00029063,MW992724:0.00029031):0.00000001,(((MZ257933:0.00029085,MZ047463:0.00029053):0.00029039,MW944709:0.00058141):0.00000001,MZ069395:0.00029066):0.00000001):0.00000001):0.00000001,(((MZ146263:0.00029044,MZ141577:0.00029040):0.00000001,MZ232076:0.00029042):0.00000001,(MW808224:0.00029031,MW930886:0.00029040):0.00000001):0.00000001):0.00000001):0.00000001):0.00000001):0.00000001):0.00000001,((MZ473676:0.00029036,MW548309:0.00029041):0.00000001,MZ259416:0.00029159):0.00000001):0.00000001):0.00000001,MZ557462:0.00029042):0.00029052,MW591246:0.00000001):0.00000001,MW653686:0.00029071):0.00000001):0.00029051,(MT928968:0.00029016,((MT929058:0.00029019,(((MZ448926:0.00029008,MW928379:0.00028988):0.00000001,MW844140:0.00029016):0.00000001,((OB987518:0.00028977,OA991632:0.00000001):0.00029146,(FR990597:0.00029035,MZ636066:0.00000001):0.00087312):0.00029005):0.00000001):0.00000001,(OD999387:0.00087214,MZ473888:0.00000001):0.00000001):0.00000001):0.00029010):0.00000001):0.00000001,((((((MZ214149:0.00029351,MZ342412:0.00000001):0.00058695,(MZ636019:0.00058771,((MZ311106:0.00000000,MZ504056:0.00000000):0.00000001,(MZ213503:0.00029367,MZ349302:0.00000001):0.00029365):0.00000001):0.00029341):0.00000001,((MZ411942:0.00058696,(((((MZ698992:0.00088488,MZ592826:0.00029638):0.00029093,(((MZ368464:0.00058758,(MZ531536:0.00000000,MZ697407:0.00000000):0.00000001):0.00058918,MZ405705:0.00029329):0.00000001,(MW943412:0.00029327,(MZ620346:0.00058682,MZ592333:0.00029320):0.00000001):0.00000001):0.00000001):0.00000001,(MW915383:0.00029317,MZ279516:0.00029326):0.00000001):0.00000001,MW941807:0.00029331):0.00000001,((MZ697910:0.00029328,((MZ636263:0.00000000,MZ684889:0.00000000):0.00000001,(MZ591877:0.00058698,MZ436578:0.00000001):0.00000001):0.00000001):0.00000001,(MZ287493:0.00029325,((MZ683691:0.00029326,MZ358676:0.00029328):0.00000001,MZ686010:0.00058719):0.00000001):0.00000001):0.00000001):0.00000001):0.00000001,(MZ453471:0.00029347,(MZ450198:0.00000000,MZ477148:0.00000000):0.00000001):0.00029333):0.00000001):0.00029326,MZ181323:0.00000001):0.00029332,MT873099:0.00000001):0.00029019,MZ667308:0.00029017):0.00000001):0.00000001,(MZ376880:0.00058099,((OD909017:0.00087191,MZ227545:0.00145696):0.00000001,(MZ451334:0.00000001,(MW638789:0.00029052,(MT973321:0.00029036,MZ667295:0.00029030):0.00000001):0.00000001):0.00000001):0.00000001):0.00029019):0.00000001):0.00000001,((((MW767309:0.00058110,MW490729:0.00000001):0.00029024,((((MW738801:0.00029013,MW560902:0.00029017):0.00000001,((MZ487641:0.00029018,MW564810:0.00029043):0.00000001,(MT786859:0.00029015,((((MW403763:0.00029015,MW771832:0.00000001):0.00000001,OA996189:0.00029037):0.00029020,MW763696:0.00029028):0.00000001,((((MW779891:0.00000001,MZ643444:0.00000001):0.00000001,MW931608:0.00029012):0.00000001,(MW035440:0.00058079,MW523468:0.00000001):0.00029015):0.00029019,(MW777381:0.00000001,OB984841:0.00058135):0.00029013):0.00000001):0.00000001):0.00000001):0.00000001):0.00000001,(((((OB983762:0.00029043,MW673130:0.00000001):0.00000001,(MZ133005:0.00028998,MW859685:0.00029002):0.00000001):0.00000001,(MZ599878:0.00000001,(MW966423:0.00028995,(MZ578667:0.00028995,MZ083641:0.00029010):0.00000001):0.00000001):0.00000001):0.00000001,(MZ578846:0.00029015,MZ578651:0.00000001):0.00058038):0.00029007,((((MW850948:0.00000001,MZ414582:0.00029004):0.00029013,OA992169:0.00029016):0.00000001,(MW850088:0.00000001,MZ073495:0.00029003):0.00029013):0.00000001,((((OA974261:0.00000001,MZ258067:0.00028998):0.00029002,MW638142:0.00000001):0.00029013,((((MW928176:0.00029024,MW749523:0.00029019):0.00000001,((LR814022:0.00029028,MZ636010:0.00000001):0.00000001,(MW923208:0.00029039,MW495124:0.00029021):0.00000001):0.00000001):0.00000001,OA975547:0.00029031):0.00029021,(MW855665:0.00087143,MW728741:0.00000001):0.00029013):0.00000001):0.00000001,(((MW708224:0.00029016,(MZ470795:0.00029012,(OD998233:0.00087214,(MW365010:0.00000001,OA970177:0.00058081):0.00000001):0.00029017):0.00000001):0.00000001,(MW864482:0.00029025,((MZ373715:0.00029013,MZ469880:0.00029016):0.00000001,MZ494635:0.00029014):0.00000001):0.00000001):0.00000001,(OA972994:0.00029038,MW849877:0.00000001):0.00029017):0.00000001):0.00000001):0.00000001):0.00000001):0.00000001,((((MW420192:0.00029008,MW782947:0.00000001):0.00000001,MW593866:0.00029024):0.00000001,MW704546:0.00028984):0.00029034,((MW700507:0.00029252,MZ473623:0.00000001):0.00000001,MW773229:0.00029029):0.00029019):0.00000001):0.00000001):0.00000001,MZ462667:0.00029017):0.00000001,(((MW474222:0.00029013,((((MZ473885:0.00029027,((((MW707654:0.00029012,HG994483:0.00029030):0.00000001,MT742088:0.00029026):0.00000001,((MZ636094:0.00029018,MW935502:0.00058075):0.00000001,MZ619344:0.00000001):0.00000001):0.00000001,MW269943:0.00058086):0.00029020):0.00000001,(((((MW731100:0.00029024,MW834844:0.00000001):0.00000001,MZ292133:0.00058099):0.00000001,MW766494:0.00029028):0.00000001,((MW850716:0.00029081,MZ619218:0.00000001):0.00029042,MW780998:0.00000001):0.00058117):0.00029017,(((MZ166417:0.00000001,MZ316285:0.00029016):0.00029087,OD935676:0.00029080):0.00028991,MW777891:0.00000001):0.00029022):0.00000001):0.00000001,(((((((OA970363:0.00029011,MW365356:0.00029029):0.00000001,OD999726:0.00029033):0.00000001,MZ245580:0.00000001):0.00000001,MZ499002:0.00029017):0.00029026,((((MZ473598:0.00029033,MW868895:0.00029025):0.00000001,((OA990200:0.00029028,MW796757:0.00000001):0.00000001,(MZ635556:0.00029036,OA979901:0.00029036):0.00000001):0.00000001):0.00000001,OD900002:0.00029060):0.00029021,(((((MZ404427:0.00029026,MZ499727:0.00000001):0.00000001,MZ473175:0.00029028):0.00029018,(((MZ488206:0.00029011,OA985186:0.00029023):0.00000001,(MW768001:0.00000001,(MZ504015:0.00029020,MW315972:0.00029015):0.00000001):0.00000001):0.00029018,MW454754:0.00029021):0.00000001):0.00000001,(((((MW812620:0.00000001,MZ313004:0.00029034):0.00000001,(MW941842:0.00000001,MW975519:0.00029013):0.00029028):0.00029017,(MZ622322:0.00000001,MZ498262:0.00058139):0.00029017):0.00000001,((FR997909:0.00000001,MW932790:0.00058092):0.00029016,((((OA997402:0.00029023,MW929534:0.00000001):0.00029017,((((MZ622581:0.00029020,MW923267:0.00087207):0.00000001,MZ473152:0.00000001):0.00000001,OB997397:0.00029014):0.00000001,(OA969022:0.00029038,OA968224:0.00000001):0.00029026):0.00029016):0.00000001,(MW687507:0.00029028,MZ500230:0.00000001):0.00029017):0.00000001,((OB988521:0.00029025,MW642882:0.00000001):0.00029015,((((OA973708:0.00029023,MW586376:0.00000001):0.00029017,(((OA991824:0.00029019,(FR990705:0.00029064,OD998406:0.00000001):0.00029040):0.00000001,MW577096:0.00000001):0.00000001,MZ622427:0.00029026):0.00029025):0.00000001,(MW973597:0.00000001,MZ232184:0.00029011):0.00058070):0.00000001,(((((OB984124:0.00029041,OB983773:0.00029030):0.00000001,((((OC997919:0.00029030,OB987843:0.00029041):0.00000001,OA972608:0.00029061):0.00000001,(((((MW944181:0.00029024,OA993620:0.00000001):0.00000001,(MW738799:0.00029038,MZ442432:0.00000001):0.00029031):0.00029029,OC998565:0.00029041):0.00000001,OB982221:0.00029044):0.00000001,((OB998786:0.00029042,((OB981883:0.00029045,OA972206:0.00000001):0.00029034,OB994638:0.00029028):0.00000001):0.00000001,((((OD916317:0.00029061,OD917243:0.00000001):0.00029061,FR991512:0.00000001):0.00029061,OB990298:0.00000001):0.00029051,(((OC999223:0.00029030,(OA994031:0.00058209,OA970759:0.00000001):0.00029049):0.00000001,OA964136:0.00029043):0.00000001,((OB992282:0.00029032,(MZ611536:0.00000001,(((OB987733:0.00029039,OU009255:0.00029055):0.00000001,((OB982790:0.00029026,OC998631:0.00000001):0.00029025,MZ350716:0.00000001):0.00029037):0.00000001,(OD908974:0.00029044,OB986597:0.00029030):0.00000001):0.00000001):0.00000001):0.00000001,OB987666:0.00029030):0.00000001):0.00000001):0.00000001):0.00000001):0.00000001):0.00000001,((OA974173:0.00029034,(OB985968:0.00000001,OA973090:0.00029014):0.00029043):0.00000001,MW697972:0.00029053):0.00000001):0.00000001):0.00000001,MW881992:0.00029041):0.00029035,(((((MZ260510:0.00029014,MW850939:0.00000001):0.00000001,MZ377705:0.00087220):0.00000001,OB989759:0.00029022):0.00029013,((MW990335:0.00029030,MZ036542:0.00000001):0.00000001,(OB988099:0.00000001,OB982162:0.00029041):0.00029036):0.00029021):0.00000001,((MZ467686:0.00000001,LR883318:0.00029039):0.00000001,OB984811:0.00029039):0.00029029):0.00000001):0.00000001,(((((MW871270:0.00029013,MW941645:0.00000001):0.00029012,MZ702339:0.00000001):0.00000001,MW667206:0.00029014):0.00000001,(OA991505:0.00029036,HG998924:0.00000001):0.00029027):0.00029026,((OB991072:0.00029022,MZ619321:0.00000001):0.00029013,(((OA982653:0.00029025,MW617819:0.00000001):0.00000001,MW849979:0.00029018):0.00000001,OA974222:0.00029025):0.00029015):0.00000001):0.00000001):0.00000001):0.00000001):0.00000001):0.00000001):0.00000001):0.00000001,MW942019:0.00058113):0.00000001):0.00000001,(((MZ360513:0.00029037,OB991064:0.00029023):0.00000001,(MZ313117:0.00029010,((MZ329252:0.00029028,MZ622417:0.00000001):0.00029018,(MZ473360:0.00000001,FR998779:0.00029016):0.00000001):0.00000001):0.00000001):0.00000001,MZ210387:0.00029007):0.00029019):0.00000001):0.00000001):0.00000001,(((((MZ373880:0.00029023,(MW904331:0.00058096,((MT937816:0.00058077,MZ328509:0.00000001):0.00000001,(((MZ023176:0.00029043,MZ544897:0.00000001):0.00029023,MW975456:0.00029021):0.00000001,((OD902710:0.00058114,(((MW421996:0.00029032,OD931224:0.00029051):0.00000001,(OD922840:0.00029035,(MW422043:0.00000001,OB992503:0.00087239):0.00000001):0.00000001):0.00000001,MZ254877:0.00087254):0.00000001):0.00029020,MW665798:0.00029023):0.00000001):0.00000001):0.00000001):0.00029011):0.00000001,((((MW812979:0.00058047,MZ622444:0.00029156):0.00000001,MW995100:0.00028989):0.00000001,(MZ147821:0.00028981,((MW715146:0.00028988,MW903787:0.00028985):0.00000001,MW781118:0.00000001):0.00000001):0.00000001):0.00000001,MW850237:0.00028996):0.00029069):0.00000001,(MT801002:0.00029029,(((MZ635567:0.00000001,(((MW509793:0.00029087,MZ325202:0.00000001):0.00029102,MW483342:0.00029125):0.00000001,(MW752958:0.00029106,LR881869:0.00029098):0.00000001):0.00000001):0.00000001,OA990080:0.00029106):0.00000001,MW776791:0.00029106):0.00029060):0.00000001):0.00000001,((MW942757:0.00029019,MW942037:0.00029013):0.00000001,((((MZ487990:0.00000001,MW696925:0.00029021):0.00000001,MW704435:0.00029034):0.00029018,(MZ473920:0.00058186,MW644380:0.00000001):0.00029025):0.00000001,((MZ332152:0.00000001,MW941792:0.00029013):0.00000001,(OU007440:0.00029004,OE998879:0.00028997):0.00029030):0.00029010):0.00000001):0.00000001):0.00000001,(MZ622263:0.00058267,MZ635582:0.00000001):0.00029013):0.00000001):0.00000001,((((MW942514:0.00029040,MZ083312:0.00000001):0.00029033,((OU009340:0.00029036,((MW738196:0.00029032,(MW719578:0.00000001,(MW644273:0.00029100,MW643528:0.00000001):0.00029126):0.00029076):0.00000001,(MZ283542:0.00029031,MZ458117:0.00000001):0.00087196):0.00000001):0.00000001,((((MW718191:0.00000001,MZ683495:0.00000001):0.00029044,MW494361:0.00029055):0.00000001,((((MZ499725:0.00000001,MZ498030:0.00029052):0.00116368,MW763225:0.00029060):0.00000001,MZ245568:0.00000001):0.00029045,MZ245537:0.00000001):0.00029038):0.00000001,(MW986599:0.00087238,(((MW767205:0.00029029,(MZ490353:0.00000001,((((MW780122:0.00029256,MZ489877:0.00029069):0.00000001,MZ448943:0.00000001):0.00000001,MW938723:0.00029088):0.00029068,MZ378187:0.00000001):0.00029061):0.00029044):0.00000001,(MW763909:0.00058114,MW882452:0.00000001):0.00029032):0.00000001,(OA981834:0.00029038,(MW870880:0.00029053,MZ702340:0.00000001):0.00000001):0.00000001):0.00000001):0.00000001):0.00000001):0.00000001):0.00029024,MZ266543:0.00029016):0.00000001,((OD997747:0.00029023,(((OU007096:0.00058106,OU009441:0.00029035):0.00000001,OU009410:0.00029022):0.00000001,(((LR881873:0.00000001,OA973181:0.00029029):0.00000001,OA975281:0.00029022):0.00029058,MW707385:0.00000001):0.00000001):0.00000001):0.00029028,(((((MZ075679:0.00029049,MZ149475:0.00058173):0.00000001,MZ680768:0.00000001):0.00000001,MZ295845:0.00029047):0.00029027,MW864034:0.00029065):0.00000001,(((MZ202502:0.00029032,MZ497541:0.00029054):0.00000001,MT831122:0.00029033):0.00000001,MZ471576:0.00029028):0.00029032):0.00000001):0.00000001):0.00000001):0.00000001):0.00000001,((((OB994398:0.00029027,OD999339:0.00029032):0.00000001,(((MW973853:0.00087218,MW763850:0.00000001):0.00000001,MZ074174:0.00029032):0.00000001,MW486378:0.00029225):0.00029033):0.00029022,(((MW893521:0.00000001,MZ259256:0.00029017):0.00029016,((MZ666618:0.00000001,MZ377762:0.00029012):0.00000001,MW907449:0.00029034):0.00029013):0.00000001,(((OE995692:0.00117329,OB982949:0.00000001):0.00058464,MW941869:0.00000001):0.00029013,((((OA972048:0.00058067,MZ430570:0.00000001):0.00000001,OA977940:0.00029016):0.00000001,OB983223:0.00058101):0.00029016,((OD906770:0.00029021,MZ262360:0.00000001):0.00000001,MW634903:0.00029008):0.00029011):0.00000001):0.00000001):0.00000001):0.00000001,(((MW634999:0.00029016,(((((MW768039:0.00029015,MW941711:0.00029056):0.00000001,MZ505810:0.00000001):0.00000001,MW942992:0.00029016):0.00000001,MW935819:0.00029020):0.00029012,((MW731271:0.00000001,MW763230:0.00029019):0.00000001,OA974219:0.00058141):0.00029026):0.00000001):0.00000001,(((MW147517:0.00029019,MZ643461:0.00000001):0.00029011,((MZ269147:0.00000001,MZ207171:0.00029029):0.00000001,MZ340529:0.00029006):0.00029008):0.00000001,MZ236347:0.00029035):0.00000001):0.00000001,(((((MW708390:0.00029034,((MZ498505:0.00029026,(OE995838:0.00029034,FR996657:0.00029032):0.00000001):0.00000001,(OD903858:0.00029028,(OD907229:0.00029034,MW985212:0.00000001):0.00000001):0.00000001):0.00000001):0.00029018,MW885877:0.00029029):0.00000001,((((((MW864323:0.00029106,MW922886:0.00058169):0.00028991,MW705055:0.00029038):0.00000001,MZ258877:0.00029041):0.00000001,MZ377897:0.00000001):0.00000001,(MZ476087:0.00029073,MW548316:0.00000001):0.00029061):0.00000001,MW778718:0.00029036):0.00029025):0.00000001,((((OD898897:0.00029055,MW960285:0.00000001):0.00058111,MW420030:0.00000001):0.00029027,((OA992059:0.00029020,((OA989533:0.00058110,MW984838:0.00000001):0.00000001,((OB999751:0.00087263,OA996080:0.00000001):0.00029027,MW808687:0.00029026):0.00000001):0.00000001):0.00000001,(MW582238:0.00000001,(MW972467:0.00000001,MW973852:0.00029095):0.00029014):0.00029018):0.00029020):0.00000001,((MW779232:0.00028979,MW735934:0.00000001):0.00026855,(MW631778:0.00058157,((OA978103:0.00029056,MZ245546:0.00000001):0.00000001,MZ212824:0.00029056):0.00000001):0.00023486):0.00007779):0.00000001):0.00000001,(OA972254:0.00029031,((OD998217:0.00029035,OA990949:0.00029039):0.00000001,((OE998924:0.00029039,((OD916478:0.00029038,((OD936575:0.00029036,OD933956:0.00000001):0.00029032,OB986788:0.00000001):0.00029032):0.00000001,(OD917262:0.00000001,OB998972:0.00058565):0.00000001):0.00000001):0.00000001,(((OB992221:0.00029027,((((OU007427:0.00000001,OD933794:0.00029034):0.00000001,FR991086:0.00029025):0.00029028,OA972831:0.00029048):0.00000001,OD999083:0.00029032):0.00000001):0.00000001,OC999704:0.00029041):0.00000001,((MZ266491:0.00058337,((MT906650:0.00000001,((FR992610:0.00029028,OA997543:0.00029030):0.00000001,OU007482:0.00029047):0.00000001):0.00000001,(((OB994996:0.00058099,OA990403:0.00000001):0.00029045,OB988896:0.00029032):0.00000001,(OD943251:0.00058099,(((OA967852:0.00000001,OA995989:0.00029047):0.00000001,OA991072:0.00029045):0.00029033,OA975445:0.00000001):0.00029030):0.00000001):0.00000001):0.00000001):0.00000001,((((OA972849:0.00029219,OA967807:0.00000001):0.00029226,(((((OB982366:0.00029213,OD905845:0.00058514):0.00000001,(OB986786:0.00029221,((OD911815:0.00029228,OD904056:0.00000001):0.00029224,OD904172:0.00000001):0.00029218):0.00000001):0.00000001,((OE997570:0.00087868,(OA974254:0.00029217,(OA991660:0.00029217,FR990389:0.00058465):0.00000001):0.00000001):0.00000001,((OB987654:0.00029219,((OB987538:0.00000001,OD907919:0.00029135):0.00029453,(MW518853:0.00087753,(OD999215:0.00029229,MW901818:0.00029252):0.00029235):0.00000001):0.00000001):0.00000001,(MW913361:0.00000001,(HG999230:0.00029214,OB986620:0.00029212):0.00000001):0.00000001):0.00000001):0.00000001):0.00000001,((((OA974178:0.00029217,((FR991082:0.00029213,OE995672:0.00029237):0.00000001,(OD997670:0.00000001,MW909559:0.00029218):0.00029223):0.00000001):0.00000001,((OU000201:0.00000001,MW672362:0.00029240):0.00029222,(OB995499:0.00029224,OB982456:0.00029216):0.00000001):0.00000001):0.00000001,(OA990229:0.00029222,OD997609:0.00029226):0.00000001):0.00000001,(((OB998012:0.00058464,OA984852:0.00029219):0.00000001,OA997341:0.00029224):0.00000001,((OD999956:0.00084484,OU007113:0.00004925):0.00027569,(OD901841:0.00029218,OB988737:0.00029220):0.00000001):0.00000001):0.00000001):0.00000001):0.00000001,((((((OA994052:0.00029242,OA990390:0.00000001):0.00000001,OB995412:0.00029278):0.00029234,OA982103:0.00000001):0.00029267,OB990782:0.00000001):0.00029312,(OA991086:0.00000001,(MW941383:0.00000001,((((OB985577:0.00029223,MW909569:0.00029230):0.00000001,((OD997759:0.00029220,OE996123:0.00029224):0.00000001,OD999911:0.00029274):0.00000001):0.00000001,OD997715:0.00029235):0.00000001,((OU007655:0.00029247,(OE999771:0.00029226,OE998439:0.00029230):0.00000001):0.00000001,((((OD997788:0.00029217,((OU000164:0.00029216,OE997581:0.00029214):0.00000001,(OD998029:0.00029209,OD997631:0.00000001):0.00000001):0.00000001):0.00029244,MZ444169:0.00029226):0.00000001,OU007697:0.00029232):0.00000001,MW913364:0.00029243):0.00000001):0.00000001):0.00000001):0.00029268):0.00000001):0.00058634,(MW555885:0.00029110,OA995685:0.00000001):0.00000001):0.00029071):0.00000001):0.00029032,((OB997987:0.00000001,OA973964:0.00029208):0.00000001,OD906457:0.00029303):0.00029215):0.00000001,MW723183:0.00029051):0.00000001):0.00000001):0.00000001):0.00000001):0.00000001):0.00029045):0.00000001):0.00000001):0.00000001):0.00000001):0.00000001,((MW925580:0.00000001,MZ373672:0.00028999):0.00000001,(MW342095:0.00029044,OB982193:0.00000001):0.00029021):0.00029016):0.00000001,(((OA979846:0.00029013,((((MW559039:0.00029017,MW626375:0.00029017):0.00000001,MZ487809:0.00000001):0.00029019,((((MZ233858:0.00029014,MW958104:0.00029015):0.00000001,MZ487686:0.00029030):0.00000001,((MZ488058:0.00029015,MW947508:0.00029013):0.00000001,MW968592:0.00029012):0.00000001):0.00000001,((MZ497538:0.00029013,((MZ393561:0.00029016,(OA966904:0.00029013,MZ473118:0.00029013):0.00000001):0.00000001,((((((MW244010:0.00000001,MZ233460:0.00029023):0.00029017,MW973307:0.00029015):0.00000001,((MW751390:0.00029014,MW731020:0.00029012):0.00000001,BS000857:0.00029018):0.00000001):0.00000001,(LR884091:0.00029013,(MT937822:0.00029013,MW880546:0.00029016):0.00000001):0.00000001):0.00000001,((OA968569:0.00029005,OA968904:0.00000001):0.00029002,MZ505886:0.00000001):0.00029013):0.00000001,(MW850266:0.00029013,((MW849889:0.00029013,MW941437:0.00029023):0.00000001,MW929595:0.00029012):0.00000001):0.00000001):0.00000001):0.00000001):0.00000001,(MZ619175:0.00029017,(MW002836:0.00029016,MW938699:0.00029012):0.00000001):0.00000001):0.00000001):0.00000001):0.00000001,OA971712:0.00029035):0.00000001):0.00000001,((((MW901930:0.00029013,((MW565418:0.00029011,((((((MT775569:0.00029013,MZ375757:0.00029015):0.00000001,OA984089:0.00029013):0.00000001,((MW668912:0.00029014,LR898695:0.00029016):0.00000001,((OA975854:0.00000001,MW550469:0.00029005):0.00029012,MT951942:0.00029016):0.00000001):0.00000001):0.00000001,((((MW925395:0.00029013,((MW929779:0.00029013,((MW932275:0.00029011,MW636694:0.00029013):0.00000001,(MW640143:0.00029013,((OD998418:0.00000001,MT745677:0.00029012):0.00029015,MW929662:0.00000001):0.00029016):0.00000001):0.00000001):0.00000001,((MZ497583:0.00029013,((MW708744:0.00029014,((MZ498523:0.00029013,OA971446:0.00029011):0.00000001,(((MW666450:0.00029016,(MW680404:0.00029012,MZ487744:0.00029013):0.00000001):0.00000001,(LR963210:0.00029021,MW779038:0.00029020):0.00000001):0.00000001,(MW276283:0.00029012,(MW825586:0.00029015,(LR992091:0.00029013,MW849184:0.00029015):0.00000001):0.00000001):0.00000001):0.00000001):0.00000001):0.00000001,MW640929:0.00029013):0.00000001):0.00000001,(((MZ256390:0.00029015,MZ599875:0.00000001):0.00029015,MW190152:0.00029013):0.00000001,MW286722:0.00029016):0.00000001):0.00000001):0.00000001):0.00000001,(((((((MZ444371:0.00029017,MT834037:0.00029018):0.00000001,MW947540:0.00029013):0.00000001,(((MW495876:0.00029008,MW483422:0.00000001):0.00029011,MW779763:0.00029011):0.00000001,MT997764:0.00029016):0.00000001):0.00000001,(((MZ028829:0.00029028,MW748214:0.00000001):0.00029023,LR814190:0.00029019):0.00000001,(MW942750:0.00029017,MW564881:0.00029018):0.00000001):0.00000001):0.00000001,((MW697031:0.00029023,(MW634153:0.00029175,(MW706382:0.00029017,MW941243:0.00029025):0.00000001):0.00000001):0.00000001,(OB985857:0.00029013,MZ487813:0.00029017):0.00000001):0.00000001):0.00000001,(((MW467425:0.00029015,MZ643433:0.00029017):0.00000001,(((MW474105:0.00029016,MW666304:0.00029004):0.00000001,MZ331948:0.00029013):0.00000001,((MW776820:0.00029013,((MW420080:0.00029034,MW566479:0.00000001):0.00029029,MW863995:0.00029018):0.00000001):0.00000001,MW958114:0.00029010):0.00000001):0.00000001):0.00000001,MW971517:0.00029024):0.00000001):0.00000001,(((OD977035:0.00029013,((((((((MW772137:0.00029015,OA979786:0.00029016):0.00000001,MZ082798:0.00029013):0.00000001,(MW767192:0.00029033,FR998542:0.00029013):0.00000001):0.00000001,((MW866018:0.00029015,MW035380:0.00029025):0.00000001,MW665624:0.00029012):0.00000001):0.00000001,(MT831806:0.00029018,MZ340805:0.00000001):0.00029012):0.00000001,((MZ498717:0.00029013,((((MZ451497:0.00029013,(((OA976014:0.00029013,MW793235:0.00029013):0.00000001,((MW273832:0.00029014,MW813195:0.00058053):0.00000001,(((MW868741:0.00029013,MZ619546:0.00029022):0.00000001,MW860140:0.00029017):0.00000001,((MZ494446:0.00029013,MW994439:0.00029013):0.00000001,OB995805:0.00029013):0.00000001):0.00000001):0.00000001):0.00000001,OA969968:0.00029014):0.00000001):0.00000001,((((MZ494621:0.00029013,MW706802:0.00029024):0.00000001,MW306429:0.00029013):0.00000001,((MZ488210:0.00029012,MW821771:0.00029014):0.00000001,(((MZ471945:0.00029011,((MZ498023:0.00000000,FR996804:0.00000000,MW550709:0.00000000,MW736673:0.00000000,MZ702243:0.00000000):0.00000001,(((MW959177:0.00000001,MW984737:0.00029028):0.00029027,MT755598:0.00029030):0.00000001,(MZ471395:0.00029026,MZ702372:0.00000001):0.00029028):0.00000001):0.00000001):0.00000001,(MZ284192:0.00029016,((MT834320:0.00029010,MW708843:0.00000001):0.00029012,BS000707:0.00029016):0.00000001):0.00000001):0.00000001,((OA976142:0.00029026,MZ473648:0.00000001):0.00029017,MZ190191:0.00029025):0.00000001):0.00000001):0.00000001):0.00000001,((FR994883:0.00029013,((OA981211:0.00029014,MZ424105:0.00029017):0.00000001,(MW941853:0.00029011,MZ233796:0.00000001):0.00029013):0.00000001):0.00000001,((((MW668884:0.00029013,MZ622631:0.00029013):0.00000001,MT631841:0.00029011):0.00000001,((MW208017:0.00029022,(((MW562033:0.00029015,OA976877:0.00029013):0.00000001,MZ471690:0.00029013):0.00000001,((LR882349:0.00000001,FR996927:0.00029011):0.00029013,((((MW638187:0.00029013,MZ555811:0.00000001):0.00029017,OA990697:0.00000001):0.00029017,MZ295091:0.00029016):0.00000001,(MW629322:0.00029015,MW540012:0.00029015):0.00000001):0.00000001):0.00000001):0.00000001):0.00000001,(MW793346:0.00029017,OA972804:0.00029014):0.00000001):0.00000001):0.00000001,(MW850157:0.00029012,MZ622298:0.00029011):0.00000001):0.00000001):0.00000001):0.00000001):0.00000001,(((MW521732:0.00029013,((((MW816604:0.00029015,MZ350659:0.00029016):0.00000001,MW766845:0.00029013):0.00000001,MW638872:0.00058059):0.00000001,(MW850349:0.00026793,MZ008716:0.00007824):0.00023431):0.00000001):0.00000001,((MW505276:0.00029015,((((MW035965:0.00000001,MW276270:0.00058077):0.00029012,((MW565800:0.00029008,MW923875:0.00000001):0.00029014,MW593632:0.00029016):0.00000001):0.00000001,(MW566542:0.00029012,MW309425:0.00029013):0.00000001):0.00000001,(MW942807:0.00029012,((MW206295:0.00029021,MW947504:0.00029013):0.00000001,MW738813:0.00029017):0.00000001):0.00000001):0.00000001):0.00000001,((MW210986:0.00029013,MW520913:0.00029023):0.00000001,(((MW680568:0.00029013,MT843303:0.00029016):0.00000001,MW696243:0.00029013):0.00000001,((MW848889:0.00029013,OA977439:0.00029016):0.00000001,MW505470:0.00029016):0.00000001):0.00000001):0.00000001):0.00000001):0.00000001,MT952628:0.00029013):0.00000001):0.00000001,((((MW638135:0.00029013,((MZ430590:0.00029013,MW665651:0.00029013):0.00000001,MW640359:0.00029013):0.00000001):0.00000001,(((MW758650:0.00000001,MZ083795:0.00029008):0.00029008,MZ230700:0.00000001):0.00029012,MZ498533:0.00029016):0.00000001):0.00000001,((MW640859:0.00029013,MW309433:0.00029014):0.00000001,(MW190195:0.00029022,MW938244:0.00029013):0.00000001):0.00000001):0.00000001,((MZ167121:0.00029015,((((MW773342:0.00029013,MW731285:0.00029017):0.00000001,MT506661:0.00029017):0.00000001,(BS000810:0.00029013,(((MW788782:0.00029013,MT609588:0.00029013):0.00000001,(MW883196:0.00028999,MZ643459:0.00000001):0.00029009):0.00000001,(((MZ456560:0.00029013,((MZ490263:0.00029013,(MW907444:0.00058114,MW734837:0.00029016):0.00000001):0.00000001,(((MW739086:0.00029013,MW483420:0.00029017):0.00000001,MZ471734:0.00029013):0.00000001,(MW638158:0.00029013,MW928319:0.00029013):0.00000001):0.00000001):0.00000001):0.00000001,((MW929528:0.00029015,MW460660:0.00029016):0.00000001,MZ473151:0.00029013):0.00000001):0.00000001,MW494106:0.00029017):0.00000001):0.00000001):0.00000001):0.00000001,(MW365130:0.00029021,((MW783030:0.00029013,BS000709:0.00029016):0.00000001,MT952613:0.00029013):0.00000001):0.00000001):0.00000001):0.00000001,(MW640991:0.00000001,OE998268:0.00029017):0.00029017):0.00000001):0.00000001):0.00000001):0.00000001,((OE996711:0.00029022,MZ260584:0.00029016):0.00000001,((MW650118:0.00029015,((((((MZ257259:0.00029022,LR814214:0.00029035):0.00000001,MZ233954:0.00029013):0.00000001,MZ619472:0.00029008):0.00000001,(MZ622697:0.00029019,MW065368:0.00029017):0.00000001):0.00000001,((MW928133:0.00029013,MW681216:0.00000001):0.00029012,MW734068:0.00029016):0.00000001):0.00000001,(MW650141:0.00029013,(((((MZ021179:0.00029011,MZ212749:0.00000001):0.00029013,(LR860639:0.00029013,MZ235389:0.00029013):0.00000001):0.00000001,(MW737821:0.00029013,(MW704968:0.00029023,MZ373699:0.00029032):0.00000001):0.00000001):0.00000001,MW788803:0.00029015):0.00000001,(((MZ473503:0.00029011,MZ207175:0.00000001):0.00000002,MT664105:0.00029027):0.00000001,MZ500545:0.00000001):0.00000001):0.00000001):0.00000001):0.00000001):0.00000001,((MZ490147:0.00029035,MZ512670:0.00029013):0.00000001,MZ500717:0.00029013):0.00000001):0.00000001):0.00000001):0.00000001):0.00000001,((HG994192:0.00029013,((MZ543419:0.00029013,MW848231:0.00029013):0.00000001,MZ207195:0.00029023):0.00000001):0.00000001,MW067683:0.00029016):0.00000001):0.00000001,(((MW925246:0.00029013,MW973984:0.00029025):0.00000001,((MW903572:0.00029015,MZ267400:0.00000001):0.00029012,(MZ622295:0.00000001,MW454401:0.00029014):0.00000001):0.00029016):0.00000001,((OE996156:0.00029017,MZ635911:0.00029025):0.00000001,((MW923074:0.00029012,((MW921919:0.00029016,(MT750063:0.00000001,MW617558:0.00029020):0.00029012):0.00000001,MZ643411:0.00029017):0.00000001):0.00000001,(MW891849:0.00029016,(FR999314:0.00029020,MW433771:0.00029017):0.00000001):0.00000001):0.00000001):0.00000001):0.00000001):0.00000001):0.00000001,(((LR862450:0.00029015,MW638182:0.00029015):0.00000001,MZ086028:0.00029015):0.00000001,(((OE997541:0.00029018,MW705353:0.00000001):0.00029027,((((((((MW974139:0.00029014,MT470116:0.00029015):0.00000001,((MW509803:0.00029013,MZ498745:0.00029015):0.00000001,((MW666199:0.00029014,MT873268:0.00029017):0.00000001,(MW586151:0.00029012,OA964046:0.00029015):0.00000001):0.00000001):0.00000001):0.00000001,((OA972738:0.00058057,MZ636214:0.00029014):0.00000001,(MT811208:0.00029014,MW944020:0.00029014):0.00000001):0.00000001):0.00000001,OA971169:0.00029015):0.00000001,((MW720485:0.00029016,((MT972117:0.00029020,((MW577066:0.00029013,MW942457:0.00029013):0.00000001,MW734894:0.00029013):0.00000001):0.00000001,(MW545493:0.00029016,MW667168:0.00029016):0.00000001):0.00000001):0.00000001,MW941536:0.00029013):0.00000001):0.00000001,(((((MZ456565:0.00029014,OD999427:0.00029013):0.00000001,MT528614:0.00029011):0.00000001,((MZ451632:0.00029013,((MW665683:0.00000001,OU009001:0.00087153):0.00029017,MW643570:0.00029011):0.00000001):0.00000001,MZ494720:0.00029016):0.00000001):0.00000001,(MW634904:0.00029013,((MW490963:0.00029013,MT451151:0.00029013):0.00000001,MT831453:0.00029013):0.00000001):0.00000001):0.00000001,(((MZ462411:0.00000001,MW777922:0.00029013):0.00029013,MZ187352:0.00029016):0.00000001,MW974587:0.00029010):0.00000001):0.00000001):0.00000001,(MW665697:0.00029016,MW440407:0.00029014):0.00000001):0.00000001,MZ473579:0.00029016):0.00000001):0.00000001,(OA969524:0.00029013,((((MW228070:0.00029030,MZ235362:0.00029013):0.00000001,MW925380:0.00029017):0.00000001,((OA966091:0.00029024,OA966139:0.00000001):0.00029017,((MW985155:0.00029015,(((MT929080:0.00029043,MW487289:0.00029013):0.00000001,(((MZ444420:0.00029016,MW375973:0.00000001):0.00029017,MZ490037:0.00029017):0.00000001,MW521394:0.00029030):0.00000001):0.00000001,(MZ028719:0.00029013,(MZ143857:0.00029013,(((((MZ349149:0.00029015,MW907422:0.00029016):0.00000001,(MT581432:0.00029008,MW680477:0.00000001):0.00029011):0.00000001,(((MW666251:0.00000001,MW586764:0.00029018):0.00029029,MZ500550:0.00000001):0.00029024,MZ233566:0.00029025):0.00000001):0.00000001,(((MW486186:0.00029028,MW972617:0.00029016):0.00000001,(OA976409:0.00029017,MZ635514:0.00000001):0.00029016):0.00000001,MW974283:0.00029016):0.00000001):0.00000001,(MW490789:0.00029016,(MW973804:0.00029024,(MZ499317:0.00029013,MW206501:0.00029023):0.00000001):0.00000001):0.00000001):0.00000001):0.00000001):0.00000001):0.00000001):0.00000001,(((MW763526:0.00000001,(((((MW825637:0.00029009,MZ635986:0.00000001):0.00000001,MW979414:0.00029045):0.00000001,MZ619356:0.00028996):0.00000001,MW779831:0.00029002):0.00028998,MW768037:0.00000001):0.00058033):0.00029008,MZ474063:0.00029030):0.00000001,MZ619180:0.00029030):0.00000001):0.00000001):0.00000001):0.00000001,((((MW805016:0.00029016,MZ409997:0.00029015):0.00000001,(MZ592589:0.00029013,(MW778285:0.00029012,MZ003595:0.00029016):0.00000001):0.00000001):0.00000001,((MW928270:0.00029013,(((MZ622588:0.00029012,MW928328:0.00029012):0.00000001,(MZ473154:0.00029011,MZ543382:0.00000001):0.00029013):0.00000001,((((MW759599:0.00029028,MZ312958:0.00000001):0.00029023,MZ029916:0.00029019):0.00000001,((MW191473:0.00029013,((MW758681:0.00029022,MW719695:0.00029013):0.00000001,MW673096:0.00029012):0.00000001):0.00000001,((OE998104:0.00029025,(MW944238:0.00029016,MW987752:0.00029018):0.00000001):0.00000001,((MW942947:0.00029019,MZ202843:0.00029013):0.00000001,MW792807:0.00029017):0.00000001):0.00000001):0.00000001):0.00000001,(FR993642:0.00029021,MW942778:0.00029024):0.00000001):0.00000001):0.00000001):0.00000001,(MW863855:0.00029012,MW764029:0.00029014):0.00000001):0.00000001):0.00000001,((MW751123:0.00029012,((MW972813:0.00029014,FR995550:0.00029017):0.00000001,(MZ500181:0.00029013,OA971409:0.00029014):0.00000001):0.00000001):0.00000001,MW855686:0.00029013):0.00000001):0.00000001):0.00000001):0.00000001):0.00000001):0.00000001):0.00000001,(((((OA965561:0.00000001,MZ498527:0.00029017):0.00029013,((FR993487:0.00029016,(OA973752:0.00029012,MZ245684:0.00029012):0.00000001):0.00000001,((MW917192:0.00029013,MW338762:0.00029016):0.00000001,MW778180:0.00058049):0.00000001):0.00000001):0.00000001,((MW266944:0.00029015,MZ206791:0.00029015):0.00000001,MZ166707:0.00029014):0.00000001):0.00000001,((OA977014:0.00029015,(MZ622461:0.00029016,MW634672:0.00029035):0.00000001):0.00000001,((MZ619271:0.00029010,((MW702111:0.00029017,MW766413:0.00029019):0.00000001,(MZ313116:0.00029015,(MZ619691:0.00029016,MW804780:0.00029021):0.00000001):0.00000001):0.00000001):0.00000001,((((MZ619184:0.00029002,MW764017:0.00000001):0.00029000,MW897441:0.00000001):0.00000001,MW865438:0.00029006):0.00029010,(MW077475:0.00029015,MW792942:0.00029014):0.00000001):0.00000001):0.00000001):0.00000001):0.00000001,(MZ498073:0.00029030,((((MW279421:0.00029013,MZ140690:0.00029027):0.00000001,MW638808:0.00029030):0.00000001,(MW850735:0.00029028,(OA980746:0.00029011,OA970434:0.00000001):0.00029015):0.00000001):0.00000001,(MZ409995:0.00029030,((MW205971:0.00029010,MW728846:0.00000001):0.00029012,((OA971390:0.00029013,MW720494:0.00029030):0.00000001,((MW799659:0.00029014,LR862440:0.00029015):0.00000001,MW709052:0.00029010):0.00000001):0.00000001):0.00000001):0.00000001):0.00000001):0.00000001):0.00000001):0.00000001):0.00000001):0.00000001,(MW808802:0.00029013,((MW454392:0.00029013,((MW783409:0.00029011,MZ499088:0.00029013):0.00000001,MZ462770:0.00029010):0.00000001):0.00000001,(MW734411:0.00029013,(((MW849870:0.00029014,MT886333:0.00029017):0.00000001,(((MW593466:0.00029013,MZ488135:0.00029023):0.00000001,MW834688:0.00029018):0.00000001,(((MW685590:0.00029015,MW734193:0.00029016):0.00000001,(MW681189:0.00029013,MZ349401:0.00029015):0.00000001):0.00000001,((OA977221:0.00000001,MW974949:0.00029016):0.00029015,MZ313093:0.00058064):0.00000001):0.00000001):0.00000001):0.00000001,((FR991782:0.00029015,MW592899:0.00029013):0.00000001,MW708113:0.00029013):0.00000001):0.00000001):0.00000001):0.00000001):0.00000001):0.00000001,((MW720353:0.00029012,(((MZ619470:0.00029017,MW942007:0.00029013):0.00000001,(MW782788:0.00000001,MZ578693:0.00029049):0.00029018):0.00000001,(MW809193:0.00029016,((OA971279:0.00029021,MZ258652:0.00029013):0.00000001,MZ518261:0.00029018):0.00000001):0.00000001):0.00000001):0.00000001,((MW892758:0.00029010,MW634874:0.00029013):0.00000001,MW942861:0.00029016):0.00000001):0.00000001):0.00000001):0.00000001,(((OD981096:0.00029022,(MZ592848:0.00029013,MW973775:0.00058063):0.00000001):0.00000001,((MZ500542:0.00029014,(MZ258358:0.00029013,MW483260:0.00029013):0.00000001):0.00000001,((MW904494:0.00029013,OA968975:0.00029015):0.00000001,MZ668376:0.00029016):0.00000001):0.00000001):0.00000001,(OD997799:0.00029015,((MW422050:0.00029016,MW973258:0.00029024):0.00000001,(MW012279:0.00029012,(((MW208037:0.00029013,(LR821931:0.00029013,(MW669519:0.00058053,MZ513887:0.00000001):0.00029023):0.00000001):0.00000001,(((MW800829:0.00029019,MT450914:0.00029025):0.00000001,(((MW974954:0.00000001,MZ313095:0.00029010):0.00000001,MW942170:0.00058047):0.00000001,MW778720:0.00087141):0.00029016):0.00000001,((FR999045:0.00058052,MW805078:0.00000001):0.00029013,MW938701:0.00029013):0.00000001):0.00000001):0.00000001,((MT958262:0.00029010,MW821757:0.00000001):0.00029012,((((MW941494:0.00000001,(MZ261927:0.00029010,MZ258986:0.00029049):0.00029078):0.00000001,OA975648:0.00058083):0.00029017,(((MW763855:0.00026790,MW942330:0.00007829):0.00023428,LR898519:0.00029013):0.00000001,MW782925:0.00029013):0.00000001):0.00000001,MZ702311:0.00029013):0.00000001):0.00000001):0.00000001):0.00000001):0.00000001):0.00000001):0.00000001):0.00000001,((((MW286751:0.00026793,MW191282:0.00007824):0.00023430,(MT754277:0.00029016,MW693831:0.00029014):0.00000001):0.00000001,(((FR989648:0.00029030,MW874294:0.00000001):0.00029021,MT929032:0.00029018):0.00000001,OA966708:0.00029030):0.00000001):0.00000001,((MW522398:0.00029016,MW763695:0.00029013):0.00000001,((OA969424:0.00029012,MZ235495:0.00029015):0.00000001,MZ619171:0.00029013):0.00000001):0.00000001):0.00000001):0.00000001):0.00000001,(FR996654:0.00029015,((MW539728:0.00029011,MZ233543:0.00029012):0.00000001,MZ457514:0.00029012):0.00000001):0.00000001):0.00000001):0.00000001,(((MW550369:0.00029013,MZ404389:0.00029013):0.00000001,MZ469878:0.00029016):0.00000001,(MZ267367:0.00029013,MW795927:0.00029013):0.00000001):0.00000001):0.00000001,(MW870509:0.00029013,(MT810679:0.00029016,((MW758756:0.00029014,MW861625:0.00029017):0.00000001,MZ353718:0.00029013):0.00000001):0.00000001):0.00000001):0.00000001,(((MZ404431:0.00000001,MW993525:0.00029001):0.00000001,MZ619306:0.00058059):0.00007834,MW973547:0.00026773):0.00023426):0.00000001):0.00000001,((((((((MW548638:0.00029020,MW739357:0.00000001):0.00029018,MW859653:0.00029021):0.00000001,(HG998906:0.00029028,MW779208:0.00000001):0.00029024):0.00000001,(((((OB981942:0.00029029,OA968649:0.00000001):0.00000001,OA982994:0.00029056):0.00029021,MW720390:0.00000001):0.00029016,((MW988735:0.00000001,MZ167584:0.00029037):0.00029034,MW332234:0.00000001):0.00029027):0.00000001,(OA991293:0.00029021,MW273796:0.00000001):0.00029017):0.00000001):0.00000001,((((((OE998530:0.00058124,((MW850602:0.00029076,HG994233:0.00029044):0.00000001,(OA994647:0.00029049,((MW771754:0.00029032,MW941882:0.00000001):0.00029029,(((OB986946:0.00029041,MZ520882:0.00000001):0.00000001,((((MZ499505:0.00000001,MW870166:0.00058120):0.00000001,MW777096:0.00029047):0.00029049,(OB999162:0.00029033,OD908822:0.00029030):0.00000001):0.00000001,HG994314:0.00029044):0.00000001):0.00000001,OD909633:0.00029030):0.00000001):0.00000001):0.00000001):0.00000001):0.00029024,((MZ378727:0.00029020,MW642620:0.00000001):0.00029019,((MW462654:0.00000001,MZ053809:0.00029035):0.00000001,OA982135:0.00029036):0.00029023):0.00000001):0.00000001,(((OA968215:0.00029192,MW967431:0.00029078):0.00029049,OB989648:0.00000001):0.00029039,(((OA992476:0.00000001,OA982165:0.00029059):0.00029039,OA967658:0.00000001):0.00029028,((((((OB987671:0.00029029,OA982336:0.00000001):0.00000001,OC998001:0.00029022):0.00000001,OB998010:0.00029028):0.00029018,OA968296:0.00000001):0.00029024,((OB999616:0.00029026,((OD915536:0.00029057,OA995385:0.00000001):0.00029036,(OA981641:0.00029027,((((OA982402:0.00029031,MT731656:0.00029046):0.00000001,MZ317894:0.00029152):0.00000001,MT755888:0.00029023):0.00000001,((((OE997448:0.00058183,MW181741:0.00000001):0.00000001,OA994545:0.00029029):0.00000001,MZ266435:0.00029044):0.00029032,(((MW447614:0.00000001,MW941941:0.00058144):0.00029036,MZ490155:0.00000001):0.00000001,((OD913684:0.00029025,((((MW590886:0.00000001,MZ513878:0.00029028):0.00029028,(((MW165854:0.00029045,MW242950:0.00000001):0.00000001,MW368700:0.00029038):0.00000001,(MW242778:0.00000001,MW242960:0.00029040):0.00029040):0.00029032):0.00000001,OD953930:0.00029023):0.00000001,(((MZ292152:0.00029026,OD899562:0.00029028):0.00000001,(((OA996537:0.00029042,MW783028:0.00058188):0.00000001,((OA972035:0.00029029,OD998307:0.00087206):0.00000001,MT800891:0.00029022):0.00000001):0.00000001,(OB992587:0.00029029,OB982496:0.00029051):0.00000001):0.00000001):0.00000001,(OA983791:0.00029039,(OD905690:0.00087336,MT740723:0.00000001):0.00029039):0.00000001):0.00000001):0.00000001):0.00000001,(MZ292128:0.00029030,MW694463:0.00029036):0.00000001):0.00000001):0.00000001):0.00000001):0.00000001):0.00000001):0.00000001):0.00000001,((((MT731669:0.00029033,((OA998037:0.00029025,(((((OE997049:0.00029047,OE995340:0.00029041):0.00000001,OD997334:0.00000001):0.00000001,FR990338:0.00029036):0.00029041,OE997866:0.00000001):0.00029044,OD925342:0.00000001):0.00029030):0.00000001,((((((OD998030:0.00029021,OU007346:0.00029033):0.00000001,OD998067:0.00029033):0.00000001,MW633517:0.00000001):0.00000001,(OU008549:0.00029067,OD998164:0.00000001):0.00029030):0.00029027,MW242961:0.00000001):0.00000001,MZ292150:0.00029045):0.00029043):0.00000001):0.00000001,((((MW167112:0.00029039,OB986993:0.00029025):0.00000001,(HG999242:0.00000001,OD923292:0.00058136):0.00029033):0.00000001,((OD949448:0.00058105,OD969787:0.00058089):0.00000001,OD900135:0.00000001):0.00029033):0.00000001,((MZ266466:0.00029037,MZ266438:0.00000001):0.00000001,MZ266484:0.00029026):0.00029025):0.00000001):0.00000001,((OB992583:0.00029028,(OA981876:0.00029023,MW600461:0.00000001):0.00029029):0.00000001,((((OB988719:0.00029235,MW545500:0.00029110):0.00000001,OD906293:0.00029133):0.00000001,MW571203:0.00000001):0.00000001,OD916352:0.00029107):0.00029079):0.00000001):0.00000001,(((OB983323:0.00029035,MW828325:0.00029028):0.00000001,(OA968111:0.00000001,MW467486:0.00029055):0.00029030):0.00000001,(((((MZ255007:0.00058225,MT972111:0.00000001):0.00029036,(((MZ266553:0.00029052,(MW491246:0.00029020,MZ315011:0.00029016):0.00000001):0.00000001,(((((OD907660:0.00029083,OB998013:0.00000001):0.00058162,OD902703:0.00029045):0.00000001,OB994092:0.00000001):0.00000001,OD912114:0.00058152):0.00029052,(MZ562752:0.00000001,(MZ562751:0.00029025,MZ310510:0.00000001):0.00000001):0.00000001):0.00000001):0.00000001,((((OA995665:0.00029063,OB982656:0.00000001):0.00000001,OC997633:0.00058162):0.00029231,MW960276:0.00000001):0.00028980,MZ269079:0.00000001):0.00028995):0.00029048):0.00000001,MZ268850:0.00029060):0.00000001,MZ619217:0.00058107):0.00000001,(OD906011:0.00029069,OB994685:0.00000001):0.00029036):0.00000001):0.00000001):0.00000001):0.00000001):0.00000001,((((OD904429:0.00029085,(OB999942:0.00029081,(LR963342:0.00000001,OB989175:0.00029096):0.00000001):0.00000001):0.00000001,OB992909:0.00029093):0.00029078,(MW681225:0.00029038,(((OB994610:0.00029047,OD903967:0.00023416):0.00005160,OD898193:0.00029047):0.00000002,MT972161:0.00000001):0.00000002):0.00000433):0.00000002,OA974734:0.00029036):0.00000001):0.00000001):0.00000001):0.00029022):0.00000001,(OA991438:0.00029029,MT772414:0.00000001):0.00029019):0.00000001,(OB993313:0.00029019,MW947518:0.00000001):0.00029013):0.00000001,((MW190542:0.00000001,MW793566:0.00029017):0.00029025,(((MW904438:0.00000001,MZ258424:0.00029028):0.00029024,MW632202:0.00000001):0.00029023,(((((MW228176:0.00000001,MZ462512:0.00029011):0.00000001,MZ269095:0.00029013):0.00029011,((MZ622273:0.00000001,OA983733:0.00029010):0.00000001,(OB996105:0.00029023,OB984631:0.00000001):0.00029020):0.00029019):0.00000001,((((MW420232:0.00029010,MZ489951:0.00000001):0.00000001,OB997193:0.00029020):0.00000001,OA992053:0.00029010):0.00000001,MZ474020:0.00029007):0.00029019):0.00000001,(((OA990079:0.00000001,(OD910873:0.00029021,OC998224:0.00000001):0.00029028):0.00000001,OB994895:0.00029024):0.00029018,OD913322:0.00000001):0.00029013):0.00000001):0.00000001):0.00000001):0.00000001):0.00000001,((MW777739:0.00029034,MZ472686:0.00000001):0.00029029,MW561252:0.00029018):0.00000001):0.00000001,(((((((MZ490367:0.00029018,MZ544843:0.00000001):0.00000001,OD997479:0.00029031):0.00000001,MT800818:0.00029020):0.00000001,(MZ622285:0.00029076,MZ622282:0.00000001):0.00058086):0.00029018,MZ619197:0.00029018):0.00000001,MZ473169:0.00029019):0.00000001,((MZ230699:0.00029039,((OD999190:0.00029033,MZ434708:0.00000001):0.00000001,(((OD998838:0.00029049,OB986482:0.00029038):0.00000001,(OD991406:0.00029099,OB988576:0.00000001):0.00029055):0.00000001,MZ500538:0.00029036):0.00000001):0.00000001):0.00000001,MZ619177:0.00029041):0.00029024):0.00000001):0.00000001,(((((MW550234:0.00000001,MW943976:0.00029034):0.00029016,((((MW346342:0.00026095,MZ287361:0.00029146):0.00002924,MW929643:0.00029208):0.00000003,((((OA970609:0.00029030,(((MW636646:0.00029028,MZ695847:0.00000001):0.00000001,(MZ391021:0.00029080,MW766613:0.00029029):0.00000001):0.00000001,(OD927874:0.00029055,(MW816256:0.00058159,(MW793203:0.00029039,MZ153849:0.00000001):0.00029037):0.00000001):0.00000001):0.00000001):0.00029024,((((MW699246:0.00058099,MW850282:0.00029013):0.00000001,MW673014:0.00029039):0.00000001,MW064778:0.00000001):0.00000001,OA970591:0.00058137):0.00029016):0.00000001,MW942366:0.00029017):0.00000001,((((OA982038:0.00029011,((((OA977733:0.00029045,(OU009393:0.00029020,(((LR898922:0.00000001,(OE996889:0.00029017,OU007079:0.00029012):0.00000001):0.00000001,(OU007073:0.00029012,(OU011717:0.00000001,MW966465:0.00029024):0.00029006):0.00000001):0.00000001,OD998526:0.00029020):0.00000001):0.00029026):0.00000001,MZ235348:0.00029041):0.00000001,MZ488255:0.00000001):0.00000001,FR992912:0.00029036):0.00000001):0.00029023,MW923882:0.00029032):0.00000001,((((MW638916:0.00058130,OA994318:0.00029011):0.00000001,OA970693:0.00029038):0.00000001,MZ619324:0.00000001):0.00000001,MZ002791:0.00029008):0.00029017):0.00000001,((MZ448661:0.00000001,((((MW871064:0.00029040,(MZ680865:0.00000001,(MW719757:0.00029032,((MW825855:0.00029130,MW639028:0.00029028):0.00000001,MW870686:0.00029021):0.00000001):0.00000001):0.00000001):0.00000001,((MW863756:0.00029034,MZ003877:0.00029032):0.00000001,(MW813525:0.00029027,MW804983:0.00029027):0.00000001):0.00000001):0.00000001,((MW708993:0.00000001,(MZ245586:0.00087352,MW708486:0.00000001):0.00058090):0.00000001,(MW708578:0.00029028,MZ473422:0.00000001):0.00029017):0.00029019):0.00000001,MW731033:0.00029024):0.00029018):0.00029013,((((((OA974828:0.00000001,OA970207:0.00029018):0.00029011,MZ084391:0.00116441):0.00000001,(MZ373391:0.00029025,MW973968:0.00000001):0.00000001):0.00000001,OD997454:0.00029036):0.00000001,MW454561:0.00029002):0.00029023,((MZ619320:0.00000001,MT786801:0.00029011):0.00000001,FR998102:0.00058102):0.00029016):0.00000001):0.00000001):0.00000001):0.00000001):0.00000001,((((MZ619386:0.00029014,MW719913:0.00029030):0.00000001,(MW973840:0.00029026,((MZ473462:0.00029062,((MW681210:0.00000001,MW960468:0.00029067):0.00029066,MW989309:0.00000001):0.00029041):0.00000001,(MZ350671:0.00029026,MZ635511:0.00000001):0.00000001):0.00000001):0.00000001):0.00000001,MW639033:0.00029033):0.00029016,((MW779781:0.00000001,MW868450:0.00029024):0.00029029,((((((((MZ681138:0.00000001,MW943619:0.00029017):0.00000001,MW763922:0.00029016):0.00029032,MW749492:0.00000001):0.00029038,MW705559:0.00000001):0.00029015,MZ045321:0.00000001):0.00029011,MZ622393:0.00000001):0.00029042,(MW834707:0.00000001,MZ377936:0.00029038):0.00029024):0.00000001,(MW067700:0.00029025,MW907425:0.00000001):0.00029015):0.00000001):0.00000001):0.00000001):0.00000001):0.00000001,MW938742:0.00029013):0.00000001,((((MW874027:0.00029015,MZ560792:0.00000001):0.00000001,MW643190:0.00029017):0.00029022,MW830949:0.00000001):0.00029016,MW972777:0.00029018):0.00000001):0.00000001,((((OD898147:0.00000001,MZ473134:0.00029106):0.00000001,MZ496864:0.00058079):0.00029016,((MZ230688:0.00029017,MZ635698:0.00000001):0.00029030,OD915397:0.00000001):0.00029022):0.00000001,(((((OA973785:0.00058056,MZ414357:0.00000001):0.00029013,(MZ011732:0.00000001,MW783347:0.00029013):0.00029015):0.00000001,(MW942004:0.00029012,MW942956:0.00000001):0.00029012):0.00000001,MW847638:0.00029016):0.00000001,(MW812852:0.00029038,((MZ635893:0.00029039,((((MW985551:0.00029034,MW882659:0.00000001):0.00000001,MW687474:0.00029036):0.00029020,MW941318:0.00000001):0.00029013,(MZ578917:0.00058043,(((((((OB987112:0.00029006,OB982308:0.00000001):0.00029011,((((OA972049:0.00029059,OD902345:0.00029025):0.00000001,OD905439:0.00029038):0.00000001,MW708779:0.00087223):0.00000001,MT831644:0.00000001):0.00000001):0.00029016,MW266941:0.00029018):0.00000001,(((((MW848050:0.00029048,((MZ085785:0.00029035,MZ404437:0.00000001):0.00000001,MW673563:0.00029039):0.00000001):0.00000001,OD917954:0.00029111):0.00000001,MW897550:0.00029072):0.00029021,((((((MW958001:0.00029032,OA975859:0.00029033):0.00000001,MZ592867:0.00000001):0.00000001,MW973037:0.00029072):0.00000001,MW941628:0.00029039):0.00000001,MW780656:0.00029048):0.00029021,((MZ085161:0.00058186,MZ512578:0.00000001):0.00029036,((MZ377704:0.00029057,MZ416206:0.00116466):0.00000001,((MW984828:0.00029017,MZ667280:0.00000001):0.00000001,(FR999999:0.00029030,MW935499:0.00029005):0.00000001):0.00000001):0.00000001):0.00029018):0.00000001):0.00000001,(MW943809:0.00029018,((((OU000062:0.00058118,MW295640:0.00029055):0.00000001,MW077471:0.00029028):0.00000001,(MW777114:0.00058190,(OA982764:0.00029028,MZ167333:0.00000001):0.00000001):0.00000001):0.00000001,MT520380:0.00029039):0.00029023):0.00000001):0.00000001):0.00000001,((MW750060:0.00029059,((MZ430544:0.00000001,(MT635855:0.00029021,MW474104:0.00029021):0.00000001):0.00000001,(MZ143563:0.00029031,((((((((MZ257183:0.00000001,(MZ254020:0.00029048,(((MZ664015:0.00029054,MZ664025:0.00000001):0.00029048,MW883324:0.00029045):0.00000001,MZ100165:0.00029053):0.00000001):0.00000001):0.00000001,(MW941211:0.00029054,(MW991613:0.00029047,(MZ126709:0.00029043,MW986591:0.00058129):0.00000001):0.00000001):0.00000001):0.00000001,((MZ363649:0.00029043,(MZ436896:0.00058118,MZ153466:0.00029040):0.00000001):0.00000001,MZ664014:0.00029043):0.00000001):0.00000001,MZ341958:0.00029077):0.00000001,((((((MW989957:0.00029100,MZ619694:0.00000001):0.00000001,MZ187757:0.00029102):0.00000001,MZ082902:0.00029107):0.00029078,((MW985014:0.00029049,(MZ036049:0.00029063,MZ448966:0.00000001):0.00087293):0.00000001,(MW985372:0.00029055,MZ005043:0.00029052):0.00000001):0.00000001):0.00029048,MZ037843:0.00029051):0.00000001,((MZ164700:0.00029053,MZ434547:0.00000001):0.00029046,(MW943044:0.00029057,((MZ002040:0.00029046,MZ257542:0.00029044):0.00000001,MW987266:0.00029054):0.00000001):0.00000001):0.00000001):0.00000001):0.00000001,(MZ290571:0.00000001,MW993458:0.00029130):0.00029087):0.00029030,MZ512770:0.00000001):0.00029018,MZ257571:0.00029020):0.00000001):0.00000001):0.00000001):0.00029017,(MW893757:0.00029202,MZ494116:0.00000001):0.00029013):0.00000001):0.00000001,(((((MW813523:0.00029035,(MZ635766:0.00000001,((MW173155:0.00029050,(MZ186283:0.00058098,MZ371175:0.00029073):0.00000001):0.00000001,(MW660978:0.00029042,MW693644:0.00029035):0.00000001):0.00000001):0.00000001):0.00000001,MZ622317:0.00058120):0.00000001,MW792553:0.00058135):0.00029027,(((MW743288:0.00029072,MW943928:0.00029069):0.00000001,MZ619207:0.00000001):0.00000001,MZ461920:0.00029101):0.00029065):0.00000001,((((((((MT834661:0.00058069,MW566487:0.00000001):0.00029011,MZ681259:0.00000001):0.00000001,MT757027:0.00029018):0.00000001,MZ373522:0.00087259):0.00029013,(MZ186167:0.00029050,MZ258577:0.00000001):0.00029028):0.00000001,(((MZ490260:0.00000001,MZ239392:0.00029091):0.00000001,((MW850918:0.00029068,OB982722:0.00029053):0.00000001,MW768003:0.00029064):0.00000001):0.00029033,(((((((MZ695292:0.00029094,(MW859665:0.00058237,MZ444408:0.00000001):0.00029093):0.00000001,(MZ002439:0.00029066,MZ214274:0.00000001):0.00029102):0.00000001,MZ258412:0.00029096):0.00000001,MZ622575:0.00000001):0.00000001,(MW975769:0.00029319,MZ405232:0.00028938):0.00029352):0.00029118,((((((OE995657:0.00000001,OD997822:0.00029089):0.00029162,OU009238:0.00029113):0.00058294,LR898699:0.00000001):0.00029101,(MW389606:0.00029098,MZ312976:0.00029108):0.00000001):0.00000001,((((OD925486:0.00058221,MW987747:0.00000001):0.00000001,OB983167:0.00029092):0.00000001,(((MZ257326:0.00029037,MZ635575:0.00000001):0.00000001,(MW767368:0.00029029,(MW755795:0.00029029,(MW672690:0.00000001,MW870571:0.00029026):0.00029066):0.00000001):0.00000001):0.00000001,MW944008:0.00029042):0.00029268):0.00029101,MW640084:0.00029142):0.00000001):0.00000001,(((MW172565:0.00029102,MW715185:0.00000001):0.00029102,MZ638048:0.00000001):0.00029081,((((OA983614:0.00029098,OA972756:0.00000001):0.00029094,((MW420061:0.00029089,MZ473910:0.00000001):0.00029093,MW592814:0.00029095):0.00000001):0.00000001,((((((MW202152:0.00029086,MZ544838:0.00000001):0.00000001,MW192067:0.00029095):0.00000001,MW566524:0.00029082):0.00000001,(MW202167:0.00000001,MW202164:0.00029101):0.00029110):0.00029107,MZ457460:0.00029125):0.00000001,MW731080:0.00029106):0.00000001):0.00000001,(MW928267:0.00029104,(((((MW849994:0.00000001,MZ283326:0.00029098):0.00029106,MW763750:0.00000001):0.00029110,MW944057:0.00000001):0.00029103,(MW715461:0.00029123,MW644005:0.00000001):0.00029109):0.00000001,MW550406:0.00029102):0.00000001):0.00000001):0.00000001):0.00000001):0.00000001):0.00029059,((MZ235483:0.00029046,((OA970594:0.00029025,MZ635546:0.00000001):0.00000001,(OU007385:0.00029008,(MZ489886:0.00058103,(MW923376:0.00028999,MZ259050:0.00029000):0.00000001):0.00000001):0.00000001):0.00000001):0.00029050,((MW837325:0.00000001,MW420075:0.00029005):0.00000001,(MW669032:0.00000001,MW859873:0.00029093):0.00029051):0.00029011):0.00000001):0.00000001):0.00000001):0.00000001,((((((MW993616:0.00029016,MZ506359:0.00000001):0.00000001,MW866446:0.00029055):0.00000001,MZ504039:0.00029027):0.00000001,OD997870:0.00029034):0.00029012,(FR993685:0.00029026,((((MT843308:0.00029064,MZ411524:0.00029030):0.00000001,OD907571:0.00029043):0.00000001,(MW545332:0.00000001,MW783004:0.00000001):0.00058314):0.00000001,MW768021:0.00000001):0.00000001):0.00029017):0.00000001,((OD933676:0.00029020,(MW943343:0.00029068,(((MZ619339:0.00000001,((OA969146:0.00029033,MW779381:0.00029036):0.00000001,OA973983:0.00029026):0.00000001):0.00000001,(MW907418:0.00029033,(MW665649:0.00029029,MW942670:0.00029028):0.00000001):0.00000001):0.00000001,MW589560:0.00029036):0.00000001):0.00000001):0.00000001,OB997042:0.00029047):0.00029019):0.00000001):0.00000001,(((((MZ348320:0.00029035,MZ465640:0.00029035):0.00000001,((MW665620:0.00029041,((MZ350670:0.00000001,MZ350667:0.00029016):0.00000001,MZ350713:0.00029059):0.00029021):0.00000001,((MZ259259:0.00029033,MZ499311:0.00000001):0.00000001,(MW779302:0.00029152,MW943411:0.00029038):0.00000001):0.00000001):0.00000001):0.00000001,MW672751:0.00058117):0.00029021,MZ323771:0.00029018):0.00000001,(((((MW593430:0.00029034,((MZ578594:0.00029050,OA970538:0.00029032):0.00000001,((MW763647:0.00029048,MZ259123:0.00000001):0.00000001,MW778280:0.00029026):0.00000001):0.00000001):0.00029018,((((((MW696481:0.00058043,(((MZ164792:0.00029003,MZ207176:0.00000001):0.00000001,MW632211:0.00029089):0.00000001,MW892303:0.00029013):0.00000001):0.00029000,MZ245592:0.00029010):0.00000001,MZ506379:0.00029011):0.00000001,((((MZ235681:0.00029025,MZ473352:0.00029004):0.00000001,MZ635719:0.00029006):0.00000001,((MZ089918:0.00029010,MZ434025:0.00029010):0.00000001,((((((((MW944565:0.00029013,MZ635826:0.00000001):0.00000001,MZ373463:0.00029019):0.00029005,MZ373690:0.00000001):0.00000001,MZ622383:0.00029041):0.00029018,(((MW583183:0.00029000,MZ619215:0.00000001):0.00000001,MW880143:0.00029002):0.00000001,MW974603:0.00029043):0.00029000):0.00000001,MZ506438:0.00029055):0.00000001,(((((MW708552:0.00000001,MW766480:0.00029034):0.00029022,MZ518270:0.00000001):0.00000001,MW844127:0.00029018):0.00000001,MW859827:0.00029054):0.00029005,((MZ008658:0.00029055,MZ471746:0.00000001):0.00029005,MZ682263:0.00000001):0.00000001):0.00000001):0.00000001,((MZ557466:0.00029007,MZ259021:0.00028995):0.00000001,(((((MZ490085:0.00058055,MZ490373:0.00000001):0.00000001,MW566237:0.00029018):0.00000001,MW766762:0.00029024):0.00029007,MW768059:0.00029022):0.00000001,((((((MW705887:0.00029007,((MZ235396:0.00000001,MW788827:0.00058039):0.00000001,MZ513892:0.00028990):0.00029028):0.00000001,((MW773433:0.00029020,MZ490227:0.00029007):0.00028999,MZ475569:0.00058035):0.00000001):0.00000001,(MW420230:0.00000001,((MZ444577:0.00000001,(MZ404346:0.00029031,MZ497537:0.00000001):0.00029038):0.00000001,MW653527:0.00029041):0.00029014):0.00029006):0.00000001,MW891908:0.00029005):0.00000001,((MZ413555:0.00029060,MZ635520:0.00000001):0.00029007,(MW943904:0.00029039,MZ667269:0.00000001):0.00029030):0.00000001):0.00000001,(MZ207234:0.00029012,(((MW773954:0.00028994,MZ506519:0.00000001):0.00000001,MZ506586:0.00028992):0.00000001,MZ506367:0.00058048):0.00029020):0.00000001):0.00000001):0.00000001):0.00000001):0.00000001):0.00000001):0.00000001,(((MZ471506:0.00000001,MW907556:0.00029005):0.00029002,(MZ151571:0.00000001,MZ235358:0.00029153):0.00000001):0.00000001,(((((MW566189:0.00029005,(MW550334:0.00029003,MW549214:0.00028999):0.00000001):0.00000001,MW838265:0.00028996):0.00000001,(((MW599680:0.00029006,((((MZ518263:0.00000001,((MZ444155:0.00058066,MZ376845:0.00029026):0.00000001,(MZ444550:0.00029026,MW749874:0.00029023):0.00000001):0.00000001):0.00000001,MZ489879:0.00029028):0.00029012,MW420793:0.00029004):0.00000001,((((MW812581:0.00029012,MZ471512:0.00000001):0.00000001,MZ622604:0.00029017):0.00029014,MW888119:0.00029032):0.00000001,MW938252:0.00000001):0.00029011):0.00000001):0.00000001,(((((MZ471756:0.00028999,MZ489990:0.00000001):0.00029016,MZ473402:0.00000001):0.00000001,MW540094:0.00029010):0.00029002,((MZ294980:0.00029011,((MZ518272:0.00000001,(MW494018:0.00029001,MW681387:0.00000001):0.00029012):0.00000001,MW635094:0.00028994):0.00029004):0.00000001,(MW921675:0.00029016,(MW634063:0.00028999,((MZ233458:0.00000001,MZ245681:0.00029020):0.00000001,MZ469881:0.00029017):0.00029005):0.00000001):0.00000001):0.00000001):0.00000001,((((MZ151592:0.00029004,MZ506412:0.00000001):0.00029001,MZ236455:0.00028995):0.00000001,MZ635757:0.00028993):0.00000001,(MW987775:0.00029009,(((MW921957:0.00028999,MW958088:0.00029000):0.00000001,((MW879639:0.00028997,MZ048417:0.00029005):0.00000001,(MW566207:0.00028997,((((((MZ506356:0.00000001,MW586714:0.00029002):0.00000001,MW696533:0.00029003):0.00029016,MW870005:0.00000001):0.00028999,MW560756:0.00000001):0.00029010,MW904459:0.00029009):0.00000001,MW921522:0.00028996):0.00000001):0.00000001):0.00000001):0.00000001,(MW637001:0.00028996,((MZ498999:0.00029002,(((MZ258531:0.00029036,MZ258935:0.00000001):0.00029016,(MZ373697:0.00029018,MZ506353:0.00000001):0.00029007):0.00000001,((MW804933:0.00000001,MW779297:0.00029020):0.00029041,MW733446:0.00000001):0.00029022):0.00000001):0.00000001,((MZ473334:0.00028998,MZ513883:0.00029015):0.00000001,MW974288:0.00028998):0.00000001):0.00000001):0.00000001):0.00000001):0.00000001):0.00000001):0.00000001):0.00000001,((MW861153:0.00000001,MZ489967:0.00029071):0.00029031,((MW550328:0.00029018,MZ360674:0.00029003):0.00000001,(MW636974:0.00029010,MW974172:0.00000001):0.00029000):0.00000001):0.00000001):0.00000001):0.00000001,(MZ373840:0.00029000,((MZ444327:0.00029011,MZ667304:0.00028997):0.00000001,(((MW705737:0.00029055,(MW973898:0.00029013,MW577742:0.00029010):0.00000001):0.00000001,(MZ373575:0.00029004,(MZ373462:0.00000001,(MW778648:0.00058092,MZ363987:0.00000001):0.00029061):0.00000001):0.00000001):0.00000001,(MZ367875:0.00000001,MZ619573:0.00029031):0.00029010):0.00029022):0.00000001):0.00000001):0.00000001,(MZ295105:0.00029009,((MZ236305:0.00029003,MZ373403:0.00029002):0.00000001,MW973896:0.00029007):0.00000001):0.00000001):0.00000001):0.00000001):0.00000001):0.00000001,((MW973978:0.00087317,MW731244:0.00000001):0.00029019,MZ100193:0.00000001):0.00029003):0.00029043,((MZ635985:0.00000001,MW736734:0.00029075):0.00000001,MW549975:0.00029006):0.00029044):0.00000001):0.00000001,(((((MZ377841:0.00058087,OB999284:0.00029047):0.00000001,MW585972:0.00000001):0.00000001,((MW868404:0.00029004,MZ666644:0.00000001):0.00029004,MW993534:0.00000001):0.00029017):0.00029019,((((((OD920337:0.00029037,MW960287:0.00000001):0.00029034,MZ635948:0.00029034):0.00000001,MW715243:0.00029031):0.00000001,MZ030227:0.00000001):0.00000001,((((OD917255:0.00029121,(OD960690:0.00029166,MZ636223:0.00000001):0.00029115):0.00000001,(MZ434560:0.00000001,(OD906724:0.00029112,(OD912449:0.00029117,((((OD932908:0.00029133,OD922893:0.00000001):0.00000001,OD940448:0.00029182):0.00029125,MZ258196:0.00000001):0.00000001,MZ005951:0.00058259):0.00000001):0.00029110):0.00000001):0.00000001):0.00029109,MZ261945:0.00000001):0.00117010,MT159716:0.00000001):0.00029048):0.00000001,MW749963:0.00029064):0.00029034):0.00000001,((((((((((OB996314:0.00029041,MW505140:0.00029028):0.00000001,BS001103:0.00000001):0.00000001,OA973625:0.00029047):0.00029019,MZ006907:0.00029034):0.00000001,(((MW420304:0.00029048,(MW564806:0.00029037,((MW861000:0.00058076,OA992064:0.00029024):0.00000001,MW795992:0.00029017):0.00000001):0.00000001):0.00000001,(OA971457:0.00029032,(OU000548:0.00029043,MZ451431:0.00000001):0.00000001):0.00000001):0.00000001,MW646425:0.00029021):0.00029017):0.00000001,((((((OD924982:0.00029030,MW942384:0.00000001):0.00029011,((OD934118:0.00029030,OA976257:0.00000001):0.00029014,(((MW728869:0.00029025,((OA971417:0.00029011,MW634494:0.00029013):0.00000001,MW705588:0.00029020):0.00000001):0.00000001,MZ025673:0.00000001):0.00000001,OD901751:0.00029038):0.00029018):0.00000001):0.00000001,((((OD929484:0.00058173,OD903391:0.00000001):0.00000001,OA993173:0.00029189):0.00000001,OD905669:0.00029096):0.00029043,((((MZ619248:0.00029041,OD912837:0.00058070):0.00000001,MZ499217:0.00000001):0.00000001,((MZ505863:0.00029052,MZ685077:0.00000001):0.00000001,MW933944:0.00029089):0.00116408):0.00000001,MW590353:0.00029037):0.00000001):0.00029017):0.00000001,((((((((OC997772:0.00029038,MW550373:0.00000001):0.00029016,(OB999810:0.00029033,MW941532:0.00000001):0.00029012):0.00000001,(OA982547:0.00058105,MZ667275:0.00000001):0.00029013):0.00000001,(OA992544:0.00029038,MZ622366:0.00000001):0.00029015):0.00000001,(((((((OB982508:0.00029038,MW728412:0.00029013):0.00000001,MZ611534:0.00029011):0.00000001,MZ619520:0.00000001):0.00000001,MW704784:0.00029013):0.00029016,((MW504605:0.00000001,MW941059:0.00029057):0.00058105,MW172570:0.00000001):0.00029013):0.00000001,(OB986558:0.00029041,MZ702262:0.00000001):0.00029016):0.00000001,(((((((MW777925:0.00029026,MZ643425:0.00000001):0.00000001,OB985665:0.00029047):0.00000001,MZ488053:0.00029033):0.00000001,MW689703:0.00058066):0.00029019,((((((((MZ513889:0.00000001,MW898747:0.00058033):0.00000001,(MW738384:0.00029043,MZ385555:0.00000001):0.00029023):0.00029047,((MZ557468:0.00058087,((MW816452:0.00029015,MZ622433:0.00000001):0.00000001,MW921598:0.00029015):0.00029021):0.00000001,MW942368:0.00029026):0.00000001):0.00000001,MZ622493:0.00000001):0.00000001,OB986778:0.00029041):0.00029016,((((MW922922:0.00029042,MW864041:0.00000001):0.00000001,MZ434722:0.00029038):0.00000001,MW943175:0.00029055):0.00000001,MW555835:0.00029036):0.00029024):0.00000001,((MZ491068:0.00000001,MW446822:0.00029011):0.00000001,OD997850:0.00058115):0.00029016):0.00000001,((((OA980273:0.00029005,MZ635752:0.00029033):0.00000001,MW855793:0.00029007):0.00000001,MW064458:0.00000001):0.00000001,OD906355:0.00029027):0.00029010):0.00000001):0.00000001,((((OD916265:0.00029037,MT607254:0.00000001):0.00029014,(OB982314:0.00058195,OD926008:0.00028908):0.00029144):0.00000001,(OD902528:0.00029038,MW777205:0.00000001):0.00029016):0.00000001,(((OB983873:0.00029043,MW902096:0.00000001):0.00029017,(((MZ473945:0.00000001,MW420014:0.00058073):0.00000001,(OD907036:0.00029051,OA995432:0.00000001):0.00029034):0.00029012,(OB985836:0.00029034,OA981422:0.00000001):0.00029013):0.00000001):0.00000001,((OB982737:0.00029037,MZ635969:0.00000001):0.00029019,(OA997567:0.00029037,MZ520880:0.00000001):0.00029019):0.00000001):0.00000001):0.00000001):0.00000001,(OD997269:0.00029037,LR963265:0.00000001):0.00029013):0.00000001):0.00000001):0.00000001,((((MW733616:0.00000001,MZ284146:0.00000001):0.00000001,OU009154:0.00029038):0.00029017,(((OD911264:0.00029036,MW406662:0.00000001):0.00029013,(((OD924878:0.00029045,MZ289925:0.00000001):0.00029018,(((((((MZ622386:0.00000001,MW778074:0.00029041):0.00000001,OU000343:0.00029043):0.00029017,((((((OB985029:0.00029060,((OA990978:0.00000001,OD904959:0.00029077):0.00000001,OD899371:0.00058181):0.00029067):0.00000001,(((OC999983:0.00029088,OB984925:0.00000001):0.00029067,((OD998317:0.00029071,(OC998186:0.00029088,((((OB995729:0.00029155,(((OB988642:0.00029161,OA990984:0.00000001):0.00000001,OB987457:0.00029170):0.00000001,((OD913119:0.00029156,OB990130:0.00000001):0.00029155,OB986533:0.00029161):0.00000001):0.00000001):0.00029120,OD899848:0.00029124):0.00000001,OA993659:0.00029094):0.00000001,(((OD925347:0.00029078,((OD926870:0.00029077,OB986326:0.00029077):0.00000001,OD902440:0.00029080):0.00000001):0.00000001,((HG996962:0.00000001,OB990873:0.00029076):0.00000001,OA991106:0.00029078):0.00000001):0.00000001,((OB988864:0.00029086,HG999190:0.00029084):0.00000001,((OB991285:0.00000001,OD916526:0.00058300):0.00000001,OD898095:0.00029080):0.00029089):0.00000001):0.00000001):0.00000001):0.00029071):0.00000001,((OA995885:0.00058175,MW426406:0.00000001):0.00000001,OA984239:0.00029014):0.00029088):0.00000001):0.00000001,(((MZ437322:0.00029069,MW463452:0.00029060):0.00000001,(OB998117:0.00029084,OB986695:0.00000001):0.00029067):0.00000001,OA984896:0.00029063):0.00000001):0.00000001):0.00000001,(((((OD934969:0.00029195,OD930231:0.00029136):0.00000001,LR882854:0.00000001):0.00000001,OB987887:0.00029153):0.00000001,OB994201:0.00058428):0.00029103,(((OB992968:0.00058147,LR963317:0.00000001):0.00000001,OD927004:0.00029086):0.00000001,OD902156:0.00029098):0.00029072):0.00000001):0.00000001,((OU029815:0.00000001,OB982925:0.00029107):0.00029060,((MZ497763:0.00174860,MZ619199:0.00000001):0.00058144,((((OB992944:0.00029088,OE998512:0.00000001):0.00029069,OA991706:0.00058221):0.00000001,(((MW938098:0.00029024,MZ323727:0.00000001):0.00028974,MW938089:0.00029195):0.00029184,OA973818:0.00000001):0.00029060):0.00000001,((((FR991194:0.00000001,OD916473:0.00029069):0.00029067,FR990617:0.00029075):0.00000001,(((OD899572:0.00000001,OD931269:0.00029060):0.00000001,OD953378:0.00029047):0.00029052,((OD903885:0.00000001,OU007714:0.00058204):0.00029063,(((((OD915812:0.00029066,OA970885:0.00000001):0.00029061,(((OD999986:0.00000001,OA993304:0.00029123):0.00000001,FR991681:0.00029094):0.00029076,(OE996841:0.00029074,MW719768:0.00000001):0.00029063):0.00000001):0.00000001,(OA997794:0.00029068,((((((((OC998783:0.00029097,OA990718:0.00000001):0.00029061,(((OD905957:0.00029097,OD998284:0.00000001):0.00029061,(OB982211:0.00000001,OE999981:0.00029091):0.00029060):0.00000001,(OD933567:0.00029103,OA983792:0.00000001):0.00029065):0.00000001):0.00000001,((OB986061:0.00029090,OB986116:0.00000001):0.00029061,(((OB990539:0.00029131,(OD909227:0.00029137,((OD938006:0.00029148,(((((OD909472:0.00029128,OD932610:0.00029140):0.00000001,OD919112:0.00029139):0.00000001,OD909765:0.00029137):0.00000001,OA990911:0.00000001):0.00000001,OD949039:0.00029185):0.00000001):0.00029131,((OD909509:0.00029202,((HG998991:0.00000001,OC999682:0.00029198):0.00000001,((OD910020:0.00000001,OB985962:0.00029152):0.00029179,(OB992748:0.00000001,((OD926468:0.00029093,((((((OD899658:0.00029096,OB987149:0.00029093):0.00000001,OD904701:0.00029096):0.00000001,(OD902142:0.00029089,OD915556:0.00029081):0.00000001):0.00000001,((OC996098:0.00029079,OB993015:0.00000001):0.00029094,((OB997887:0.00029085,OD913324:0.00029088):0.00000001,OD898174:0.00029086):0.00000001):0.00000001):0.00000001,HG999234:0.00000001):0.00000001,OA993531:0.00029096):0.00000001):0.00000001,OD917656:0.00058225):0.00029129):0.00000001):0.00029293):0.00000001):0.00029163,(((((MW839008:0.00029070,MZ328031:0.00000001):0.00000001,(MW960289:0.00058198,OD922557:0.00029065):0.00000001):0.00000001,(MW549930:0.00058214,MZ444354:0.00000001):0.00029074):0.00058206,OU015254:0.00000001):0.00029133,(((((OC997923:0.00029144,((OD904938:0.00029140,OA996302:0.00000001):0.00000001,OD905664:0.00029137):0.00029131):0.00000001,OA998600:0.00029120):0.00000001,(OA982176:0.00029133,(OA967980:0.00000001,(OD998231:0.00029124,OD998143:0.00000001):0.00029132):0.00000001):0.00029119):0.00000001,((((((MW773336:0.00029332,MW851014:0.00028880):0.00058768,OA996936:0.00000001):0.00029122,OD934284:0.00029127):0.00000001,((MW276231:0.00029081,MW306367:0.00000001):0.00029081,OD900653:0.00000001):0.00029110):0.00000001,((((OD945262:0.00029111,MW456917:0.00000001):0.00000001,((OD899473:0.00029115,OD902459:0.00029108):0.00000001,(OD977931:0.00029108,OD913245:0.00029111):0.00000001):0.00000001):0.00000001,OB991533:0.00029121):0.00029133,((((OD997458:0.00000001,MZ233805:0.00029169):0.00029142,(OB989068:0.00029144,OD898131:0.00000001):0.00029127):0.00000001,(((OD899352:0.00029148,OB986431:0.00000001):0.00058310,OC997319:0.00000001):0.00029135,(((OB993350:0.00029144,HG998675:0.00000001):0.00029127,(((OA999774:0.00029128,OA984055:0.00000001):0.00000001,OA995191:0.00029134):0.00029121,(OD940743:0.00029151,OD913051:0.00000001):0.00029135):0.00000001):0.00000001,(((((((((OD920413:0.00029124,OD901314:0.00000001):0.00000001,OD930358:0.00058315):0.00029140,OD909987:0.00000001):0.00029146,OB985153:0.00000001):0.00000001,OD900475:0.00029150):0.00029131,(OB997666:0.00029134,OA990314:0.00000001):0.00029121):0.00000001,(((OA971985:0.00029144,OD902843:0.00000001):0.00000001,OD952092:0.00029170):0.00029135,((((OD910856:0.00058330,OA996693:0.00029153):0.00029132,(OB995782:0.00000001,OB994552:0.00029126):0.00029121):0.00000001,(OA989840:0.00029140,OA998667:0.00000001):0.00029125):0.00000001,(((OD908992:0.00000001,OA995379:0.00029126):0.00029122,((((((((OD920276:0.00029136,OD949376:0.00000001):0.00000001,OA995271:0.00029144):0.00029127,(OD900183:0.00029144,OA997182:0.00000001):0.00029127):0.00000001,(OD909959:0.00029210,OB986814:0.00000001):0.00029163):0.00000001,(((OD912944:0.00000001,OB997282:0.00029126):0.00029122,(((OD900401:0.00029158,OD904544:0.00029124):0.00029138,(OD935754:0.00000001,OB981949:0.00029126):0.00029124):0.00000001,(OB989702:0.00029127,OB984399:0.00000001):0.00029120):0.00000001):0.00000001,((((OD913629:0.00029152,((((OB997688:0.00029140,OB986485:0.00029139):0.00000001,OB994823:0.00029138):0.00000001,((((OA984472:0.00029132,(OD913913:0.00029140,(OC997219:0.00029162,OB988840:0.00000001):0.00029154):0.00000001):0.00000001,(OB981871:0.00029145,OB993626:0.00029137):0.00000001):0.00000001,(OB984218:0.00029132,(((OB994453:0.00029140,(OD951300:0.00058331,OD908689:0.00000001):0.00029138):0.00000001,(OA992129:0.00029148,(((OD937118:0.00029122,OD917038:0.00000001):0.00029130,OB981915:0.00029139):0.00000001,OD904724:0.00029146):0.00000001):0.00000001):0.00000001,((((((((((OA981800:0.00029136,OD903339:0.00029159):0.00000001,(OD913576:0.00000001,OD941371:0.00029126):0.00029170):0.00000001,((OA990362:0.00029142,OB990528:0.00029129):0.00000001,((OD947204:0.00000001,OD904533:0.00029141):0.00029148,OD909329:0.00000001):0.00029142):0.00000001):0.00000001,OB990096:0.00029139):0.00000001,(((OD944736:0.00029157,OB985020:0.00000001):0.00029144,OD968949:0.00029140):0.00000001,HG998977:0.00029138):0.00000001):0.00000001,(((((OD932090:0.00029132,OB988579:0.00029141):0.00000001,OD904717:0.00029134):0.00000001,(((OD904996:0.00029128,OC998111:0.00000001):0.00029133,OD962638:0.00029137):0.00000001,(OB999918:0.00029137,OD968108:0.00029136):0.00000001):0.00000001):0.00000001,(OB983805:0.00029139,(((OB991112:0.00029144,OD908323:0.00029144):0.00000001,OA983248:0.00029142):0.00000001,((OB989165:0.00029137,OD903375:0.00029144):0.00000001,OB993194:0.00029138):0.00000001):0.00000001):0.00000001):0.00000001,((OD905488:0.00029139,OB987740:0.00029152):0.00000001,OB992417:0.00029144):0.00000001):0.00000001):0.00000001,((((OA995605:0.00029137,(((OD982098:0.00029152,OB982316:0.00029143):0.00000001,OB989245:0.00029139):0.00000001,(OB997947:0.00029142,OB981994:0.00000001):0.00029138):0.00000001):0.00000001,((OB998579:0.00029140,(OD925113:0.00029179,OB990369:0.00000001):0.00029149):0.00000001,(OB990080:0.00029137,OD940932:0.00029168):0.00000001):0.00000001):0.00000001,((OD915803:0.00029167,OB982782:0.00000001):0.00029141,OB982487:0.00029140):0.00000001):0.00000001,((OB989660:0.00029144,OB986616:0.00000001):0.00029136,(((OB997080:0.00029144,((((OD968707:0.00058292,OD904512:0.00000001):0.00029148,OD903555:0.00000001):0.00029164,OA990098:0.00029151):0.00000001,(OB988677:0.00029144,(((OB991032:0.00029136,((OD902036:0.00029138,OC998708:0.00029138):0.00000001,OA991242:0.00029148):0.00000001):0.00000001,(((OD909475:0.00029152,OA992845:0.00000001):0.00029140,OB986122:0.00029137):0.00000001,(OD912561:0.00029137,OB996039:0.00029154):0.00000001):0.00000001):0.00000001,((OB997414:0.00029144,OB998831:0.00029137):0.00000001,OD919131:0.00029137):0.00000001):0.00000001):0.00000001):0.00000001):0.00000001,(OD968408:0.00029134,(OC996860:0.00029144,OD950969:0.00029137):0.00000001):0.00000001):0.00000001,(((((OD925261:0.00029135,OD922881:0.00029134):0.00000001,((OA995808:0.00029144,(((MW715068:0.00000001,OB987517:0.00058290):0.00000001,OD917823:0.00000001):0.00000001,OB996994:0.00058782):0.00000001):0.00000001,OB994245:0.00029134):0.00000001):0.00000001,OD950548:0.00029134):0.00000001,((OA989804:0.00029137,(((OD910176:0.00029135,((OD905494:0.00029142,(OD924763:0.00029137,(OD908027:0.00029134,OD902763:0.00029132):0.00000001):0.00000001):0.00000001,(OA990877:0.00029134,(((OD899656:0.00029133,OB985312:0.00000001):0.00029135,OD906723:0.00029134):0.00000001,(OD905175:0.00029132,OD900184:0.00029134):0.00000001):0.00000001):0.00000001):0.00000001):0.00000001,(((OB998249:0.00029186,OB984289:0.00029147):0.00000001,OB994402:0.00029134):0.00000001,((OD907895:0.00029135,OB986142:0.00000001):0.00029138,(OB995883:0.00029134,OC996128:0.00058300):0.00000001):0.00000001):0.00000001):0.00000001,(((OA993191:0.00029133,(OD900143:0.00029139,OB983768:0.00029133):0.00000001):0.00000001,(OD936184:0.00029137,(OB989436:0.00029138,(OA992458:0.00029136,OC998104:0.00029135):0.00000001):0.00000001):0.00000001):0.00000001,(OA989948:0.00029136,OB989431:0.00029136):0.00000001):0.00000001):0.00000001):0.00000001,((OD925676:0.00029139,OD944227:0.00029136):0.00000001,OD907407:0.00029133):0.00000001):0.00000001):0.00000001,(OD910441:0.00029133,OB989481:0.00029144):0.00000001):0.00000001):0.00000001):0.00000001):0.00000001):0.00000001,(((OB989387:0.00029142,OA995612:0.00029151):0.00000001,((((OD954125:0.00000001,OD951996:0.00029124):0.00029129,OD903685:0.00029132):0.00000001,((((MW715075:0.00000001,((((OB996603:0.00029144,OB990576:0.00000001):0.00029136,OB995195:0.00029138):0.00000001,((OA984920:0.00000001,(OB988445:0.00000001,OB986363:0.00029135):0.00029142):0.00000001,OD964394:0.00029137):0.00029137):0.00000001,(OD930960:0.00029137,OD903400:0.00029148):0.00000001):0.00000001):0.00000001,OB994151:0.00029133):0.00000001,(((((OB986646:0.00029127,((OD898831:0.00029145,((OB993490:0.00029136,((OB992261:0.00029156,OD921823:0.00000001):0.00029169,OA983528:0.00000001):0.00029152):0.00000001,OB991585:0.00029136):0.00000001):0.00000001,((OB986862:0.00029135,(OC998401:0.00029138,OD995595:0.00029136):0.00000001):0.00000001,((OD917022:0.00029130,OB987403:0.00000001):0.00029133,OB997681:0.00029133):0.00000001):0.00000001):0.00000001):0.00000001,((OD951823:0.00029156,((((((((OD899360:0.00000001,OB991517:0.00029180):0.00029136,OD943190:0.00029148):0.00000001,(OA992336:0.00029148,OB981919:0.00029152):0.00000001):0.00000001,((OD953132:0.00058336,((OD913336:0.00029256,OA997751:0.00000001):0.00000001,OD947494:0.00029184):0.00000001):0.00029137,(((OB986041:0.00029189,OB988119:0.00000001):0.00029140,(OC998080:0.00029197,OB983347:0.00000001):0.00029144):0.00000001,((((((OD932512:0.00029231,OD948121:0.00058483):0.00029245,OB989182:0.00029220):0.00000001,OA990950:0.00000001):0.00000001,((OD909958:0.00029216,OB991481:0.00029222):0.00000001,OD933969:0.00029220):0.00000001):0.00000001,OD910398:0.00029227):0.00000001,OD901327:0.00029214):0.00029180):0.00000001):0.00000001):0.00000001,(OC998128:0.00029134,((((OD928260:0.00029125,OB989379:0.00000001):0.00000001,(OD904212:0.00029129,(OC996190:0.00029137,OD963318:0.00029162):0.00000001):0.00000001):0.00000001,OD908950:0.00029172):0.00029134,(OD903275:0.00029204,OB990761:0.00000001):0.00029148):0.00000001):0.00000001):0.00000001,(((((OD942967:0.00029148,OA995070:0.00000001):0.00029142,OD913104:0.00000001):0.00029143,OA995241:0.00000001):0.00029138,OB991296:0.00029136):0.00000001,(OA990295:0.00029142,OD948003:0.00029140):0.00000001):0.00000001):0.00000001,((OD905229:0.00029138,OD900283:0.00029138):0.00000001,OB994975:0.00029137):0.00000001):0.00000001,((OB996793:0.00029132,(OB988298:0.00029159,OB986736:0.00029138):0.00000001):0.00000001,(OB997447:0.00029136,(OD944964:0.00058298,OB987534:0.00029134):0.00000001):0.00000001):0.00000001):0.00000001):0.00000001,OB984041:0.00029136):0.00000001):0.00000001,(OD913897:0.00029137,(OD902709:0.00029131,OB991228:0.00000001):0.00029134):0.00000001):0.00000001,(((OB991634:0.00029138,OD899532:0.00029141):0.00000001,OD909314:0.00029148):0.00000001,OD915876:0.00029142):0.00000001):0.00000001,(((((((OB993904:0.00029149,OA992460:0.00029149):0.00000001,OA989896:0.00000001):0.00000001,OD915988:0.00058351):0.00029151,OD907858:0.00029142):0.00000001,(OD900645:0.00000001,OA995340:0.00029148):0.00029148):0.00000001,OB992356:0.00029157):0.00000001,(((OB996071:0.00029138,OD916018:0.00000001):0.00029136,OB992844:0.00029134):0.00000001,(OD904951:0.00029137,(OB989997:0.00029143,(((OD906266:0.00029141,OB999331:0.00029136):0.00000001,OD922887:0.00029133):0.00000001,(OD904716:0.00029139,((((OB994274:0.00029147,OD903538:0.00029138):0.00000001,OA992352:0.00000001):0.00000001,OB994539:0.00029136):0.00000001,(OD911481:0.00029180,OD909658:0.00000001):0.00029162):0.00029136):0.00000001):0.00000001):0.00000001):0.00000001):0.00000001):0.00000001):0.00000001):0.00000001,(OD912128:0.00029129,OD944126:0.00029129):0.00000001):0.00000001):0.00000001,((OB991471:0.00029133,OB988999:0.00029136):0.00000001,(((((OD900785:0.00029134,OA991572:0.00000001):0.00000001,(OB989421:0.00029189,OB986521:0.00000001):0.00058349):0.00029143,((OA994128:0.00029136,(OD903488:0.00029154,OA989754:0.00000001):0.00029144):0.00000001,OB991721:0.00029148):0.00000001):0.00000001,OD920363:0.00029137):0.00000001,(OC996826:0.00029133,((OB981961:0.00029137,OD905867:0.00029136):0.00000001,(OD962900:0.00029136,((OD944804:0.00029193,OD910404:0.00000001):0.00029180,OB999347:0.00000001):0.00029152):0.00000001):0.00000001):0.00000001):0.00000001):0.00000001):0.00000001):0.00000001,OD915766:0.00029144):0.00000001):0.00000001,(OA995504:0.00029142,((OB988285:0.00029142,OA989647:0.00029159):0.00000001,OB989974:0.00029148):0.00000001):0.00000001):0.00000001,(((((OC996516:0.00029144,OB999152:0.00029172):0.00000001,(OD912207:0.00029140,OA989540:0.00029202):0.00000001):0.00000001,(OB997058:0.00029138,((((((OD915645:0.00029132,OB987934:0.00029142):0.00000001,(OD922089:0.00029133,OD918631:0.00058287):0.00000001):0.00000001,(((OB991324:0.00029137,OC996403:0.00029373):0.00000001,OB990926:0.00029144):0.00000001,(OD908976:0.00029139,OD912238:0.00000001):0.00029133):0.00000001):0.00000001,OB987441:0.00029144):0.00000001,((OD904507:0.00029159,OA989947:0.00029146):0.00000001,(OA989911:0.00029132,OD907005:0.00029140):0.00000001):0.00000001):0.00000001,(OB998582:0.00029137,(OD913417:0.00058324,(OA990351:0.00029119,OB994505:0.00029138):0.00000001):0.00000001):0.00000001):0.00000001):0.00000001):0.00000001,OB990616:0.00029132):0.00000001,(((OD903029:0.00029141,OB998810:0.00029133):0.00000001,(OD922588:0.00029130,OD917986:0.00000001):0.00029141):0.00000001,(OA989909:0.00029148,(((OD907911:0.00029130,(OD906787:0.00000001,OD906100:0.00029142):0.00029140):0.00000001,OD935572:0.00029142):0.00000001,(OD908880:0.00029133,OB982733:0.00029136):0.00000001):0.00000001):0.00000001):0.00000001):0.00000001):0.00000001):0.00000001):0.00000001):0.00000001,((OA999957:0.00000001,OE995697:0.00029123):0.00029125,OA994945:0.00000001):0.00029143):0.00000001):0.00000001,((OB991199:0.00029136,OB983257:0.00029144):0.00000001,(OB987475:0.00029142,(OC998774:0.00029140,OB983682:0.00029142):0.00000001):0.00000001):0.00000001):0.00000001):0.00029127,(OA984072:0.00000001,OB982776:0.00029144):0.00029127):0.00000001,((OD903840:0.00029124,OB996699:0.00000001):0.00029129,(OD951189:0.00029131,OB996473:0.00000001):0.00029120):0.00000001):0.00000001,((OB996162:0.00000001,OB989353:0.00029112):0.00029112,(((OD902444:0.00029132,OA997584:0.00000001):0.00000001,OD899559:0.00029131):0.00029126,MW780144:0.00000001):0.00029124):0.00000001):0.00000001):0.00000001):0.00000001,(((OD913476:0.00029137,OA983252:0.00000001):0.00000001,OD969826:0.00029133):0.00000001,OD913518:0.00029140):0.00029125):0.00000001,(((OB990659:0.00029136,OB995685:0.00000001):0.00029123,((OD979854:0.00029137,OD904205:0.00000001):0.00029131,OA982101:0.00000001):0.00029120):0.00000001,(OB993486:0.00000001,OA995987:0.00029144):0.00029127):0.00000001):0.00000001,(((((OD916989:0.00000001,OB983874:0.00029134):0.00029121,((OD987988:0.00029126,OD929358:0.00000001):0.00000001,OD900609:0.00029134):0.00029121):0.00000001,(((OD906555:0.00029132,OD904757:0.00000001):0.00029136,OD908360:0.00000001):0.00000001,OA994933:0.00029144):0.00029127):0.00000001,((((OC998404:0.00000001,OB989080:0.00029114):0.00029153,(OB995823:0.00029122,OA998821:0.00000001):0.00029131):0.00000001,(((OD904024:0.00029132,OC998330:0.00000001):0.00029120,(OB993674:0.00029126,OA995829:0.00000001):0.00029121):0.00000001,(OB990392:0.00029140,OA997111:0.00000001):0.00029125):0.00000001):0.00000001,((OB984460:0.00000001,OA995677:0.00029131):0.00029120,(((OD940611:0.00000001,OD903713:0.00029140):0.00029125,(OB993865:0.00029126,OD913041:0.00000001):0.00029124):0.00000001,(OB996372:0.00000001,OB982787:0.00029126):0.00029124):0.00000001):0.00000001):0.00000001):0.00000001,((OD930571:0.00029145,OA996034:0.00000001):0.00029140,OB995002:0.00000001):0.00029125):0.00000001):0.00000001):0.00000001,(((((OD904311:0.00029136,OA975265:0.00000001):0.00029134,OD905632:0.00000001):0.00029135,OB987117:0.00000001):0.00000001,OB991819:0.00029140):0.00029125,(((OD903238:0.00000001,OA991514:0.00029144):0.00029127,(OD905737:0.00000001,OB992482:0.00029150):0.00029131):0.00000001,(OC997886:0.00029144,OA972649:0.00000001):0.00029127):0.00000001):0.00000001):0.00000001):0.00000001):0.00000001):0.00000001,(OB996132:0.00000001,OB987157:0.00029140):0.00029125):0.00000001,(((OD923206:0.00000001,OB989583:0.00029126):0.00029124,(OB996346:0.00029144,OB991391:0.00000001):0.00029127):0.00000001,(((OD907996:0.00029208,OD905553:0.00000001):0.00000001,OB989925:0.00029125):0.00029126,(OD909289:0.00029121,(OD902271:0.00029126,(OD922759:0.00029120,OA983991:0.00000001):0.00000001):0.00029124):0.00000001):0.00000001):0.00000001):0.00000001):0.00000001):0.00000001):0.00000001,((OE995735:0.00000001,(HG998695:0.00029120,HG998808:0.00000001):0.00029140):0.00029121,(((OD910358:0.00029122,OB986377:0.00000001):0.00029116,((OD976824:0.00029120,OD935236:0.00000001):0.00029125,OA990315:0.00000001):0.00029123):0.00000001,OD900761:0.00029121):0.00000001):0.00000001):0.00000001):0.00000001):0.00000001,((((((OA983771:0.00029124,((OD918477:0.00029132,OA993925:0.00000001):0.00000001,OB994861:0.00029124):0.00029120):0.00000001,((OD935855:0.00029131,OB994036:0.00000001):0.00000001,OB988663:0.00029140):0.00029125):0.00000001,((OD909251:0.00000001,OB998219:0.00029140):0.00029125,((((OD918333:0.00029116,OA991204:0.00000001):0.00000001,((((OB991217:0.00029121,OB992805:0.00029127):0.00000001,HG998822:0.00029133):0.00000001,OD910985:0.00029123):0.00000001,OD903124:0.00000001):0.00000001):0.00000001,OB997266:0.00029125):0.00029125,(OB985612:0.00029144,(OB997502:0.00029141,OA998737:0.00000001):0.00000001):0.00029127):0.00000001):0.00000001):0.00000001,((OD912159:0.00000001,OD917159:0.00029120):0.00000001,OB989949:0.00029124):0.00029129):0.00000001,((OD913043:0.00029120,(((OD917438:0.00000001,OB990484:0.00029156):0.00029135,OC996219:0.00029151):0.00000001,((((OD920453:0.00029130,(OD927880:0.00029134,OC999769:0.00029124):0.00000001):0.00000001,((OD976943:0.00029160,OD905005:0.00000001):0.00029139,((((OB999141:0.00029124,OB993477:0.00029134):0.00000001,OD909402:0.00029121):0.00000001,OA982410:0.00000001):0.00000001,OD909343:0.00029122):0.00000001):0.00000001):0.00000001,OD911772:0.00029136):0.00029124,OB983003:0.00029135):0.00000001):0.00000001):0.00000001,(((OB999197:0.00029117,OD935541:0.00029116):0.00000001,(((((OD915821:0.00029132,OA984744:0.00000001):0.00029127,OD935518:0.00029120):0.00000001,OD899688:0.00029117):0.00000001,OD903216:0.00000001):0.00000001,(OA995006:0.00029120,MZ266430:0.00000001):0.00000001):0.00000001):0.00000001,(OA997355:0.00029120,(((OB993130:0.00058281,OA982013:0.00029120):0.00000001,HG998918:0.00029119):0.00000001,((HG997165:0.00029120,(((OD915762:0.00029122,((((MZ233574:0.00029116,(OD936899:0.00029122,OD921353:0.00000001):0.00029121):0.00000001,(OD936206:0.00029117,(((OD914185:0.00000001,OD906569:0.00029140):0.00029145,OD913124:0.00000001):0.00029125,OA984291:0.00029118):0.00000001):0.00000001):0.00000001,((OA975231:0.00029125,OA968545:0.00000001):0.00029119,(((OD950624:0.00000001,OB982169:0.00029147):0.00029120,(((((OA984967:0.00029116,OA967909:0.00029120):0.00000001,OB990912:0.00029125):0.00000001,(OD904360:0.00029139,(OD950936:0.00029112,OB992617:0.00000001):0.00029113):0.00000001):0.00000001,(OA996341:0.00029128,OD935419:0.00029120):0.00000001):0.00000001,(OB985922:0.00029119,((((OB997462:0.00029109,OA995934:0.00000001):0.00029117,OC998215:0.00029116):0.00000001,OU007348:0.00029116):0.00000001,(((OB996299:0.00029116,OB998941:0.00029117):0.00000001,(OD940388:0.00029138,(OD935854:0.00029117,OD901756:0.00029118):0.00000001):0.00000001):0.00000001,(((OD905654:0.00029131,(OD899703:0.00029117,OB996815:0.00000001):0.00029118):0.00000001,OD913159:0.00029121):0.00000001,(OD934950:0.00029117,(((OB987141:0.00058371,OA990253:0.00000001):0.00029142,OB996971:0.00029129):0.00000001,OD910729:0.00029120):0.00000001):0.00000001):0.00000001):0.00000001):0.00000001):0.00000001):0.00000001):0.00000001,OD918858:0.00029119):0.00000001):0.00000001):0.00000001,OD905658:0.00029127):0.00000001):0.00000001,((OB990738:0.00029121,OB991525:0.00029117):0.00000001,OB994966:0.00029122):0.00000001):0.00000001,(((OD943530:0.00029116,OU000009:0.00029135):0.00000001,OB983265:0.00029123):0.00000001,((((OD974422:0.00029115,(((OD912965:0.00029116,OD910296:0.00029111):0.00000001,((OD913028:0.00000001,OD935319:0.00029181):0.00000001,OD936459:0.00029121):0.00029117):0.00000001,(OA982888:0.00000001,((OD905686:0.00029124,(OD911496:0.00058367,(OA997784:0.00029148,OA997571:0.00000001):0.00000001):0.00029132):0.00000001,OD952067:0.00029112):0.00000001):0.00000001):0.00000001):0.00029124,OA993070:0.00029173):0.00000001,(OB996627:0.00029124,OD960988:0.00029128):0.00000001):0.00000001,(OB995196:0.00029123,OD934473:0.00029167):0.00000001):0.00000001):0.00000001):0.00000001):0.00000001,((OA997096:0.00029117,((OD920917:0.00029122,(((OD917067:0.00029110,OA991271:0.00000001):0.00000001,OD899713:0.00029109):0.00000001,OD912112:0.00029110):0.00029115):0.00000001,OB987803:0.00029112):0.00000001):0.00000001,OA984013:0.00029119):0.00000001):0.00000001):0.00000001):0.00000001):0.00000001):0.00000001):0.00000001,((OB983377:0.00029138,OA985206:0.00029137):0.00000001,(((OD945366:0.00029167,OB989483:0.00000001):0.00000001,OD904762:0.00029171):0.00029154,OA997056:0.00000001):0.00029131):0.00000001):0.00000001):0.00000001):0.00000001,(OD904922:0.00029114,OB986492:0.00000001):0.00029129):0.00000001):0.00000001):0.00000001):0.00000001):0.00000001):0.00029103,(OA984790:0.00000001,OB991195:0.00029108):0.00029067):0.00000001,OD999325:0.00058186):0.00000001):0.00000001):0.00000001,((((((OD936380:0.00029147,OD912830:0.00000001):0.00029127,OA998791:0.00029114):0.00000001,OA984718:0.00000001):0.00000001,OD995139:0.00029116):0.00029091,OA997720:0.00000001):0.00029060,(OA996572:0.00029090,MW452536:0.00000001):0.00029062):0.00000001):0.00000001,(((OB982897:0.00000001,OA969075:0.00029114):0.00029071,(OA983692:0.00029108,OA973594:0.00000001):0.00029067):0.00000001,(OD949368:0.00029089,OD911571:0.00000001):0.00029066):0.00000001):0.00000001,((OE998506:0.00000001,OC999928:0.00029075):0.00029071,(((OD907026:0.00029091,MW638281:0.00000001):0.00000001,OB997060:0.00029114):0.00029071,(((OB987223:0.00029097,OD998898:0.00000001):0.00029075,(((OD914493:0.00029052,OB982059:0.00000001):0.00000001,OD907824:0.00029080):0.00000001,(OB991861:0.00058156,(OB986837:0.00000001,((OD942643:0.00058264,OA984654:0.00000001):0.00029090,OD900426:0.00000001):0.00029052):0.00000001):0.00029051):0.00029054):0.00000001,(OD903740:0.00029096,OU009038:0.00000001):0.00029060):0.00000001):0.00000001):0.00000001):0.00000001,(OD905213:0.00058174,OA989563:0.00000001):0.00029060):0.00000001,(OB993684:0.00000001,OD922812:0.00058192):0.00029075):0.00000001):0.00000001):0.00000001,((((((((MW777905:0.00000001,MZ488167:0.00000001):0.00000001,MW941222:0.00029058):0.00029032,(MZ702245:0.00000001,(MW697806:0.00029081,(MZ007266:0.00029039,((((((MZ143701:0.00000001,MZ578682:0.00058209):0.00000001,MZ072794:0.00029039):0.00029040,MZ499550:0.00029076):0.00000001,((MW736071:0.00000001,MZ258664:0.00029021):0.00000001,MW747962:0.00029016):0.00029059):0.00000001,(MZ207060:0.00029029,MZ636200:0.00029030):0.00000001):0.00000001,(MW871292:0.00029039,((((MZ202993:0.00029034,MZ498545:0.00058174):0.00000001,MZ073840:0.00029035):0.00000001,(MZ500483:0.00058098,MW778148:0.00058166):0.00000001):0.00000001,(MW704973:0.00029039,(MW666239:0.00000001,MW941793:0.00029026):0.00058104):0.00000001):0.00000001):0.00000001):0.00000001):0.00000001):0.00000001):0.00000001):0.00000001,MW673395:0.00029039):0.00029054,MW720223:0.00000001):0.00029066,(OA996909:0.00000001,OB993627:0.00029079):0.00000001):0.00029070,(((OD916647:0.00029080,OD900290:0.00000001):0.00000001,OD913997:0.00029108):0.00000001,OU009374:0.00029082):0.00029067):0.00000001,(((OD912394:0.00029140,OB993737:0.00000001):0.00029114,MW778789:0.00000001):0.00029071,((((((((((OA972678:0.00000001,OU007540:0.00029070):0.00029081,OA984897:0.00029112):0.00000001,OB983194:0.00029088):0.00000001,OA973317:0.00000001):0.00000001,OB982525:0.00029086):0.00029070,OA978813:0.00029064):0.00000001,OA972818:0.00029067):0.00000001,((OC996116:0.00029084,MZ437283:0.00000001):0.00000001,OD901023:0.00029108):0.00029067):0.00000001,(MW903646:0.00029075,MZ260311:0.00000001):0.00029071):0.00000001,((OD904603:0.00029041,(OD999311:0.00058247,OB982729:0.00000001):0.00000001):0.00029069,((OC998937:0.00029070,OB994486:0.00029064):0.00000001,(((OA973228:0.00029087,MW460669:0.00000001):0.00000001,OD911853:0.00029114):0.00029071,((((((OD909703:0.00029114,OB982338:0.00000001):0.00029075,OD911984:0.00029078):0.00000001,OU011913:0.00000001):0.00000001,(OC998573:0.00029091,OA990921:0.00029076):0.00000001):0.00000001,(OA996084:0.00029108,((OD921626:0.00029048,OD910332:0.00000001):0.00029129,OB989626:0.00029078):0.00000001):0.00000001):0.00000001,OD908977:0.00029093):0.00029076):0.00000001):0.00000001):0.00000001):0.00000001):0.00000001):0.00000001):0.00000001,(OB994652:0.00058243,(OD921692:0.00000001,OD926878:0.00029069):0.00000001):0.00029063):0.00000001):0.00000001):0.00000001):0.00000001,((OD921667:0.00029073,OA977074:0.00000001):0.00000001,(((OA968152:0.00029121,OA967988:0.00000001):0.00029150,((OA972511:0.00029171,((((OA995631:0.00029178,OB986662:0.00029168):0.00000001,OA984243:0.00029182):0.00000001,((OB986924:0.00058421,OA992550:0.00029167):0.00000001,(OA982717:0.00029171,OA972364:0.00000001):0.00000001):0.00000001):0.00000001,OA982838:0.00029178):0.00029173):0.00000001,OA968189:0.00000001):0.00000001):0.00028641,MZ222899:0.00177658):0.00029600):0.00029065):0.00000001):0.00000001):0.00000001):0.00000001):0.00000001,(((((OD909461:0.00029038,OU000200:0.00000001):0.00000002,OB984294:0.00000001):0.00000002,OA995283:0.00029096):0.00029127,((((OD997955:0.00029083,LR898535:0.00000001):0.00029088,OD903006:0.00000001):0.00029071,OA983754:0.00029057):0.00000001,(((OE997904:0.00029206,OD999620:0.00058326):0.00028952,(((OE996619:0.00000001,OD911947:0.00029081):0.00029067,(((((OD910288:0.00029073,(((OB987194:0.00029108,((OD929932:0.00029066,OD932960:0.00029057):0.00000001,OD937033:0.00029066):0.00000001):0.00000001,((OC997761:0.00029056,OA994989:0.00000001):0.00029075,OA999026:0.00029089):0.00000001):0.00000001,((OD947749:0.00029063,(OD920556:0.00029054,(OD940706:0.00029086,OD909242:0.00000001):0.00029066):0.00000001):0.00000001,(((((OD899914:0.00029049,(((OD899144:0.00029079,((OB986894:0.00000001,OD902431:0.00029078):0.00000001,OB998865:0.00058160):0.00029057):0.00000001,OD908900:0.00029043):0.00000001,(OA995419:0.00000001,OA983433:0.00000001):0.00000001):0.00000001):0.00000001,((OD909841:0.00029034,(((OC995909:0.00029032,OB999011:0.00000001):0.00029037,OD949298:0.00029049):0.00000001,OB988716:0.00029047):0.00000001):0.00000001,(OB986909:0.00029064,(OD919253:0.00029044,OB998759:0.00000001):0.00029040):0.00000001):0.00000001):0.00000001,(OB995266:0.00000001,OD914002:0.00029081):0.00029056):0.00058152,((OD903356:0.00029102,((OB991019:0.00058219,OD911042:0.00029056):0.00000001,MW638755:0.00000001):0.00000001):0.00000001,(OD904060:0.00029058,((OD951146:0.00029058,OD947064:0.00029059):0.00000001,OD961774:0.00029058):0.00000001):0.00000001):0.00000001):0.00000001,(OD903703:0.00029066,(OD922750:0.00029055,OD942424:0.00029072):0.00000001):0.00000001):0.00000001):0.00000001):0.00000001):0.00029063,((OB982007:0.00029094,((OB981889:0.00029105,(OD901533:0.00029132,OD914782:0.00029096):0.00000001):0.00000001,(OA989789:0.00000001,(OD930396:0.00029088,OD902512:0.00029086):0.00000001):0.00000001):0.00000001):0.00029091,OB992990:0.00000001):0.00029080):0.00000001,OD901437:0.00029063):0.00000001,(((((OE998394:0.00000001,OE997631:0.00029089):0.00029074,OD997558:0.00000001):0.00000001,(OU007361:0.00087343,(OU008444:0.00029073,OD999271:0.00000001):0.00000001):0.00029068):0.00000001,OU008419:0.00029074):0.00029059,MZ297538:0.00000001):0.00029062):0.00000001,((((OD936723:0.00000000,MW777743:0.00000000):0.00029068,(OD903126:0.00000001,OE995884:0.00029086):0.00029065):0.00000001,OA972484:0.00029063):0.00000001,((((OD908054:0.00029082,((OB991849:0.00029081,OB996855:0.00029084):0.00000001,OB987298:0.00000001):0.00000001):0.00029068,((OA972090:0.00029070,((OU007669:0.00058177,((OB988760:0.00029150,OE999520:0.00000001):0.00000001,OD913399:0.00029153):0.00029106):0.00000001,(OU010094:0.00029074,((((OC998023:0.00029064,(((OD918009:0.00029093,OD904643:0.00000001):0.00058171,OD904876:0.00058179):0.00000001,OB982183:0.00000001):0.00000001):0.00029067,OA990627:0.00029068):0.00000001,OB982772:0.00029065):0.00000001,((((((MW560580:0.00000001,MW893694:0.00029084):0.00029070,OD898822:0.00029064):0.00000001,FR990575:0.00029064):0.00000001,(((OD960872:0.00058186,OA999695:0.00000001):0.00029062,OD999696:0.00029060):0.00000001,OD899701:0.00029065):0.00000001):0.00000001,((((((((OB987394:0.00029165,OB984730:0.00000001):0.00000001,OB995592:0.00029083):0.00029068,OB987313:0.00029085):0.00000001,OB989157:0.00029063):0.00000001,((((OB984488:0.00000001,OD901070:0.00029092):0.00000001,(OB997420:0.00000001,OB997132:0.00029085):0.00029087):0.00029088,OD906450:0.00029066):0.00000001,OB993114:0.00029067):0.00000001):0.00000001,(OD898438:0.00029066,OD912318:0.00029059):0.00000001):0.00000001,(OE996479:0.00000001,(((OC998452:0.00058177,OB998592:0.00029065):0.00000001,OC997987:0.00029074):0.00000001,(OB990163:0.00029070,(OB999741:0.00029055,OB998982:0.00000001):0.00029060):0.00000001):0.00000001):0.00000001):0.00000001,OB982679:0.00029064):0.00000001):0.00000001,(((((OE995241:0.00000001,(OD935287:0.00058204,(OD904104:0.00029083,OB999486:0.00029077):0.00000001):0.00000001):0.00000001,((OU009717:0.00029081,OD997771:0.00000001):0.00029086,OD997770:0.00000001):0.00029086):0.00000001,OD999942:0.00029085):0.00029071,(MZ054387:0.00000001,(OD906140:0.00029107,OB992253:0.00029037):0.00029112):0.00000001):0.00000001,(OB982802:0.00029178,(((OD899860:0.00029060,((OD914802:0.00029063,(OB986959:0.00029082,OA995617:0.00000001):0.00058173):0.00000001,OA973609:0.00029063):0.00000001):0.00000001,(((OD918021:0.00029115,OB982179:0.00000001):0.00029064,OB999167:0.00029066):0.00000001,OD929399:0.00029063):0.00000001):0.00000001,(OA991413:0.00029094,OA990614:0.00029067):0.00000001):0.00000001):0.00000001):0.00000001):0.00000001):0.00000001):0.00000001):0.00000001):0.00029069,(((OU009253:0.00058212,LR898514:0.00000001):0.00000001,(OE996268:0.00000001,OD999651:0.00029068):0.00029067):0.00000001,OE996264:0.00000001):0.00000001):0.00029060):0.00000001,((((OB994811:0.00029074,FR990998:0.00000001):0.00000001,OD913605:0.00029201):0.00000001,((OD909846:0.00029069,OD946180:0.00000001):0.00000001,MW070053:0.00029054):0.00029081):0.00029071,(((((((OD921802:0.00000001,OD903502:0.00029070):0.00029063,(((((OD939468:0.00029056,((OA984011:0.00029057,OB984362:0.00058150):0.00000001,OE997641:0.00029057):0.00000001):0.00000001,(OA992526:0.00029057,((OD925937:0.00029057,OD905145:0.00029059):0.00000001,OD997763:0.00029075):0.00000001):0.00000001):0.00000001,(LR882045:0.00029060,(OB994613:0.00029059,(((((((OB992732:0.00029063,LR962954:0.00000001):0.00029066,OD904119:0.00000001):0.00029069,OB982789:0.00000001):0.00029063,OB990769:0.00029057):0.00000001,((OD914099:0.00029056,OD926932:0.00029067):0.00000001,(OA984253:0.00029060,(OD901661:0.00029057,OA995658:0.00029060):0.00000001):0.00000001):0.00000001):0.00000001,(((OA998664:0.00029072,((((OB992266:0.00029286,LR898814:0.00000001):0.00029055,OB985725:0.00029065):0.00000001,HG994535:0.00029295):0.00000001,((OA970793:0.00029060,((OD998379:0.00029075,OD906478:0.00029054):0.00000001,(OE996873:0.00000001,OD996528:0.00029088):0.00029071):0.00000001):0.00000001,((OD901389:0.00029057,OA995213:0.00029059):0.00000001,OU010712:0.00029059):0.00000001):0.00000001):0.00000001):0.00000001,OD909457:0.00029060):0.00000001,(((((OD993593:0.00029066,OC996868:0.00000001):0.00000001,OD999293:0.00029094):0.00029061,OD898968:0.00029068):0.00000001,(OD999739:0.00029088,OC999579:0.00029066):0.00000001):0.00000001,(OD922199:0.00029058,OD899459:0.00000001):0.00029057):0.00000001):0.00000001):0.00000001,(OB993012:0.00029057,(OB983568:0.00029056,OU007034:0.00029056):0.00000001):0.00000001):0.00000001):0.00000001):0.00000001):0.00000001,((OB983021:0.00029056,(((OD999183:0.00029079,OB997464:0.00029056):0.00000001,(OC996679:0.00029056,OC998549:0.00029057):0.00000001):0.00000001,(OB987296:0.00029056,((OB990767:0.00029066,((OA990206:0.00029057,((OB990594:0.00029059,OD905728:0.00029057):0.00000001,OA989566:0.00029060):0.00000001):0.00000001,(OU023433:0.00029057,OA992656:0.00058150):0.00000001):0.00000001):0.00000001,((OD917035:0.00029059,OC996667:0.00029057):0.00000001,(OU010693:0.00029057,OB994275:0.00029057):0.00000001):0.00000001):0.00000001):0.00000001):0.00000001):0.00000001,((OD898656:0.00058391,OD903666:0.00000001):0.00029061,LR898527:0.00029056):0.00000001):0.00000001):0.00000001,((OU007867:0.00000001,OU007853:0.00029065):0.00029060,((((OB990489:0.00058168,OA998822:0.00000001):0.00029062,((OB995170:0.00000001,FR991210:0.00029065):0.00029064,(OB995728:0.00029065,((OD915796:0.00029053,OD950448:0.00029060):0.00000001,((OB993877:0.00029053,((OB992714:0.00029054,OB994407:0.00029060):0.00000001,OB995630:0.00029065):0.00000001):0.00000001,((MZ266429:0.00000001,(OD944753:0.00029080,OD933007:0.00000001):0.00029062):0.00000001,OD908337:0.00029052):0.00000001):0.00000001):0.00000001):0.00029069):0.00000001):0.00000001,(OB982907:0.00029069,(OU011866:0.00000001,OB985221:0.00029067):0.00029066):0.00000001):0.00000001,(((OD998841:0.00000001,OD998684:0.00029058):0.00000001,((OD998192:0.00000001,OD999971:0.00029057):0.00000001,OD997675:0.00029069):0.00029058):0.00029066,((OD908390:0.00029085,(OB988688:0.00029082,OE995696:0.00000001):0.00029064):0.00000001,(FR993147:0.00000001,OD991307:0.00029093):0.00029071):0.00000001):0.00000001):0.00000001):0.00000001):0.00000001):0.00000001,((MW715081:0.00029056,OU009216:0.00029069):0.00000001,OA990980:0.00029056):0.00000001):0.00000001,(((((((OU010046:0.00029081,OU009390:0.00000001):0.00029077,OD998407:0.00000001):0.00029069,OU008377:0.00000001):0.00029060,OA991341:0.00029057):0.00000001,OE999652:0.00029065):0.00000001,((OD907368:0.00029059,OD908419:0.00029068):0.00000001,(OD902332:0.00029057,OA995453:0.00029077):0.00000001):0.00000001):0.00000001,OB987603:0.00029055):0.00000001):0.00000001,(((OA972589:0.00000001,OB990105:0.00029058):0.00029061,((OD902218:0.00000000,MZ702244:0.00000000):0.00000001,((OD998999:0.00029082,OA967775:0.00029069):0.00000001,OE996118:0.00029065):0.00000001):0.00000001):0.00000001,((OA967861:0.00058264,(((((((OD952195:0.00029065,OA984889:0.00029056):0.00000001,(OA972515:0.00029076,(OA993283:0.00029052,OA998681:0.00029053):0.00000001):0.00000001):0.00000001,OB998683:0.00000001):0.00000001,(OC997967:0.00029067,(OA984261:0.00029064,OA994974:0.00029101):0.00000001):0.00000001):0.00000001,(MT953880:0.00000001,(((OB986999:0.00029060,OD903019:0.00029062):0.00000001,(OB992997:0.00029068,OA991443:0.00029073):0.00000001):0.00000001,OD911384:0.00029062):0.00000001):0.00000001):0.00000001,OA998632:0.00029064):0.00029061,HG998748:0.00000001):0.00000001):0.00029064,OB989354:0.00029056):0.00000001):0.00000001):0.00000001,(OB986580:0.00029067,(((((OC998633:0.00029076,MW777123:0.00058190):0.00000001,((OB983718:0.00000001,MZ236168:0.00029040):0.00029066,(OB983687:0.00058182,OA989596:0.00000001):0.00000001):0.00000001):0.00000001,OA991193:0.00029080):0.00000001,OA995478:0.00029083):0.00029074,OE996098:0.00029068):0.00000001):0.00000001):0.00000001,(((OE999841:0.00000001,OB982451:0.00029085):0.00029088,OB993007:0.00029061):0.00000001,((((((OD913891:0.00029051,OU007541:0.00029099):0.00000001,OD997480:0.00029064):0.00000001,((OE997633:0.00029053,((OU006986:0.00029057,OU007930:0.00029054):0.00000001,OD997797:0.00029078):0.00000001):0.00000001,(FR992628:0.00029057,MW398126:0.00000001):0.00000001):0.00000001):0.00000001,OD997651:0.00029055):0.00000001,OA995155:0.00029034):0.00029067,(((OB986128:0.00029074,HG999290:0.00000001):0.00000001,((((OA991679:0.00029060,OB993933:0.00029094):0.00000001,(OA991002:0.00029145,OB983786:0.00000001):0.00029107):0.00000001,(OD944226:0.00029067,OD921676:0.00000001):0.00029065):0.00000001,((OB997496:0.00029074,((((OB999439:0.00029082,((OC995809:0.00029060,OD929685:0.00058167):0.00000001,OB989527:0.00029071):0.00000001):0.00000001,(((OD904397:0.00029068,OD997539:0.00029071):0.00000001,OC997158:0.00029064):0.00000001,OB999629:0.00029074):0.00000001):0.00000001,((OB992949:0.00029064,OB988467:0.00029060):0.00000001,OB993619:0.00058165):0.00000001):0.00000001,OB996252:0.00029071):0.00000001):0.00000001,(((OD906219:0.00029066,(OD903492:0.00029062,OB997686:0.00000001):0.00029068):0.00000001,OB990455:0.00029112):0.00000001,(((OD917387:0.00029059,OD900028:0.00029068):0.00000001,OD907178:0.00087304):0.00000001,OB992208:0.00029068):0.00000001):0.00000001):0.00000001):0.00000001):0.00000001,OC996266:0.00029068):0.00029060):0.00000001):0.00000001):0.00000001):0.00000001):0.00000001,((((MZ034019:0.00000001,MZ500097:0.00029050):0.00029050,((OE996360:0.00058163,OE999490:0.00029057):0.00000001,OE995862:0.00000001):0.00029062):0.00000001,(OB994534:0.00029053,OA991188:0.00000001):0.00029055):0.00000001,(OD910208:0.00029057,OD899585:0.00000001):0.00029055):0.00000001):0.00000001):0.00000001):0.00000001):0.00000001,(((OC999931:0.00029067,OA975020:0.00029095):0.00000001,OB988720:0.00029062):0.00000001,((OA990495:0.00000001,((OD932653:0.00029139,OD933913:0.00000001):0.00029146,OD906257:0.00000001):0.00029102):0.00000001,(OE996391:0.00000001,MW938724:0.00058099):0.00029072):0.00029064):0.00000001):0.00000001):0.00000001,(((((MZ462949:0.00058138,MZ444561:0.00000001):0.00000001,MW768079:0.00029065):0.00000001,OD999737:0.00087278):0.00029069,((OD899384:0.00029100,OA992202:0.00000001):0.00029072,OA995205:0.00000001):0.00029060):0.00000001,(OB985097:0.00029059,(((((OB989131:0.00029092,OU000184:0.00000001):0.00000001,OE998822:0.00058149):0.00029062,((OD909714:0.00029110,MW773381:0.00000001):0.00029067,OB992740:0.00029095):0.00000001):0.00000001,(HG998421:0.00029065,(OB987162:0.00029049,((((OB999499:0.00029043,OD899640:0.00029044):0.00000001,HG999044:0.00029058):0.00000001,((OB994663:0.00029046,OD899291:0.00029051):0.00000001,(OD898692:0.00029054,HG998867:0.00000001):0.00000001):0.00000001):0.00000001,OB989846:0.00058162):0.00000001):0.00029093):0.00000001):0.00000001,((OC999826:0.00029117,MW706915:0.00000001):0.00000001,MW521671:0.00029079):0.00029071):0.00000001):0.00000001):0.00000001):0.00000001):0.00000001):0.00000001,((OB987695:0.00029084,OE995067:0.00000001):0.00029067,((OA997019:0.00029060,(((OD900568:0.00029068,OU009397:0.00000001):0.00000001,OB992404:0.00029074):0.00029061,(OU009523:0.00029098,OU008924:0.00000001):0.00029107):0.00000001):0.00000001,((OD935987:0.00029100,OD916005:0.00000001):0.00029056,((OD998201:0.00029078,HG999229:0.00000001):0.00029065,(((MW404673:0.00029063,FR992824:0.00029065):0.00000001,(((OA974425:0.00029063,((((OB994892:0.00029029,OA991624:0.00000001):0.00029020,(((OA992528:0.00029011,((OD917601:0.00029020,(OD905236:0.00058081,OB986858:0.00000001):0.00029010):0.00000001,(MW944321:0.00000001,(OC999841:0.00029077,OC999547:0.00029012):0.00000001):0.00000001):0.00000001):0.00000001,(((OD906803:0.00029020,OD908635:0.00029006):0.00000001,OD899681:0.00029016):0.00000001,OB982956:0.00029016):0.00000001):0.00000001,(OB985152:0.00029056,((OD917412:0.00029017,OD904316:0.00029020):0.00000001,(OB987305:0.00029059,(((OB999875:0.00029006,OD900260:0.00029024):0.00000001,OB991876:0.00029010):0.00000001,OB982542:0.00029008):0.00000001):0.00000001):0.00000001):0.00000001):0.00000001):0.00029035,OE997966:0.00000001):0.00029074,((OB991058:0.00000001,OD999116:0.00087323):0.00029063,(OU009492:0.00000001,OD902421:0.00029207):0.00029071):0.00000001):0.00000001):0.00000001,(((((OB995275:0.00000001,OA973687:0.00000001):0.00000001,OD918354:0.00029031):0.00000001,OD900748:0.00029028):0.00029196,OB985976:0.00000001):0.00029065,(OD902417:0.00029049,OD997292:0.00000001):0.00029054):0.00000001):0.00000001,(OA990254:0.00029063,((OB995535:0.00000001,OB992943:0.00029060):0.00029059,OA967640:0.00000001):0.00029057):0.00000001):0.00000001):0.00000001,OD900045:0.00029094):0.00000001):0.00000001):0.00000001):0.00000001):0.00000001):0.00000001):0.00000001,OA995537:0.00029055):0.00029050):0.00000001,((((((((MZ267357:0.00029033,LC636480:0.00029027):0.00000001,MZ578683:0.00000001):0.00000001,OD902911:0.00029047):0.00000001,OB990961:0.00029028):0.00000001,OA997835:0.00029047):0.00029019,((((((OE998118:0.00029070,LR898560:0.00000001):0.00000001,OD998052:0.00029066):0.00029058,(OA991017:0.00058158,MZ498979:0.00000001):0.00029043):0.00000001,MW709110:0.00029048):0.00029024,(((MZ684691:0.00029031,MZ323772:0.00000001):0.00000001,((MZ207033:0.00029021,MW700502:0.00029020):0.00000001,MZ635555:0.00000001):0.00029015):0.00000001,OA999972:0.00029034):0.00029012):0.00000001,(((MW592892:0.00029033,MZ498098:0.00000001):0.00000001,(FR998406:0.00029268,((MW738612:0.00058142,OA999950:0.00029055):0.00000001,MW972558:0.00058117):0.00000001):0.00000001):0.00000001,(MW849974:0.00029056,MZ165991:0.00000001):0.00029041):0.00029025):0.00000001):0.00000001,((((MT952641:0.00029035,MW976914:0.00000001):0.00000001,MZ006117:0.00029017):0.00000001,OD999458:0.00058093):0.00029013,(((MW871404:0.00029019,MW964885:0.00000001):0.00000001,MW777403:0.00029035):0.00000001,OB984783:0.00029037):0.00029019):0.00000001):0.00000001,((((MZ619242:0.00000001,OD930897:0.00029038):0.00000001,OD906764:0.00029020):0.00029017,((((MW540274:0.00029013,MW929515:0.00058096):0.00000001,MZ474079:0.00000001):0.00000001,MZ444411:0.00029013):0.00000001,OA982299:0.00029035):0.00029013):0.00000001,((((OB981938:0.00029295,(OD913910:0.00000001,OD905905:0.00058260):0.00029339):0.00028954,OB987410:0.00000001):0.00029055,MW940524:0.00000001):0.00029024,(((MW735949:0.00029026,MZ448898:0.00000001):0.00000001,MW586315:0.00000001):0.00000001,MZ089637:0.00029048):0.00029029):0.00000001):0.00000001):0.00000001):0.00000001,(((MW724748:0.00000001,MZ448904:0.00058063):0.00000001,(OB997114:0.00029061,OA995190:0.00000001):0.00029034):0.00029013,((MZ487709:0.00000001,MZ622630:0.00029028):0.00000001,OA972368:0.00029045):0.00029018):0.00000001):0.00000001,((((((OA991705:0.00029028,MW646601:0.00000001):0.00000001,(MZ377659:0.00029038,FR998927:0.00029034):0.00000001):0.00000001,(MW943570:0.00029030,(MW858752:0.00029043,MZ498752:0.00029026):0.00000001):0.00000001):0.00000001,(OB998861:0.00029064,OB992887:0.00000001):0.00029045):0.00029018,(OA972135:0.00029043,(MZ009537:0.00000001,(((((OD938768:0.00029080,(OB987714:0.00029069,((OD903539:0.00029096,OD905050:0.00000001):0.00029068,OD906475:0.00029108):0.00000001):0.00000001):0.00000001,((OU029526:0.00029069,(((OB990919:0.00058156,OA991396:0.00029062):0.00000001,((OD922790:0.00029053,OB999805:0.00000001):0.00029060,OD914749:0.00058168):0.00000001):0.00000001,((OD909908:0.00029061,OD906889:0.00029072):0.00000001,((OB995445:0.00029063,HG996963:0.00000001):0.00000001,OD898691:0.00029075):0.00000001):0.00000001):0.00000001):0.00000001,(OD905452:0.00029069,(OD909929:0.00029064,OB995060:0.00029096):0.00000001):0.00000001):0.00000001):0.00000001,(OD900255:0.00000001,OC999829:0.00029087):0.00029101):0.00029118,((OE995873:0.00000001,OD997243:0.00000001):0.00000001,(OD962027:0.00029161,OB986037:0.00000001):0.00029135):0.00029040):0.00029144,OA998577:0.00000001):0.00029043):0.00000001):0.00029017):0.00000001,((((MW064782:0.00029044,MW973243:0.00000001):0.00000001,MW733540:0.00029068):0.00000001,(OU009493:0.00029090,MW793091:0.00000001):0.00029055):0.00029024,(OD905199:0.00029022,((OD997842:0.00029037,(LR963030:0.00000001,OD999767:0.00029055):0.00029031):0.00000001,((MW942109:0.00029009,MZ505770:0.00000001):0.00000001,(MW577042:0.00029012,MT811297:0.00029040):0.00000001):0.00000001):0.00000001):0.00029019):0.00000001):0.00000001):0.00000001,((((((MZ434744:0.00028999,MW995066:0.00000001):0.00000001,OE998243:0.00029017):0.00000001,OD999684:0.00029023):0.00029008,((MW750967:0.00000001,OB993327:0.00058108):0.00000001,OD999758:0.00029038):0.00029016):0.00000001,((OB998591:0.00029027,MT680231:0.00000001):0.00029010,(((MW738837:0.00029026,MW634558:0.00000001):0.00000001,MW070039:0.00029034):0.00000001,OD997816:0.00029045):0.00029018):0.00000001):0.00000001,(((MW707279:0.00029023,MW989891:0.00000001):0.00000001,MW053750:0.00058123):0.00000001,OA972600:0.00029038):0.00029017):0.00000001):0.00000001):0.00000001,((((MW539994:0.00029097,MZ489813:0.00000001):0.00000001,MW903606:0.00029039):0.00000001,MW638996:0.00029051):0.00029021,((((MW562029:0.00029038,MZ702253:0.00000001):0.00000001,((MZ260507:0.00029030,MW974504:0.00029029):0.00000001,(MT958205:0.00029043,MW735621:0.00029222):0.00000001):0.00000001):0.00000001,OU000117:0.00029055):0.00029024,(OC996904:0.00029035,MZ476137:0.00000001):0.00029013):0.00000001):0.00000001):0.00000001):0.00000001,((((OA969315:0.00029028,MW974968:0.00000001):0.00000001,MW181473:0.00029054):0.00000001,OD997572:0.00029041):0.00029016,((((MZ622483:0.00000001,(OD913581:0.00029061,MW929681:0.00000001):0.00029043):0.00000001,MZ473358:0.00029028):0.00029017,(OU008142:0.00029044,MW493842:0.00000001):0.00029018):0.00000001,((MZ622420:0.00000001,OB988005:0.00029038):0.00000001,OA993800:0.00029022):0.00029018):0.00000001):0.00000001):0.00000001):0.00000001,(((OA991435:0.00029039,MZ506549:0.00000001):0.00029015,(MW958009:0.00029035,MZ451441:0.00000001):0.00029013):0.00000001,((MW640621:0.00000001,MW645742:0.00058121):0.00000001,OA992841:0.00029045):0.00029018):0.00000001):0.00000001):0.00000001,((OB991240:0.00029049,OE997405:0.00000001):0.00029030,MZ497195:0.00000001):0.00029011):0.00000001,((OB993429:0.00029042,MW922901:0.00000001):0.00029016,((MW638500:0.00000001,OD910290:0.00029035):0.00000001,OA989845:0.00029008):0.00029024):0.00000001):0.00000001):0.00000001,(((((MZ681212:0.00000001,((OB997066:0.00029083,OB981846:0.00000001):0.00029062,(MZ473114:0.00029042,(MW776891:0.00029242,MZ593682:0.00000001):0.00000001):0.00000001):0.00000001):0.00000001,OU010143:0.00029055):0.00029027,MZ619191:0.00029065):0.00000001,((((MW935752:0.00058069,MW706059:0.00029011):0.00000001,OA970246:0.00029022):0.00000001,MZ500260:0.00000001):0.00000001,LR882872:0.00029037):0.00029020):0.00000001,(OA969892:0.00029024,MW935733:0.00000001):0.00029016):0.00000001):0.00000001,((((((OD903476:0.00029051,MZ500263:0.00000001):0.00029021,(OA976599:0.00058081,MW631861:0.00000001):0.00029016):0.00000001,((((MW687389:0.00087164,MW781052:0.00029036):0.00000001,MW965184:0.00000001):0.00000001,MW868433:0.00029022):0.00000001,OC995900:0.00029047):0.00029019):0.00000001,(((((MW642258:0.00029040,MT582492:0.00029044):0.00000001,MZ267379:0.00000001):0.00000001,OD998761:0.00029055):0.00029023,MZ494121:0.00058129):0.00000001,((((MZ376931:0.00058084,((MZ473190:0.00000001,OD900200:0.00029035):0.00029014,MW812823:0.00000001):0.00029019):0.00000001,OB988334:0.00029045):0.00000001,MZ331922:0.00000001):0.00000001,(MW639968:0.00000001,MZ476546:0.00029030):0.00029024):0.00029018):0.00000001):0.00000001,((MW749574:0.00029038,MW539747:0.00000001):0.00029018,(FR998106:0.00029038,MW848983:0.00000001):0.00029021):0.00000001):0.00000001,(((((((MW629191:0.00029011,MZ256140:0.00000001):0.00000001,MZ643432:0.00000001):0.00000001,MW766633:0.00029018):0.00000001,OD999370:0.00029037):0.00029020,((MZ231401:0.00000001,MZ256168:0.00029021):0.00000001,OA996860:0.00029041):0.00029017):0.00000001,((OA990096:0.00029005,MW646611:0.00000001):0.00000001,OB987989:0.00029032):0.00029044):0.00000001,(((MZ083307:0.00029016,MZ257416:0.00000001):0.00000001,OB982704:0.00029016):0.00000001,MZ578897:0.00028999):0.00029016):0.00000001):0.00000001):0.00000001):0.00000001,((((OD998248:0.00029043,OB983466:0.00058131):0.00000001,BS000818:0.00000001):0.00000001,(OD903783:0.00000001,OA989912:0.00029064):0.00029043):0.00029017,(OA975204:0.00058124,(OA969154:0.00000001,OA968186:0.00029035):0.00000001):0.00029025):0.00000001):0.00000001,(((((MT653072:0.00000001,MW780586:0.00029014):0.00029005,(((LR963034:0.00029064,LR898513:0.00000001):0.00029038,FR999228:0.00029027):0.00000001,(MZ636149:0.00000001,(((MZ258692:0.00000001,MZ258252:0.00029021):0.00029019,MZ339244:0.00029013):0.00000001,(MZ377365:0.00029021,MZ635708:0.00000001):0.00058047):0.00000001):0.00000001):0.00000001):0.00029010,OC997828:0.00058071):0.00000001,((MW783050:0.00029019,MT632807:0.00000001):0.00000001,MW941477:0.00058080):0.00029016):0.00000001,((((MZ512709:0.00000001,OE998679:0.00029042):0.00000001,MW268715:0.00029027):0.00029017,(MZ448894:0.00029025,MZ619274:0.00000001):0.00029017):0.00000001,((((MT831556:0.00029013,MW720263:0.00029214):0.00000001,(MW973386:0.00000001,(MZ256077:0.00029038,MT831539:0.00058060):0.00000001):0.00000001):0.00029016,MW967073:0.00029018):0.00000001,((((OA995366:0.00029038,MZ245520:0.00000001):0.00029016,MZ072290:0.00029018):0.00000001,(((MW942577:0.00029028,((OD924774:0.00029024,OA991512:0.00029036):0.00000001,OC997988:0.00029033):0.00000001):0.00000001,MW896708:0.00000001):0.00000001,(OD916132:0.00029080,OB996174:0.00000001):0.00029051):0.00029021):0.00000001,(((OB983324:0.00029038,MW707904:0.00000001):0.00029016,MW870569:0.00029018):0.00000001,((((((MW892756:0.00029030,OB997748:0.00029018):0.00000001,MZ457518:0.00000001):0.00000001,OA981878:0.00029028):0.00000001,OA992284:0.00029045):0.00000001,(OA977422:0.00000001,MT459900:0.00029014):0.00029019):0.00029018,(((MZ489892:0.00000001,OB994272:0.00029044):0.00000001,OB993770:0.00029017):0.00000001,MW725692:0.00029014):0.00029016):0.00000001):0.00000001):0.00000001):0.00000001):0.00000001):0.00000001):0.00000001,(((MW242999:0.00000001,OU008367:0.00058098):0.00029028,(MW892762:0.00000001,MZ373701:0.00029019):0.00029016):0.00000001,((((MW928283:0.00000001,((MW564840:0.00000001,MZ312972:0.00029017):0.00029016,OA967156:0.00000001):0.00029021):0.00000001,OA984128:0.00029043):0.00029017,MZ472647:0.00029025):0.00000001,((MZ680837:0.00000001,MW984910:0.00029012):0.00000001,MZ680946:0.00029020):0.00029014):0.00000001):0.00000001):0.00000001,(((MZ011786:0.00029033,((((MW666746:0.00029030,MZ028710:0.00000001):0.00000001,MZ487716:0.00029075):0.00000001,((MW666468:0.00029141,MZ232324:0.00000001):0.00000001,MZ258445:0.00029104):0.00029068):0.00000001,MZ444520:0.00029052):0.00000001):0.00029019,(((((MW420594:0.00000001,MZ294985:0.00029025):0.00000001,MW697976:0.00029013):0.00029017,MZ474143:0.00000001):0.00000001,((MW490945:0.00029035,OA983374:0.00029015):0.00000001,(MW719680:0.00029026,((HG998889:0.00000001,OD909945:0.00029048):0.00029017,MZ442391:0.00029024):0.00000001):0.00000001):0.00000001):0.00000001,MW777976:0.00029042):0.00029016):0.00000001,((((OA973600:0.00029021,MZ089925:0.00058056):0.00000001,(((MZ544844:0.00029073,MZ544832:0.00000001):0.00029016,(MW491146:0.00029021,(MW578235:0.00029008,MW565127:0.00058066):0.00000001):0.00000001):0.00000001,(MW974569:0.00029022,(MW592895:0.00029016,(((MZ456018:0.00000001,MW181457:0.00028994):0.00000001,MW929579:0.00029011):0.00029006,MZ680780:0.00000001):0.00029021):0.00000001):0.00000001):0.00000001):0.00000001,(MW494109:0.00029016,(MW728843:0.00058068,(((((MW667504:0.00029017,MW974570:0.00029021):0.00000001,MW929644:0.00029015):0.00000001,(MZ605308:0.00029025,(((MW634152:0.00028978,MW777487:0.00000001):0.00058018,((MW634432:0.00058068,(MZ490434:0.00058058,MZ702282:0.00000001):0.00000001):0.00000001,((MW925311:0.00058078,MW929708:0.00000001):0.00058094,((MW592897:0.00000001,MW858619:0.00058041):0.00000001,MW673692:0.00058038):0.00029003):0.00000001):0.00000001):0.00029019,(MZ619202:0.00000001,(MW921998:0.00029007,(((MW701933:0.00058149,MW973863:0.00000001):0.00058084,MW719632:0.00029023):0.00000001,MW134120:0.00029019):0.00000001):0.00000001):0.00000001):0.00000001):0.00000001):0.00000001,(((MZ498031:0.00029023,MZ635665:0.00000001):0.00029014,(MW928156:0.00029009,MW720004:0.00029009):0.00000001):0.00000001,(((OB985936:0.00029009,((MZ544876:0.00029010,MW673548:0.00029009):0.00000001,MW217337:0.00058050):0.00000001):0.00000001,(MZ622494:0.00029007,(((MZ165809:0.00000001,MZ206856:0.00029017):0.00029011,MW681028:0.00029010):0.00000001,MZ619214:0.00029006):0.00000001):0.00000001):0.00000001,(MW565215:0.00029007,MZ469873:0.00029013):0.00000001):0.00000001):0.00000001):0.00000001,((MW928139:0.00000001,MW972740:0.00028975):0.00000001,MW739764:0.00028971):0.00028993):0.00000001):0.00000001):0.00000001):0.00000001,(((MZ349492:0.00000001,MZ487815:0.00029027):0.00000001,MW550004:0.00029021):0.00029018,MW411640:0.00000001):0.00029017):0.00029010):0.00000001):0.00000001):0.00000001):0.00000001,(((((OD998921:0.00058093,MW941311:0.00000001):0.00000001,MW941470:0.00029025):0.00029020,(MW284577:0.00000001,MW556174:0.00029038):0.00029027):0.00000001,((((MW898247:0.00029028,MZ702300:0.00000001):0.00000001,OA972116:0.00029024):0.00000001,MW917197:0.00029025):0.00029019,(((OA990239:0.00029032,MZ451481:0.00000001):0.00029024,((MZ258081:0.00058098,((OB993854:0.00058098,(MZ702396:0.00000001,(OE998503:0.00029047,OA995266:0.00029020):0.00000001):0.00000001):0.00000001,OU000160:0.00116473):0.00029019):0.00000001,(MW882553:0.00000001,MZ391007:0.00029014):0.00029013):0.00000001):0.00000001,((((((OA998057:0.00029022,MW990338:0.00000001):0.00000001,MW892093:0.00029025):0.00000001,MW741678:0.00029029):0.00000001,MZ046613:0.00029050):0.00000001,(MT627752:0.00029034,OB997476:0.00029045):0.00000001):0.00000001,MW035505:0.00029024):0.00029018):0.00000001):0.00000001):0.00000001,(((MZ636047:0.00029023,MZ260236:0.00000001):0.00029016,(MZ504028:0.00000001,MZ505963:0.00029026):0.00029022):0.00000001,((MW941423:0.00029016,MZ462970:0.00000001):0.00029011,((((MZ376841:0.00058039,((MW925385:0.00029016,(MZ606738:0.00029014,MZ499237:0.00000001):0.00029008):0.00000001,((MW941535:0.00000001,MZ619465:0.00000001):0.00000001,((MW974070:0.00029027,MW973895:0.00000001):0.00000001,MZ449148:0.00029031):0.00058086):0.00029013):0.00000001):0.00000001,(MW332652:0.00029008,((MZ210165:0.00116381,MW747953:0.00029012):0.00000001,MW645508:0.00029008):0.00000001):0.00000001):0.00000001,MW673587:0.00029033):0.00029010,(((MW799634:0.00029023,MW848226:0.00000001):0.00000001,OA976613:0.00029038):0.00000001,MW887996:0.00029010):0.00029017):0.00000001):0.00000001):0.00000001):0.00000001):0.00000001,(((MW680552:0.00000001,MZ028873:0.00029019):0.00000001,MW523788:0.00058441):0.00029017,(MZ622253:0.00058070,MW491202:0.00000001):0.00029013):0.00000001):0.00000001):0.00000001):0.00000001):0.00000001):0.00000001,((MW973854:0.00000001,MW973758:0.00029017):0.00029023,MW925275:0.00000001):0.00029024):0.00000001):0.00000001):0.00000001):0.00000001,(((((MW640200:0.00029051,((MW564793:0.00000001,MW779124:0.00028987):0.00028991,((MW581625:0.00029021,MW666934:0.00058138):0.00000001,((OD905320:0.00029016,MZ622304:0.00000001):0.00029037,(((((OA993998:0.00029030,OA981817:0.00029025):0.00000001,((OA991134:0.00029026,OA970869:0.00000001):0.00000001,(OB984220:0.00029032,OB985763:0.00000001):0.00000001):0.00000001):0.00000001,OA972943:0.00029035):0.00029018,OC998313:0.00029029):0.00000001,(OA975245:0.00058084,MZ505972:0.00000001):0.00000001):0.00000001):0.00000001):0.00000001):0.00029018):0.00000001,(((OB982412:0.00029038,MW731766:0.00000001):0.00000001,OA977906:0.00029015):0.00000001,(OA966583:0.00029027,FR997287:0.00000001):0.00029018):0.00029017):0.00000001,(((MW487293:0.00000001,MW562056:0.00029014):0.00029013,(((((((MW696204:0.00029012,((MZ187069:0.00029001,MW891325:0.00029017):0.00000001,MW666946:0.00029012):0.00000001):0.00000001,((MW720520:0.00029008,MW943020:0.00029023):0.00000001,(((MW643350:0.00029004,MW635300:0.00029044):0.00000001,MW834669:0.00029044):0.00000001,(((MW782892:0.00028998,MW893952:0.00029003):0.00000001,MZ034857:0.00029004):0.00000001,((MW454562:0.00029010,((((MW636768:0.00029000,(MW777537:0.00029002,MZ258863:0.00028995):0.00000001):0.00000001,((MZ206523:0.00029004,MW941679:0.00029008):0.00000001,MW882720:0.00058100):0.00000001):0.00000001,(MW805084:0.00029008,MZ260558:0.00000001):0.00000001):0.00000001,MW943185:0.00029002):0.00029001):0.00000001,(((((MZ560789:0.00029003,MW850965:0.00029002):0.00000001,MW897371:0.00029001):0.00000001,(MZ028686:0.00028998,((MW505206:0.00028995,MW705191:0.00029002):0.00000001,MW882654:0.00029006):0.00000001):0.00000001):0.00000001,MW766490:0.00029002):0.00000001,((MZ702369:0.00000001,((((MZ497564:0.00000001,MZ498041:0.00029043):0.00000001,MZ165848:0.00029057):0.00029029,MZ257955:0.00000001):0.00029008,(MW990596:0.00029004,MZ578998:0.00000001):0.00028997):0.00000001):0.00000001,MZ259009:0.00028998):0.00000001):0.00000001):0.00000001):0.00000001):0.00000001):0.00000001):0.00000001,((MW750022:0.00029014,MW873944:0.00000001):0.00000002,MW734159:0.00029011):0.00000001):0.00000001,MZ494713:0.00029002):0.00029013,((((((FR999686:0.00029109,MZ028667:0.00000001):0.00029063,(((((OA968726:0.00029026,OD908686:0.00029030):0.00000001,(OC998170:0.00029059,OD899509:0.00000001):0.00029040):0.00000001,((((OA974850:0.00029053,OA968052:0.00000001):0.00029036,OA973781:0.00000001):0.00029021,OD952555:0.00058119):0.00000001,(OA970190:0.00029048,MW422071:0.00000001):0.00000001):0.00000001):0.00000001,OA970104:0.00029036):0.00029023,(OA976406:0.00058130,OA970506:0.00000001):0.00029066):0.00000001):0.00000001,(MZ596269:0.00000001,(FR999093:0.00029017,(((MZ151545:0.00000001,OD964409:0.00029024):0.00000001,(((MZ239079:0.00058152,MZ684693:0.00000001):0.00000001,MZ434011:0.00029038):0.00058112,MZ367865:0.00000001):0.00029022):0.00029021,OA976837:0.00000001):0.00029022):0.00000001):0.00000001):0.00000001,(((OA965220:0.00029026,(OA980385:0.00000001,OA970522:0.00029035):0.00029023):0.00000001,FR990686:0.00029027):0.00000001,(((MW829324:0.00029081,MW942409:0.00000001):0.00058181,OA994887:0.00000001):0.00029035,(((OA971587:0.00029017,OA975885:0.00029013):0.00000001,(OA969661:0.00026796,OA993752:0.00007825):0.00023433):0.00000001,(((OA968755:0.00029035,OA967929:0.00000001):0.00000001,OA983022:0.00029036):0.00000001,OA968113:0.00029036):0.00029027):0.00000001):0.00000001):0.00000001):0.00000001,(((OA975806:0.00029017,OA973147:0.00029023):0.00000001,FR998355:0.00029024):0.00000001,(((OD913550:0.00087181,FR998332:0.00000001):0.00029034,(((((OA967653:0.00000001,OA990794:0.00029038):0.00000001,((OA991273:0.00029026,OA995418:0.00029028):0.00000001,(OA984096:0.00058097,OB988072:0.00029044):0.00000001):0.00000001):0.00000001,(((OA995893:0.00029034,OA995721:0.00029041):0.00000001,OC997839:0.00029265):0.00000001,(OB985616:0.00029034,OA981908:0.00029034):0.00000001):0.00000001):0.00000001,OC998681:0.00029074):0.00029044,MW883248:0.00058191):0.00029068):0.00000001,OD907403:0.00029031):0.00000001):0.00000001):0.00000001,(OA970038:0.00029033,FR998368:0.00000001):0.00029027):0.00029017):0.00000001,(((((((((MZ236104:0.00087360,MZ635577:0.00000001):0.00000001,MW825878:0.00058173):0.00000001,MZ635760:0.00029069):0.00000001,MW700413:0.00029062):0.00056980,MW411890:0.00049153):0.00010253,(((MZ038690:0.00029001,((MZ164572:0.00087129,(MZ161623:0.00028949,MZ368287:0.00000001):0.00029124):0.00000001,(MZ030473:0.00028999,MW777174:0.00029011):0.00000001):0.00000001):0.00000001,(MZ003166:0.00058191,MZ163190:0.00000001):0.00028996):0.00029002,MZ211020:0.00000001):0.00029042):0.00000001,((MZ578769:0.00000001,OA973837:0.00029031):0.00000001,(OA977094:0.00029012,MZ258625:0.00029023):0.00000001):0.00000001):0.00000001,MW075803:0.00029007):0.00029019,(MW943415:0.00029016,MZ054891:0.00000001):0.00029011):0.00000001):0.00000001,((((((MZ083299:0.00058032,MZ257493:0.00000001):0.00029015,MT535500:0.00000001):0.00000001,MW420251:0.00029017):0.00000001,MZ029762:0.00029142):0.00029018,MW739247:0.00029017):0.00000001,((((OA968330:0.00029045,MW837280:0.00029041):0.00000001,(((MW837496:0.00029184,MZ498978:0.00000001):0.00000001,((((OD916415:0.00029036,((OA973555:0.00028986,OA971484:0.00000001):0.00028971,OA971609:0.00000001):0.00029137):0.00000001,(MT758683:0.00000001,MT941067:0.00058059):0.00029023):0.00000001,(((MZ314348:0.00000001,MT950195:0.00029026):0.00000001,MW166221:0.00087198):0.00029018,MT831378:0.00029024):0.00000001):0.00000001,((MW896690:0.00029015,MW896284:0.00000001):0.00029012,MW665694:0.00000001):0.00029018):0.00000001):0.00000001,(MZ282657:0.00029045,(OD998358:0.00029038,MZ635621:0.00000001):0.00029029):0.00000001):0.00000001):0.00000001,(MZ473142:0.00028982,MZ636180:0.00000001):0.00029012):0.00029026,(MZ075667:0.00029062,((OD999914:0.00000001,OB987216:0.00029067):0.00000001,OU009929:0.00000001):0.00000001):0.00029038):0.00000001):0.00000001):0.00000001):0.00000001,((((((OA980796:0.00029017,OA972392:0.00029024):0.00000001,MW134561:0.00029024):0.00000001,MW422124:0.00029023):0.00000001,MW422042:0.00029063):0.00000001,MZ681243:0.00000001):0.00000001,OA970671:0.00029034):0.00029016):0.00000001):0.00000001,(((MW636681:0.00000001,MW603969:0.00029215):0.00000001,MW783359:0.00029020):0.00000001,OA971157:0.00029009):0.00029016):0.00000001,(((MW777450:0.00000001,MZ310512:0.00058316):0.00000001,OE998692:0.00029035):0.00029013,(MZ444280:0.00029098,(MW728397:0.00058217,(MZ327801:0.00029095,(((MW741631:0.00029078,MZ034658:0.00000001):0.00000001,MW858242:0.00058186):0.00029110,((MZ238179:0.00029179,MZ256201:0.00000001):0.00029134,((MZ490136:0.00029094,(MW684608:0.00029112,(OD899126:0.00029151,MZ256306:0.00000001):0.00029098):0.00000001):0.00000001,((OD933654:0.00000001,OD929524:0.00029396):0.00058300,(MZ619463:0.00087430,((((MZ402249:0.00000001,(((((((EPI_ISL_3959384:0.00029214,EPI_ISL_4120872:0.00029206):0.00000001,((EPI_ISL_2989467:0.00029214,((((EPI_ISL_5855487:0.00000001,EPI_ISL_4121739:0.00029216):0.00000001,EPI_ISL_8233665:0.00029222):0.00000001,(((EPI_ISL_4229563:0.00029248,EPI_ISL_6010305:0.00000001):0.00029203,EPI_ISL_3391014:0.00000001):0.00000001,(EPI_ISL_4445596:0.00029213,(((EPI_ISL_7566746:0.00000001,EPI_ISL_4395461:0.00029279):0.00029223,(EPI_ISL_3475313:0.00029298,(EPI_ISL_8226871:0.00000001,EPI_ISL_4308720:0.00029229):0.00000001):0.00029227):0.00000001,(EPI_ISL_6289025:0.00029333,(((EPI_ISL_7195227:0.00000001,EPI_ISL_3285344:0.00029312):0.00029319,(((((EPI_ISL_2437281:0.00029314,EPI_ISL_2907004:0.00000001):0.00000001,EPI_ISL_6577965:0.00029316):0.00029316,EPI_ISL_8180186:0.00000001):0.00029321,(EPI_ISL_7467665:0.00000001,EPI_ISL_4594570:0.00029310):0.00029318):0.00000001,((EPI_ISL_6671014:0.00000001,EPI_ISL_6346317:0.00029312):0.00000001,EPI_ISL_7392131:0.00029331):0.00029319):0.00000001):0.00000001,((EPI_ISL_7865633:0.00000001,EPI_ISL_3298429:0.00029317):0.00029321,((EPI_ISL_5921906:0.00029321,((EPI_ISL_4752757:0.00000001,EPI_ISL_5794127:0.00058676):0.00000001,EPI_ISL_5473118:0.00029323):0.00029319):0.00000001,(EPI_ISL_5029405:0.00029327,EPI_ISL_2914833:0.00000001):0.00000001):0.00000001):0.00000001):0.00000001):0.00029281):0.00000001):0.00000001):0.00000001):0.00000001,EPI_ISL_7852606:0.00029223):0.00029212):0.00000001,(((EPI_ISL_6022448:0.00029190,EPI_ISL_6026474:0.00029207):0.00000001,EPI_ISL_4234756:0.00029202):0.00000001,(EPI_ISL_3959291:0.00029209,EPI_ISL_2918855:0.00029206):0.00000001):0.00000001):0.00000001):0.00000001,((((EPI_ISL_5636408:0.00029207,EPI_ISL_4025539:0.00029207):0.00000001,(EPI_ISL_4045083:0.00029200,EPI_ISL_3932867:0.00029208):0.00000001):0.00000001,((((((EPI_ISL_3665900:0.00029203,EPI_ISL_3030571:0.00000001):0.00029216,EPI_ISL_5248997:0.00000001):0.00029203,EPI_ISL_3882657:0.00000001):0.00029216,EPI_ISL_6646826:0.00029225):0.00000001,(EPI_ISL_5484276:0.00029212,EPI_ISL_3737212:0.00029215):0.00000001):0.00000001,(((EPI_ISL_3291909:0.00029210,(((EPI_ISL_4311284:0.00029207,(((EPI_ISL_4484337:0.00029206,EPI_ISL_3291660:0.00000001):0.00029213,EPI_ISL_6023549:0.00029222):0.00000001,(EPI_ISL_3573458:0.00029212,EPI_ISL_4118622:0.00029208):0.00000001):0.00000001):0.00000001,((EPI_ISL_2834424:0.00029207,EPI_ISL_4731754:0.00029212):0.00000001,EPI_ISL_6030721:0.00029203):0.00000001):0.00000001,EPI_ISL_4184076:0.00029209):0.00000001):0.00000001,((((EPI_ISL_4318314:0.00029217,EPI_ISL_3573664:0.00000001):0.00029214,EPI_ISL_5911187:0.00029256):0.00000001,(EPI_ISL_5109292:0.00000001,EPI_ISL_2569135:0.00029267):0.00029208):0.00000001,((EPI_ISL_3959196:0.00029207,((((((EPI_ISL_4120865:0.00029207,(((EPI_ISL_4608893:0.00029220,EPI_ISL_4037480:0.00000001):0.00029214,EPI_ISL_2747240:0.00029210):0.00000001,EPI_ISL_3299671:0.00029207):0.00000001):0.00000001,(((EPI_ISL_5618936:0.00029212,((EPI_ISL_6645101:0.00029207,(((EPI_ISL_8768611:0.00029226,EPI_ISL_3231231:0.00000001):0.00029218,EPI_ISL_3959262:0.00029199):0.00000001,EPI_ISL_3634982:0.00029214):0.00000001):0.00000001,(EPI_ISL_3959308:0.00029212,(((EPI_ISL_5061735:0.00029208,EPI_ISL_3292148:0.00029209):0.00000001,(((EPI_ISL_8233169:0.00029292,EPI_ISL_3030450:0.00000001):0.00000001,EPI_ISL_8230795:0.00029290):0.00000001,EPI_ISL_8218190:0.00029263):0.00058492):0.00000001,(((EPI_ISL_4772549:0.00029211,EPI_ISL_4273313:0.00029212):0.00000001,EPI_ISL_3048349:0.00029216):0.00000001,((((EPI_ISL_3983903:0.00029208,EPI_ISL_6030048:0.00058517):0.00000001,EPI_ISL_4772562:0.00029206):0.00000001,(((((EPI_ISL_3879840:0.00029212,EPI_ISL_5399311:0.00029214):0.00000001,EPI_ISL_4119965:0.00029204):0.00000001,(EPI_ISL_3834758:0.00029212,((((EPI_ISL_4040929:0.00000001,EPI_ISL_6543966:0.00058495):0.00000001,EPI_ISL_4119074:0.00029215):0.00029180,EPI_ISL_4608411:0.00000001):0.00029160,EPI_ISL_3179559:0.00000001):0.00029180):0.00000001):0.00000001,(((EPI_ISL_3305867:0.00029203,(EPI_ISL_4042426:0.00029231,(((EPI_ISL_3179463:0.00000001,((EPI_ISL_8220497:0.00029334,EPI_ISL_7424121:0.00000001):0.00029298,EPI_ISL_7110052:0.00000001):0.00029249):0.00000001,(((EPI_ISL_7760155:0.00029334,(EPI_ISL_6215353:0.00029326,EPI_ISL_4477947:0.00000001):0.00029341):0.00000001,((((EPI_ISL_5126936:0.00029326,EPI_ISL_7990958:0.00029334):0.00000001,EPI_ISL_7383487:0.00029338):0.00000001,(EPI_ISL_5755854:0.00029337,(EPI_ISL_5029863:0.00029341,EPI_ISL_4499115:0.00000001):0.00029332):0.00000001):0.00000001,((EPI_ISL_6040190:0.00029330,EPI_ISL_2702888:0.00000001):0.00000001,((EPI_ISL_6212937:0.00029331,EPI_ISL_3052094:0.00029338):0.00000001,((EPI_ISL_4933395:0.00029247,EPI_ISL_4258265:0.00000001):0.00058624,EPI_ISL_3284789:0.00000001):0.00029419):0.00000001):0.00000001):0.00000001):0.00000001,(EPI_ISL_4067904:0.00029321,EPI_ISL_3104177:0.00000001):0.00029319):0.00029284):0.00000001,((((EPI_ISL_8169112:0.00029396,EPI_ISL_8626406:0.00000001):0.00000001,EPI_ISL_7608039:0.00029422):0.00029355,EPI_ISL_5881857:0.00000001):0.00000001,EPI_ISL_5881842:0.00029277):0.00058555):0.00029223):0.00000001):0.00000001,((((((((EPI_ISL_4118576:0.00000001,EPI_ISL_3226599:0.00029271):0.00029206,(((EPI_ISL_5275557:0.00000001,EPI_ISL_4247224:0.00029254):0.00029207,EPI_ISL_2730025:0.00029275):0.00000001,EPI_ISL_5277896:0.00029206):0.00029204):0.00000001,(EPI_ISL_5123478:0.00029265,EPI_ISL_5402554:0.00000001):0.00029203):0.00000001,((((EPI_ISL_8882339:0.00029262,EPI_ISL_5061552:0.00000001):0.00029216,(EPI_ISL_3573776:0.00000001,EPI_ISL_2909126:0.00029262):0.00029202):0.00000001,(((((EPI_ISL_8975393:0.00029302,EPI_ISL_7362739:0.00000001):0.00029263,EPI_ISL_7154224:0.00000001):0.00029213,(((EPI_ISL_4184501:0.00000001,EPI_ISL_2567833:0.00029270):0.00029206,(EPI_ISL_4601863:0.00029267,EPI_ISL_3741534:0.00000001):0.00029204):0.00000001,(EPI_ISL_6021234:0.00000001,EPI_ISL_2605774:0.00029268):0.00029206):0.00000001):0.00000001,((EPI_ISL_4587520:0.00029243,EPI_ISL_1986220:0.00029221):0.00029266,((EPI_ISL_4942188:0.00029270,EPI_ISL_3580588:0.00000001):0.00029206,(EPI_ISL_7405531:0.00000001,EPI_ISL_2813285:0.00029267):0.00029204):0.00000001):0.00000001):0.00000001,((EPI_ISL_4998386:0.00000001,EPI_ISL_4145583:0.00029263):0.00029213,(EPI_ISL_3938892:0.00000001,EPI_ISL_3171880:0.00029266):0.00029204):0.00000001):0.00000001):0.00000001,(EPI_ISL_4935491:0.00029200,((((((((EPI_ISL_6580529:0.00029308,((EPI_ISL_6868487:0.00029309,(EPI_ISL_6918375:0.00029311,EPI_ISL_6762020:0.00000001):0.00029309):0.00000001,EPI_ISL_5991152:0.00029313):0.00000001):0.00000001,EPI_ISL_4045883:0.00000001):0.00000001,EPI_ISL_6919429:0.00029308):0.00029318,EPI_ISL_3785076:0.00029299):0.00000001,((((((EPI_ISL_6007575:0.00029346,EPI_ISL_5350511:0.00000001):0.00000001,EPI_ISL_7999564:0.00029331):0.00029321,EPI_ISL_5793751:0.00000001):0.00029315,(EPI_ISL_3672172:0.00029315,EPI_ISL_6802838:0.00029311):0.00000001):0.00000001,(EPI_ISL_5527364:0.00029321,((((EPI_ISL_4873550:0.00029308,EPI_ISL_4087077:0.00029310):0.00000001,EPI_ISL_5976148:0.00029341):0.00000001,((EPI_ISL_3366945:0.00029310,(EPI_ISL_4764546:0.00029311,EPI_ISL_3702793:0.00029310):0.00000001):0.00000001,((EPI_ISL_3951368:0.00029313,((EPI_ISL_2909538:0.00029308,EPI_ISL_4522624:0.00029315):0.00000001,EPI_ISL_5607120:0.00029309):0.00000001):0.00000001,(EPI_ISL_7719866:0.00029304,EPI_ISL_7396027:0.00029318):0.00000001):0.00000001):0.00000001):0.00000001,EPI_ISL_7989060:0.00029317):0.00000001):0.00000001):0.00000001,(EPI_ISL_2253392:0.00000001,EPI_ISL_2910337:0.00029323):0.00000001):0.00000001):0.00000001,EPI_ISL_4505266:0.00029315):0.00029265,EPI_ISL_2745838:0.00000001):0.00000001,((((EPI_ISL_4583700:0.00029342,EPI_ISL_4249706:0.00000001):0.00029334,((((EPI_ISL_7527830:0.00029357,EPI_ISL_4590251:0.00000001):0.00000001,EPI_ISL_5614650:0.00029380):0.00029335,(((EPI_ISL_8975438:0.00058866,(EPI_ISL_7538813:0.00029295,EPI_ISL_4088622:0.00000001):0.00029390):0.00000001,EPI_ISL_4898551:0.00029325):0.00000001,((EPI_ISL_6345635:0.00029325,EPI_ISL_4850632:0.00000001):0.00000001,(EPI_ISL_7587054:0.00000001,EPI_ISL_7522657:0.00000001):0.00029335):0.00029325):0.00000001):0.00000001,(EPI_ISL_5272251:0.00029368,EPI_ISL_3469200:0.00000001):0.00000001):0.00000001):0.00029285,(((EPI_ISL_2878350:0.00000001,EPI_ISL_8684709:0.00058481):0.00000001,EPI_ISL_5904768:0.00029224):0.00029245,EPI_ISL_4531814:0.00029243):0.00000001):0.00029220,EPI_ISL_5484596:0.00029215):0.00000001):0.00000001):0.00029216):0.00000001):0.00000001,EPI_ISL_4731742:0.00029214):0.00000001,(((EPI_ISL_3391920:0.00000001,(EPI_ISL_7545046:0.00029285,EPI_ISL_6228953:0.00000001):0.00029214):0.00000001,((((EPI_ISL_8510392:0.00029312,EPI_ISL_3201683:0.00029317):0.00000001,EPI_ISL_8893375:0.00029317):0.00000001,(EPI_ISL_2848945:0.00000001,(EPI_ISL_4862876:0.00029319,EPI_ISL_5128948:0.00029309):0.00000001):0.00000001):0.00000001,EPI_ISL_4085772:0.00029401):0.00029268):0.00029206,(((((EPI_ISL_6021011:0.00000001,EPI_ISL_3562118:0.00029269):0.00029205,((EPI_ISL_4268014:0.00029306,EPI_ISL_3812110:0.00000001):0.00029228,EPI_ISL_3636843:0.00029246):0.00029257):0.00000001,((EPI_ISL_5747196:0.00000001,EPI_ISL_2936763:0.00029257):0.00029200,(EPI_ISL_3368342:0.00029224,EPI_ISL_3291742:0.00029281):0.00029252):0.00000001):0.00000001,(((EPI_ISL_5500243:0.00029265,EPI_ISL_5396953:0.00000001):0.00029204,(EPI_ISL_8255448:0.00029275,EPI_ISL_3573620:0.00000001):0.00029238):0.00000001,(((((EPI_ISL_2868118:0.00029341,EPI_ISL_2456272:0.00000001):0.00000001,EPI_ISL_4098599:0.00029319):0.00029267,EPI_ISL_3291832:0.00000001):0.00000001,((EPI_ISL_5350186:0.00029345,EPI_ISL_3364786:0.00000001):0.00029280,EPI_ISL_6021607:0.00000001):0.00029215):0.00000001,EPI_ISL_6883087:0.00029208):0.00029208):0.00000001):0.00000001,(((EPI_ISL_5409541:0.00000001,EPI_ISL_4130274:0.00029253):0.00029199,((EPI_ISL_4247443:0.00029329,((EPI_ISL_5449857:0.00029318,EPI_ISL_3641897:0.00029320):0.00000001,(EPI_ISL_6615361:0.00029316,EPI_ISL_2353306:0.00000001):0.00000001):0.00000001):0.00029257,EPI_ISL_5409500:0.00029284):0.00029231):0.00000001,((EPI_ISL_6316474:0.00000001,EPI_ISL_2606074:0.00029264):0.00029203,((EPI_ISL_4120305:0.00029242,EPI_ISL_3048359:0.00000001):0.00029223,((((((EPI_ISL_3573643:0.00000001,EPI_ISL_3503009:0.00029255):0.00000001,EPI_ISL_4796047:0.00058423):0.00029193,EPI_ISL_2747614:0.00000001):0.00000001,(EPI_ISL_4041556:0.00000001,EPI_ISL_3709547:0.00029254):0.00029197):0.00000001,((EPI_ISL_2995536:0.00029300,(((EPI_ISL_3764898:0.00029318,EPI_ISL_3173088:0.00000001):0.00029308,EPI_ISL_3991783:0.00029298):0.00000001,((((((EPI_ISL_4579093:0.00029310,EPI_ISL_4527504:0.00000001):0.00029302,EPI_ISL_8590134:0.00029297):0.00000001,(EPI_ISL_2906991:0.00029298,EPI_ISL_3957366:0.00029299):0.00000001):0.00000001,(EPI_ISL_5855642:0.00029307,((EPI_ISL_3977521:0.00029297,((EPI_ISL_6915532:0.00029280,EPI_ISL_5819880:0.00000001):0.00029325,EPI_ISL_4351805:0.00029298):0.00000001):0.00000001,((EPI_ISL_4045888:0.00029305,EPI_ISL_3739525:0.00029298):0.00000001,((EPI_ISL_2998990:0.00029299,((EPI_ISL_3282804:0.00058647,EPI_ISL_2963138:0.00029298):0.00000001,(EPI_ISL_6618096:0.00029292,EPI_ISL_5756315:0.00000001):0.00029294):0.00000001):0.00000001,(EPI_ISL_6345023:0.00029345,EPI_ISL_2485424:0.00000001):0.00000001):0.00000001):0.00000001):0.00000001):0.00000001):0.00000001,EPI_ISL_3095050:0.00029341):0.00000001,((((((EPI_ISL_5527820:0.00029299,EPI_ISL_3994295:0.00000001):0.00029300,((EPI_ISL_3154631:0.00029300,EPI_ISL_4047533:0.00029313):0.00000001,(EPI_ISL_5474064:0.00029295,((EPI_ISL_9076896:0.00029294,EPI_ISL_4354286:0.00029305):0.00000001,(EPI_ISL_4471571:0.00058684,EPI_ISL_3911968:0.00000001):0.00029305):0.00000001):0.00000001):0.00000001):0.00000001,EPI_ISL_3848927:0.00029294):0.00000001,((EPI_ISL_3799571:0.00029297,EPI_ISL_3314889:0.00029307):0.00000001,EPI_ISL_2995562:0.00029296):0.00000001):0.00000001,(EPI_ISL_2997530:0.00029305,EPI_ISL_4065437:0.00029304):0.00000001):0.00000001,(EPI_ISL_3139343:0.00029305,EPI_ISL_3051949:0.00029329):0.00000001):0.00000001):0.00000001):0.00000001):0.00028160,EPI_ISL_5035136:0.00000001):0.00001086):0.00029199,(EPI_ISL_7309638:0.00029202,EPI_ISL_4555744:0.00000001):0.00029207):0.00000001):0.00000001):0.00000001):0.00000001):0.00000001):0.00000001):0.00000001,((((EPI_ISL_6021407:0.00029228,EPI_ISL_3291955:0.00000001):0.00029218,(((((((EPI_ISL_2925299:0.00029341,EPI_ISL_2605130:0.00000001):0.00000001,((EPI_ISL_6234394:0.00029337,EPI_ISL_4079495:0.00029349):0.00000001,((EPI_ISL_5242678:0.00029323,((EPI_ISL_9534476:0.00029393,EPI_ISL_7573797:0.00029334):0.00000001,EPI_ISL_4765146:0.00029337):0.00000001):0.00000001,((EPI_ISL_7490724:0.00029338,EPI_ISL_6928919:0.00029334):0.00000001,EPI_ISL_3380267:0.00029338):0.00000001):0.00000001):0.00000001):0.00000001,(EPI_ISL_6302311:0.00029334,(EPI_ISL_7306684:0.00029337,(((((EPI_ISL_4523302:0.00000001,EPI_ISL_6215272:0.00058819):0.00000001,EPI_ISL_5957042:0.00029393):0.00029400,EPI_ISL_5832350:0.00000001):0.00029413,EPI_ISL_5134436:0.00000001):0.00029371,EPI_ISL_7593117:0.00029324):0.00000001):0.00000001):0.00000001):0.00000001,((EPI_ISL_6099440:0.00000001,EPI_ISL_6700483:0.00029317):0.00000001,EPI_ISL_7279091:0.00029365):0.00029323):0.00029284,EPI_ISL_3824095:0.00000001):0.00000001,(EPI_ISL_7440739:0.00000001,EPI_ISL_8220292:0.00029289):0.00029238):0.00000001,((EPI_ISL_6536582:0.00000001,EPI_ISL_7950007:0.00029297):0.00000001,(EPI_ISL_7133746:0.00000001,EPI_ISL_6860384:0.00029309):0.00029240):0.00029229):0.00029214):0.00000001,EPI_ISL_4118580:0.00029214):0.00000001,((EPI_ISL_5105196:0.00029196,EPI_ISL_3723537:0.00000001):0.00000001,((((EPI_ISL_4144009:0.00058642,EPI_ISL_6951942:0.00029278):0.00000001,EPI_ISL_4047070:0.00000001):0.00000001,EPI_ISL_7934868:0.00029295):0.00029253,EPI_ISL_5933474:0.00000001):0.00029204):0.00029199):0.00000001):0.00000001,((((EPI_ISL_4121127:0.00029179,((EPI_ISL_5041587:0.00029172,(((EPI_ISL_7154292:0.00029297,EPI_ISL_4616998:0.00000001):0.00029196,EPI_ISL_5116638:0.00000001):0.00029179,(EPI_ISL_4118397:0.00000001,(EPI_ISL_4064876:0.00029330,(((EPI_ISL_5502399:0.00029329,EPI_ISL_5613679:0.00029309):0.00000001,EPI_ISL_3221468:0.00000001):0.00000001,EPI_ISL_5298054:0.00029593):0.00029484):0.00029185):0.00029167):0.00000001):0.00000001,((EPI_ISL_2744460:0.00000001,(((((((((EPI_ISL_8975996:0.00029427,EPI_ISL_7950209:0.00000001):0.00029331,EPI_ISL_9111472:0.00029338):0.00000001,EPI_ISL_7914949:0.00029335):0.00000001,EPI_ISL_4633141:0.00000001):0.00000001,EPI_ISL_4949857:0.00029332):0.00029289,EPI_ISL_6029107:0.00000001):0.00000001,EPI_ISL_7966543:0.00029218):0.00058464,((EPI_ISL_6444216:0.00029184,EPI_ISL_3838135:0.00000001):0.00000001,(EPI_ISL_7771516:0.00029220,((((((EPI_ISL_7958588:0.00029334,EPI_ISL_2486626:0.00000001):0.00000001,EPI_ISL_6767938:0.00029334):0.00000001,(EPI_ISL_5945875:0.00029385,(EPI_ISL_4406108:0.00000001,(EPI_ISL_7021012:0.00029349,(EPI_ISL_6872418:0.00029358,EPI_ISL_7021940:0.00029350):0.00000001):0.00000001):0.00000001):0.00029338):0.00000001,(EPI_ISL_4548400:0.00029326,EPI_ISL_3467724:0.00000001):0.00029331):0.00000001,(((((((EPI_ISL_4068101:0.00029318,EPI_ISL_6302336:0.00029313):0.00000001,EPI_ISL_3287246:0.00000001):0.00000001,(EPI_ISL_4598308:0.00029345,EPI_ISL_4147237:0.00000001):0.00029325):0.00029319,EPI_ISL_3363411:0.00000001):0.00029328,((EPI_ISL_5245943:0.00000001,EPI_ISL_6624898:0.00029324):0.00000001,(EPI_ISL_5609124:0.00029332,(EPI_ISL_6145675:0.00029335,EPI_ISL_7717908:0.00029324):0.00000001):0.00000001):0.00000001):0.00000001,EPI_ISL_7680463:0.00029319):0.00000001,EPI_ISL_6022988:0.00029282):0.00029337):0.00029419,(((((EPI_ISL_7461683:0.00029291,EPI_ISL_8218771:0.00029276):0.00000001,EPI_ISL_6306615:0.00058597):0.00000001,((EPI_ISL_7280127:0.00029312,EPI_ISL_7282826:0.00000001):0.00029289,EPI_ISL_7614331:0.00000001):0.00000001):0.00000001,(EPI_ISL_5650022:0.00029292,(EPI_ISL_8350910:0.00029304,(EPI_ISL_2569425:0.00000001,((((EPI_ISL_8807778:0.00058624,((EPI_ISL_8716700:0.00029289,((EPI_ISL_7338455:0.00058663,EPI_ISL_7813922:0.00029308):0.00000001,EPI_ISL_9266955:0.00029294):0.00000001):0.00000001,(EPI_ISL_9057686:0.00029304,((EPI_ISL_8610625:0.00029288,EPI_ISL_7764272:0.00029297):0.00000001,EPI_ISL_7128338:0.00029295):0.00000001):0.00000001):0.00000001):0.00000001,(EPI_ISL_7197731:0.00029299,(((EPI_ISL_7661692:0.00029294,(EPI_ISL_8621715:0.00029319,(EPI_ISL_7723921:0.00029348,EPI_ISL_6847106:0.00000001):0.00029342):0.00000001):0.00000001,(EPI_ISL_3051721:0.00029299,(EPI_ISL_9728293:0.00058757,EPI_ISL_7996532:0.00029287):0.00000001):0.00000001):0.00000001,((EPI_ISL_9068395:0.00029294,(((EPI_ISL_7996490:0.00058914,EPI_ISL_6944996:0.00000001):0.00029299,EPI_ISL_6324348:0.00029285):0.00000001,EPI_ISL_7027643:0.00029297):0.00000001):0.00000001,(EPI_ISL_6772164:0.00029292,(EPI_ISL_5455188:0.00029303,EPI_ISL_7950173:0.00029287):0.00000001):0.00000001):0.00000001):0.00000001):0.00000001):0.00000001,(((EPI_ISL_7290615:0.00029298,(((EPI_ISL_7901753:0.00029353,(EPI_ISL_4192787:0.00000001,(((EPI_ISL_8888438:0.00029365,EPI_ISL_7779865:0.00000001):0.00029356,EPI_ISL_8610606:0.00029353):0.00000001,EPI_ISL_6385672:0.00029360):0.00000001):0.00000001):0.00000001,(EPI_ISL_9480176:0.00029359,(((EPI_ISL_7467021:0.00029360,EPI_ISL_7984175:0.00058893):0.00000001,EPI_ISL_4857305:0.00058991):0.00000001,(((EPI_ISL_7466718:0.00029352,EPI_ISL_7984281:0.00029360):0.00000001,EPI_ISL_8610613:0.00029349):0.00000001,(EPI_ISL_7641872:0.00029344,EPI_ISL_7645808:0.00000001):0.00029348):0.00000001):0.00000001):0.00000001):0.00000001,EPI_ISL_7907264:0.00029360):0.00029324):0.00000001,EPI_ISL_8540942:0.00029383):0.00000001,EPI_ISL_5913589:0.00029292):0.00000001):0.00000001,((((EPI_ISL_7954357:0.00058647,EPI_ISL_7950159:0.00029336):0.00000001,((EPI_ISL_8007683:0.00000001,EPI_ISL_7789247:0.00029293):0.00029305,EPI_ISL_5241065:0.00000001):0.00029300):0.00000001,(EPI_ISL_8413271:0.00029293,(EPI_ISL_8356377:0.00029291,EPI_ISL_5810113:0.00029287):0.00000001):0.00000001):0.00000001,(EPI_ISL_6775133:0.00029295,((EPI_ISL_6799196:0.00029307,EPI_ISL_7358958:0.00029341):0.00000001,EPI_ISL_6323908:0.00000001):0.00029299):0.00000001):0.00000001):0.00000001):0.00000001):0.00000001):0.00000001):0.00000001,((EPI_ISL_8375629:0.00029313,EPI_ISL_5675375:0.00000001):0.00000001,EPI_ISL_6724138:0.00029353):0.00029299):0.00000001):0.00029250):0.00000001):0.00000001):0.00029179,((((((EPI_ISL_3097876:0.00029357,EPI_ISL_6619746:0.00029352):0.00000001,EPI_ISL_2717448:0.00000001):0.00000001,EPI_ISL_2866642:0.00029366):0.00029353,EPI_ISL_6605814:0.00000001):0.00029310,((EPI_ISL_7754595:0.00000001,EPI_ISL_4613210:0.00029262):0.00029250,(EPI_ISL_9308254:0.00029250,EPI_ISL_9308256:0.00000001):0.00000001):0.00000001):0.00029209,((EPI_ISL_4443125:0.00000001,((EPI_ISL_8670781:0.00029267,EPI_ISL_5683921:0.00000001):0.00029273,((EPI_ISL_8764264:0.00029334,EPI_ISL_7197172:0.00058576):0.00000001,(((EPI_ISL_6565110:0.00029267,((EPI_ISL_8391661:0.00029287,EPI_ISL_7588642:0.00000001):0.00029273,EPI_ISL_7121727:0.00000001):0.00029265):0.00000001,EPI_ISL_6839894:0.00029267):0.00000001,(EPI_ISL_5907119:0.00000001,((EPI_ISL_9794697:0.00029264,EPI_ISL_8121116:0.00029268):0.00000001,EPI_ISL_7090006:0.00029268):0.00000001):0.00000001):0.00000001):0.00000001):0.00029226):0.00000001,((EPI_ISL_8057344:0.00029222,EPI_ISL_7068380:0.00000001):0.00029162,EPI_ISL_6452891:0.00029170):0.00000001):0.00000001):0.00029167):0.00000001):0.00000001,(EPI_ISL_3959305:0.00029174,((EPI_ISL_5041980:0.00029176,EPI_ISL_8028468:0.00029171):0.00000001,((EPI_ISL_5829885:0.00000001,(((EPI_ISL_2723060:0.00000001,EPI_ISL_6841137:0.00029334):0.00000001,((EPI_ISL_7696573:0.00029221,EPI_ISL_4309608:0.00000001):0.00029282,((EPI_ISL_7826406:0.00029327,EPI_ISL_3640655:0.00000001):0.00000001,(EPI_ISL_7138744:0.00029323,EPI_ISL_6315871:0.00029358):0.00000001):0.00000001):0.00029337):0.00029419,((((EPI_ISL_5789330:0.00029287,(EPI_ISL_5317712:0.00029297,EPI_ISL_5143409:0.00000001):0.00029289):0.00000001,EPI_ISL_3172378:0.00029289):0.00000001,EPI_ISL_2829582:0.00000001):0.00000001,EPI_ISL_3248057:0.00029299):0.00000001):0.00029250):0.00000001,((EPI_ISL_2446372:0.00029282,EPI_ISL_5830150:0.00000001):0.00029250,EPI_ISL_4436706:0.00000001):0.00029188):0.00029179):0.00000001):0.00000001):0.00000001):0.00000001):0.00029188,EPI_ISL_5530395:0.00000001):0.00029216,((EPI_ISL_6514327:0.00029302,EPI_ISL_4772485:0.00000001):0.00000001,(EPI_ISL_7490097:0.00029322,((EPI_ISL_7159118:0.00029329,EPI_ISL_2702782:0.00000001):0.00000001,((EPI_ISL_4011813:0.00029334,EPI_ISL_3168121:0.00000001):0.00029322,EPI_ISL_6854647:0.00029406):0.00000001):0.00000001):0.00029273):0.00029207):0.00000001,(((((EPI_ISL_6370497:0.00029239,EPI_ISL_4121641:0.00000001):0.00000001,((((EPI_ISL_6760642:0.00029334,EPI_ISL_4308969:0.00029332):0.00000001,EPI_ISL_7300912:0.00029337):0.00000001,EPI_ISL_2435955:0.00000001):0.00000001,EPI_ISL_4460577:0.00029348):0.00029296):0.00000001,(((EPI_ISL_3985860:0.00029309,EPI_ISL_7909481:0.00000001):0.00000001,EPI_ISL_5683556:0.00029300):0.00029256,(((((EPI_ISL_5912734:0.00000001,EPI_ISL_9107617:0.00029490):0.00000001,EPI_ISL_9053329:0.00029367):0.00029322,EPI_ISL_6452995:0.00000001):0.00029433,EPI_ISL_3892599:0.00029206):0.00000001,EPI_ISL_4106055:0.00000001):0.00000001):0.00029211):0.00029214,((EPI_ISL_8565910:0.00000001,(((EPI_ISL_3437637:0.00000001,(EPI_ISL_5997202:0.00029332,EPI_ISL_5785385:0.00000001):0.00029333):0.00000001,EPI_ISL_4290863:0.00029325):0.00029287,EPI_ISL_4121157:0.00000001):0.00029213):0.00000001,(EPI_ISL_7574497:0.00029312,EPI_ISL_4587093:0.00000001):0.00029263):0.00029203):0.00000001,EPI_ISL_4982016:0.00029208):0.00000001):0.00000001):0.00000001):0.00000001,((EPI_ISL_3573461:0.00029210,EPI_ISL_2746032:0.00000001):0.00029221,((EPI_ISL_3204478:0.00029208,EPI_ISL_2796288:0.00000001):0.00029215,(EPI_ISL_3453147:0.00029209,(EPI_ISL_4105188:0.00029210,EPI_ISL_4531845:0.00029216):0.00000001):0.00000001):0.00000001):0.00000001):0.00000001):0.00000001,((EPI_ISL_3427117:0.00029212,((EPI_ISL_3316937:0.00029214,EPI_ISL_5570788:0.00029211):0.00000001,EPI_ISL_4772535:0.00029211):0.00000001):0.00000001,EPI_ISL_4120555:0.00029215):0.00000001):0.00000001):0.00000001,(EPI_ISL_3265830:0.00029208,EPI_ISL_3496433:0.00029208):0.00000001):0.00000001):0.00000001):0.00000001):0.00000001):0.00000001):0.00000001,(EPI_ISL_5855870:0.00029210,EPI_ISL_6021491:0.00029200):0.00000001):0.00000001,((((EPI_ISL_5909411:0.00029227,EPI_ISL_3959481:0.00000001):0.00029214,EPI_ISL_4119293:0.00029211):0.00000001,EPI_ISL_2747699:0.00029218):0.00000001,((EPI_ISL_5032825:0.00029206,(EPI_ISL_7069301:0.00029194,EPI_ISL_5275400:0.00000001):0.00029231):0.00000001,(((((((EPI_ISL_3044539:0.00029206,EPI_ISL_3855821:0.00029207):0.00000001,EPI_ISL_4982006:0.00029203):0.00000001,EPI_ISL_3930914:0.00029206):0.00000001,EPI_ISL_7110825:0.00029207):0.00000001,EPI_ISL_5914977:0.00029219):0.00000001,EPI_ISL_3291900:0.00029206):0.00000001,(((EPI_ISL_4120309:0.00029204,EPI_ISL_3494794:0.00029211):0.00000001,EPI_ISL_4931115:0.00029203):0.00000001,(EPI_ISL_6021851:0.00029204,EPI_ISL_8581394:0.00029206):0.00000001):0.00000001):0.00000001):0.00000001):0.00000001):0.00000001):0.00000001,((((EPI_ISL_7098980:0.00029207,(((EPI_ISL_6823817:0.00029203,((((EPI_ISL_6777426:0.00029205,EPI_ISL_4612816:0.00058437):0.00000001,EPI_ISL_3346121:0.00029203):0.00000001,(EPI_ISL_5041852:0.00029213,EPI_ISL_7573237:0.00029212):0.00000001):0.00000001,(EPI_ISL_6194974:0.00029206,((EPI_ISL_6029243:0.00029204,EPI_ISL_5041903:0.00029202):0.00000001,EPI_ISL_6640520:0.00029204):0.00000001):0.00000001):0.00000001):0.00000001,((((EPI_ISL_3959235:0.00029202,EPI_ISL_3889946:0.00029206):0.00000001,EPI_ISL_3877211:0.00029227):0.00000001,EPI_ISL_7133535:0.00029204):0.00000001,(EPI_ISL_3886787:0.00029203,EPI_ISL_4904855:0.00029200):0.00000001):0.00000001):0.00000001,(((EPI_ISL_6275382:0.00029203,EPI_ISL_5937678:0.00029207):0.00000001,(EPI_ISL_4273592:0.00117809,EPI_ISL_6010590:0.00000001):0.00029212):0.00000001,(EPI_ISL_6444597:0.00029210,EPI_ISL_3637048:0.00029203):0.00000001):0.00000001):0.00000001):0.00000001,((EPI_ISL_8684400:0.00029207,EPI_ISL_7997050:0.00029203):0.00000001,EPI_ISL_4280816:0.00029207):0.00000001):0.00000001,((((((EPI_ISL_6900391:0.00029221,EPI_ISL_3291817:0.00000001):0.00029219,((EPI_ISL_7952968:0.00029214,(((((EPI_ISL_4928406:0.00029226,((EPI_ISL_3775419:0.00029206,((((((EPI_ISL_8247626:0.00029210,EPI_ISL_3007635:0.00000001):0.00029209,EPI_ISL_3696504:0.00029213):0.00000001,EPI_ISL_4731868:0.00029212):0.00000001,EPI_ISL_6086769:0.00029208):0.00000001,((EPI_ISL_4772757:0.00029215,(((((EPI_ISL_7997162:0.00029215,EPI_ISL_6022321:0.00000001):0.00029203,EPI_ISL_3798787:0.00029202):0.00000001,EPI_ISL_4442919:0.00029207):0.00000001,EPI_ISL_7766153:0.00029208):0.00000001,(EPI_ISL_4892022:0.00029206,EPI_ISL_5274290:0.00029206):0.00000001):0.00000001):0.00000001,((EPI_ISL_4443262:0.00029203,EPI_ISL_3750607:0.00029209):0.00000001,EPI_ISL_3071228:0.00029219):0.00000001):0.00000001):0.00000001,EPI_ISL_3464982:0.00029209):0.00000001):0.00000001,(((EPI_ISL_3775830:0.00029209,EPI_ISL_6953270:0.00029210):0.00000001,EPI_ISL_6689895:0.00029202):0.00000001,((EPI_ISL_3573552:0.00058445,EPI_ISL_3968341:0.00029204):0.00000001,EPI_ISL_4120457:0.00029206):0.00000001):0.00000001):0.00000001):0.00000001,(EPI_ISL_5275702:0.00029206,EPI_ISL_6027568:0.00029204):0.00000001):0.00000001,(EPI_ISL_5908292:0.00029206,(EPI_ISL_4438627:0.00029213,EPI_ISL_5041691:0.00029202):0.00000001):0.00000001):0.00000001,(((EPI_ISL_4230709:0.00029195,EPI_ISL_3876645:0.00000001):0.00029204,EPI_ISL_3573720:0.00029203):0.00000001,EPI_ISL_5890650:0.00029208):0.00000001):0.00000001,EPI_ISL_4935785:0.00029207):0.00000001):0.00000001,(EPI_ISL_3179529:0.00029206,((EPI_ISL_3834752:0.00029209,EPI_ISL_3853788:0.00029213):0.00000001,EPI_ISL_6030806:0.00029208):0.00000001):0.00000001):0.00000001):0.00000001,((EPI_ISL_4037719:0.00029206,EPI_ISL_4773174:0.00029204):0.00000001,EPI_ISL_6916784:0.00029203):0.00000001):0.00000001,EPI_ISL_3959288:0.00029217):0.00000001,((EPI_ISL_4077534:0.00029222,(EPI_ISL_4224137:0.00029208,((EPI_ISL_3291583:0.00029219,((EPI_ISL_4508055:0.00029216,EPI_ISL_7405541:0.00029202):0.00000001,EPI_ISL_4772705:0.00029202):0.00000001):0.00000001,(((EPI_ISL_4438692:0.00029199,EPI_ISL_4041141:0.00000001):0.00029207,EPI_ISL_5041885:0.00029207):0.00000001,(EPI_ISL_7170934:0.00029226,EPI_ISL_6181533:0.00029207):0.00000001):0.00000001):0.00000001):0.00000001):0.00000001,(((EPI_ISL_7696596:0.00029209,EPI_ISL_4308641:0.00000001):0.00029207,EPI_ISL_3204459:0.00029207):0.00000001,EPI_ISL_3838143:0.00029203):0.00000001):0.00000001):0.00000001,EPI_ISL_7213480:0.00029209):0.00000001):0.00000001,((((EPI_ISL_4121553:0.00029200,EPI_ISL_5829733:0.00029212):0.00000001,EPI_ISL_3179441:0.00029203):0.00000001,EPI_ISL_4059527:0.00029207):0.00000001,(((EPI_ISL_7952950:0.00029219,EPI_ISL_4617702:0.00000001):0.00029214,EPI_ISL_5041374:0.00029210):0.00000001,EPI_ISL_3610966:0.00029203):0.00000001):0.00000001):0.00000001):0.00000001,((EPI_ISL_6030695:0.00029214,EPI_ISL_8111962:0.00029206):0.00000001,(((((EPI_ISL_4106049:0.00029206,EPI_ISL_8226509:0.00029203):0.00000001,(EPI_ISL_4445690:0.00029206,EPI_ISL_3501000:0.00029204):0.00000001):0.00000001,(EPI_ISL_5661298:0.00029206,((EPI_ISL_6228973:0.00000001,EPI_ISL_7405170:0.00029192):0.00000001,EPI_ISL_8901890:0.00029195):0.00029226):0.00000001):0.00000001,(EPI_ISL_5041362:0.00029207,((EPI_ISL_6953200:0.00029206,((EPI_ISL_4772887:0.00029208,EPI_ISL_3634891:0.00029211):0.00000001,EPI_ISL_4043985:0.00029203):0.00000001):0.00000001,((EPI_ISL_3179569:0.00058450,EPI_ISL_6197127:0.00029210):0.00000001,EPI_ISL_3574028:0.00029210):0.00000001):0.00000001):0.00000001):0.00000001,(EPI_ISL_3959110:0.00029210,EPI_ISL_4037459:0.00029207):0.00000001):0.00000001):0.00000001):0.00000001,((EPI_ISL_4120629:0.00029206,(((EPI_ISL_4121068:0.00029214,EPI_ISL_3497292:0.00029206):0.00000001,(EPI_ISL_7482809:0.00029204,(EPI_ISL_4437791:0.00029257,EPI_ISL_3667086:0.00000001):0.00029218):0.00000001):0.00000001,(EPI_ISL_3179573:0.00029214,((EPI_ISL_5899909:0.00029204,EPI_ISL_4120237:0.00029218):0.00000001,EPI_ISL_3637159:0.00029218):0.00000001):0.00000001):0.00000001):0.00000001,(EPI_ISL_4234399:0.00029207,((EPI_ISL_4118256:0.00029207,EPI_ISL_7457410:0.00029226):0.00000001,EPI_ISL_8146038:0.00029207):0.00000001):0.00000001):0.00000001):0.00000001,((EPI_ISL_6021155:0.00029206,((EPI_ISL_6021885:0.00029212,EPI_ISL_4040070:0.00029203):0.00000001,EPI_ISL_3431958:0.00029214):0.00000001):0.00000001,((((EPI_ISL_7400752:0.00058443,EPI_ISL_3179479:0.00029204):0.00000001,EPI_ISL_5275797:0.00029203):0.00000001,(((EPI_ISL_7074339:0.00029211,EPI_ISL_4236211:0.00029204):0.00000001,(EPI_ISL_6825414:0.00029212,(EPI_ISL_7267463:0.00029202,EPI_ISL_6021143:0.00029204):0.00000001):0.00000001):0.00000001,(EPI_ISL_5008143:0.00029202,EPI_ISL_3730597:0.00029203):0.00000001):0.00000001):0.00000001,(EPI_ISL_3715351:0.00029218,((((EPI_ISL_5855615:0.00029225,EPI_ISL_5661011:0.00000001):0.00029222,EPI_ISL_3292063:0.00029209):0.00000001,EPI_ISL_3798759:0.00029214):0.00000001,EPI_ISL_4308537:0.00029208):0.00000001):0.00000001):0.00000001):0.00000001):0.00000001):0.00000001,((((EPI_ISL_4040927:0.00029227,EPI_ISL_3496788:0.00000001):0.00000001,EPI_ISL_3291610:0.00029223):0.00000001,((EPI_ISL_3997326:0.00000001,EPI_ISL_4484235:0.00029208):0.00029220,EPI_ISL_4484163:0.00000001):0.00029225):0.00029214,EPI_ISL_3355821:0.00029207):0.00000001):0.00000001):0.00000001):0.00000001,EPI_ISL_3071592:0.00029212):0.00000001):0.00000001):0.00000001,(((((EPI_ISL_8230722:0.00000001,EPI_ISL_6508255:0.00029207):0.00029222,((EPI_ISL_3182293:0.00029198,EPI_ISL_2989122:0.00000001):0.00029213,EPI_ISL_6760952:0.00029206):0.00000001):0.00000001,EPI_ISL_4121147:0.00029229):0.00000001,(EPI_ISL_7367495:0.00029200,EPI_ISL_4118618:0.00000001):0.00029208):0.00000001,(((((EPI_ISL_6022853:0.00029203,(EPI_ISL_7588185:0.00029229,EPI_ISL_3886172:0.00000001):0.00029211):0.00000001,((EPI_ISL_4612251:0.00029306,EPI_ISL_2981187:0.00000001):0.00000001,EPI_ISL_3180723:0.00029537):0.00029257):0.00000001,((EPI_ISL_4630631:0.00000001,EPI_ISL_5855573:0.00029194):0.00000001,(((EPI_ISL_3959167:0.00029195,EPI_ISL_3959199:0.00000001):0.00000001,((((EPI_ISL_3977877:0.00029337,((EPI_ISL_7755181:0.00029301,EPI_ISL_5187069:0.00029304):0.00000001,(EPI_ISL_8125348:0.00029333,(((EPI_ISL_8274718:0.00029298,EPI_ISL_6352397:0.00029302):0.00000001,EPI_ISL_5127386:0.00029302):0.00000001,((((EPI_ISL_8586797:0.00000001,EPI_ISL_4498712:0.00029312):0.00029326,EPI_ISL_8356393:0.00000001):0.00029309,EPI_ISL_3282445:0.00029299):0.00000001,EPI_ISL_6304338:0.00029299):0.00000001):0.00000001):0.00000001):0.00000001):0.00000001,(((((((EPI_ISL_6821484:0.00058666,EPI_ISL_3993545:0.00000001):0.00000001,EPI_ISL_7762991:0.00058693):0.00000001,(EPI_ISL_8539223:0.00029294,EPI_ISL_5788281:0.00000001):0.00029300):0.00000001,EPI_ISL_7683575:0.00029282):0.00029312,EPI_ISL_8417146:0.00029297):0.00000001,EPI_ISL_5948465:0.00058689):0.00000001,EPI_ISL_3499445:0.00029304):0.00000001):0.00000001,(EPI_ISL_3807295:0.00029301,((EPI_ISL_3978718:0.00029301,EPI_ISL_7559364:0.00029309):0.00000001,((EPI_ISL_3762902:0.00029315,(((EPI_ISL_4321431:0.00058678,EPI_ISL_7635044:0.00029311):0.00000001,(((EPI_ISL_7865704:0.00029369,EPI_ISL_6346054:0.00000001):0.00029311,EPI_ISL_3223682:0.00000001):0.00000001,(EPI_ISL_4349943:0.00029312,EPI_ISL_7627373:0.00029321):0.00000001):0.00000001):0.00000001,(EPI_ISL_5818195:0.00000001,EPI_ISL_5276066:0.00029264):0.00029307):0.00029304):0.00000001,EPI_ISL_2717869:0.00000001):0.00000001):0.00000001):0.00000001):0.00000001,EPI_ISL_6364854:0.00029317):0.00029259):0.00000001,((((((EPI_ISL_7803270:0.00029259,EPI_ISL_4230521:0.00029214):0.00000001,EPI_ISL_6368399:0.00000001):0.00000001,EPI_ISL_4731971:0.00029212):0.00000001,((EPI_ISL_7961653:0.00000001,EPI_ISL_5421187:0.00058585):0.00058468,(EPI_ISL_5682322:0.00058576,EPI_ISL_6190093:0.00000001):0.00029199):0.00000001):0.00000001,(EPI_ISL_7405468:0.00029226,EPI_ISL_5402745:0.00000001):0.00000001):0.00000001,(((EPI_ISL_7470576:0.00029319,((((EPI_ISL_4572198:0.00029318,EPI_ISL_8885244:0.00029326):0.00000001,(((EPI_ISL_7291715:0.00058659,EPI_ISL_6917951:0.00000001):0.00029312,EPI_ISL_7749681:0.00029314):0.00000001,(EPI_ISL_7658204:0.00000001,EPI_ISL_7657964:0.00029345):0.00029329):0.00000001):0.00000001,EPI_ISL_4097852:0.00000001):0.00000001,(EPI_ISL_7472855:0.00029325,(EPI_ISL_4579415:0.00029313,((EPI_ISL_7028566:0.00029385,EPI_ISL_7750018:0.00029314):0.00000001,(EPI_ISL_8220444:0.00000001,EPI_ISL_7443437:0.00029350):0.00000001):0.00000001):0.00000001):0.00000001):0.00000001):0.00000001,EPI_ISL_8589152:0.00029362):0.00000001,EPI_ISL_6359146:0.00029326):0.00029277):0.00029206):0.00029192):0.00058408):0.00029200,(EPI_ISL_3580219:0.00058431,EPI_ISL_3433024:0.00000001):0.00029202):0.00000001,((EPI_ISL_6275441:0.00029200,(EPI_ISL_5041541:0.00000001,EPI_ISL_4879003:0.00029232):0.00029218):0.00000001,EPI_ISL_4317762:0.00029221):0.00000001):0.00000001):0.00000001):0.00000001):0.00000001,((EPI_ISL_3829791:0.00029209,((((EPI_ISL_4120623:0.00000001,EPI_ISL_2935415:0.00029266):0.00000001,((EPI_ISL_3573672:0.00000001,(EPI_ISL_6781324:0.00029322,EPI_ISL_4731851:0.00000001):0.00029255):0.00000001,(EPI_ISL_7662280:0.00029355,EPI_ISL_3222775:0.00000001):0.00029305):0.00029241):0.00029204,((((EPI_ISL_4956014:0.00000001,(EPI_ISL_5890615:0.00029267,EPI_ISL_5829579:0.00000001):0.00029206):0.00000001,(((EPI_ISL_4860863:0.00029310,EPI_ISL_2554121:0.00000001):0.00000001,(EPI_ISL_3108059:0.00029310,(EPI_ISL_7284206:0.00058696,EPI_ISL_6214343:0.00029313):0.00000001):0.00000001):0.00000001,EPI_ISL_4320619:0.00029310):0.00029272):0.00029207,((EPI_ISL_5729136:0.00000001,(EPI_ISL_5447999:0.00058740,((((EPI_ISL_4320776:0.00029305,EPI_ISL_4799733:0.00029325):0.00000001,EPI_ISL_3582712:0.00029319):0.00000001,EPI_ISL_7283777:0.00029309):0.00000001,(((EPI_ISL_2729036:0.00000001,EPI_ISL_4321695:0.00029309):0.00000001,EPI_ISL_5284892:0.00029314):0.00000001,((EPI_ISL_5294978:0.00029306,EPI_ISL_4971359:0.00029548):0.00000001,EPI_ISL_4407000:0.00029317):0.00000001):0.00000001):0.00000001):0.00029257):0.00000001,EPI_ISL_6205475:0.00029250):0.00029206):0.00000001,((EPI_ISL_6799419:0.00029415,(EPI_ISL_4100030:0.00029611,((((EPI_ISL_7625145:0.00029359,EPI_ISL_4524810:0.00000001):0.00000001,(((EPI_ISL_7340285:0.00029363,EPI_ISL_5447984:0.00029364):0.00000001,EPI_ISL_7196827:0.00029374):0.00000001,(EPI_ISL_6355348:0.00029374,EPI_ISL_5477419:0.00029361):0.00000001):0.00000001):0.00000001,((EPI_ISL_7029298:0.00029431,EPI_ISL_6350706:0.00000001):0.00029389,EPI_ISL_6041805:0.00000001):0.00029375):0.00029380,(((EPI_ISL_7869756:0.00029378,(((EPI_ISL_5757439:0.00000001,EPI_ISL_9705414:0.00029368):0.00000001,EPI_ISL_2917715:0.00000001):0.00000001,EPI_ISL_4190712:0.00029467):0.00000001):0.00000001,((EPI_ISL_7384403:0.00029368,EPI_ISL_6761453:0.00029382):0.00000001,EPI_ISL_7479684:0.00029372):0.00000001):0.00000001,(EPI_ISL_5607311:0.00029374,(EPI_ISL_6029166:0.00029376,(((EPI_ISL_5130928:0.00058802,EPI_ISL_4736150:0.00029367):0.00000001,EPI_ISL_7683256:0.00029375):0.00000001,(EPI_ISL_6356482:0.00029374,(((EPI_ISL_5529598:0.00029377,EPI_ISL_4320033:0.00029398):0.00000001,EPI_ISL_4353894:0.00029403):0.00000001,((EPI_ISL_4768444:0.00029371,EPI_ISL_7534565:0.00029372):0.00000001,EPI_ISL_7634405:0.00029378):0.00000001):0.00000001):0.00000001):0.00000001):0.00000001):0.00000001):0.00000001):0.00000001):0.00000001):0.00029329,EPI_ISL_4119993:0.00000001):0.00029238):0.00000001):0.00000001,(((((((EPI_ISL_6821993:0.00029295,EPI_ISL_6620516:0.00000001):0.00029287,EPI_ISL_6615482:0.00000001):0.00029290,EPI_ISL_4147518:0.00000001):0.00029253,EPI_ISL_5114643:0.00000001):0.00029199,(EPI_ISL_7890509:0.00000001,EPI_ISL_4287704:0.00029272):0.00029207):0.00000001,((EPI_ISL_4056456:0.00000001,EPI_ISL_2396651:0.00029271):0.00029206,((((((((EPI_ISL_7090804:0.00029311,EPI_ISL_7015704:0.00000001):0.00029257,EPI_ISL_6452962:0.00000001):0.00117014,EPI_ISL_4302954:0.00000001):0.00029203,EPI_ISL_3497254:0.00000001):0.00029212,((EPI_ISL_7305809:0.00058826,EPI_ISL_6953497:0.00117507):0.00028970,EPI_ISL_7693577:0.00000001):0.00029210):0.00000001,((((EPI_ISL_6593714:0.00029307,EPI_ISL_2569457:0.00000001):0.00000001,EPI_ISL_5275733:0.00029268):0.00000001,EPI_ISL_7899434:0.00029293):0.00029309,((((((EPI_ISL_3518740:0.00000001,(EPI_ISL_8260977:0.00058642,EPI_ISL_8264086:0.00029288):0.00000001):0.00000001,(EPI_ISL_4392499:0.00029281,(EPI_ISL_5636652:0.00029294,EPI_ISL_5080372:0.00029294):0.00000001):0.00000001):0.00000001,EPI_ISL_4482760:0.00029284):0.00029296,EPI_ISL_3227166:0.00000001):0.00029309,((((EPI_ISL_6813974:0.00000001,EPI_ISL_6262957:0.00029263):0.00000001,EPI_ISL_6698161:0.00029264):0.00058612,((((EPI_ISL_4217258:0.00029305,EPI_ISL_8248795:0.00029286):0.00000001,EPI_ISL_7325190:0.00029273):0.00000001,((EPI_ISL_3775861:0.00029277,((((EPI_ISL_8668275:0.00029295,EPI_ISL_7751966:0.00000001):0.00029285,EPI_ISL_5315152:0.00029285):0.00000001,EPI_ISL_8248794:0.00029284):0.00000001,EPI_ISL_6189166:0.00029280):0.00000001):0.00000001,(EPI_ISL_4624520:0.00029277,((EPI_ISL_6212538:0.00029285,EPI_ISL_4930394:0.00058576):0.00000001,EPI_ISL_3737174:0.00058584):0.00000001):0.00000001):0.00000001):0.00000001,(EPI_ISL_7894149:0.00029285,((((EPI_ISL_8975405:0.00000001,EPI_ISL_8975435:0.00029289):0.00000001,EPI_ISL_8975990:0.00029278):0.00029259,EPI_ISL_8314818:0.00000001):0.00029243,EPI_ISL_9202791:0.00000001):0.00029369):0.00000001):0.00000001):0.00000001,EPI_ISL_9699337:0.00029347):0.00029293):0.00000001,EPI_ISL_3092921:0.00029305):0.00000001):0.00029268):0.00000001,(EPI_ISL_5304158:0.00029198,EPI_ISL_4795674:0.00000001):0.00029213):0.00000001,((EPI_ISL_4930374:0.00029289,EPI_ISL_3978830:0.00000001):0.00029264,EPI_ISL_4937874:0.00000001):0.00029203):0.00000001):0.00000001):0.00000001,(((EPI_ISL_8312335:0.00000001,EPI_ISL_7521345:0.00029260):0.00029202,(EPI_ISL_5275785:0.00000001,EPI_ISL_3281877:0.00029265):0.00029203):0.00000001,((((EPI_ISL_7326978:0.00029307,EPI_ISL_6711855:0.00000001):0.00029265,EPI_ISL_4609827:0.00000001):0.00029203,(EPI_ISL_4368890:0.00000001,EPI_ISL_3824225:0.00029266):0.00029204):0.00000001,((EPI_ISL_5955299:0.00029309,EPI_ISL_2909443:0.00000001):0.00029271,EPI_ISL_5583176:0.00000001):0.00029206):0.00000001):0.00000001):0.00000001):0.00000001):0.00000001,(((((EPI_ISL_5876646:0.00029245,EPI_ISL_7455578:0.00000001):0.00029181,EPI_ISL_4913834:0.00000001):0.00000001,EPI_ISL_5520503:0.00029180):0.00029181,(((EPI_ISL_2985095:0.00029203,((EPI_ISL_9227444:0.00029167,EPI_ISL_5641786:0.00029265):0.00000001,EPI_ISL_5331922:0.00029206):0.00000001):0.00000001,(EPI_ISL_2872675:0.00000001,EPI_ISL_8800562:0.00029175):0.00000001):0.00000001,((EPI_ISL_4236207:0.00000001,EPI_ISL_3710546:0.00029319):0.00029218,(((EPI_ISL_2152744:0.00000001,EPI_ISL_2356626:0.00000001):0.00000001,EPI_ISL_2520938:0.00000001):0.00000001,((EPI_ISL_6639548:0.00029100,EPI_ISL_4498269:0.00000001):0.00000001,(EPI_ISL_6146955:0.00029120,EPI_ISL_8837430:0.00000001):0.00000001):0.00000001):0.00000001):0.00000001):0.00000001):0.00029120,((((((((EPI_ISL_6216568:0.00000001,EPI_ISL_7752734:0.00029320):0.00000001,(((EPI_ISL_8585923:0.00029451,EPI_ISL_6819011:0.00029449):0.00000001,(EPI_ISL_6106222:0.00000001,(EPI_ISL_6231411:0.00029458,EPI_ISL_5822007:0.00029461):0.00000001):0.00000001):0.00000001,EPI_ISL_6601543:0.00029409):0.00058880):0.00029365,EPI_ISL_3440866:0.00000001):0.00029362,(EPI_ISL_6216998:0.00029349,EPI_ISL_7168479:0.00000001):0.00029353):0.00000001,((((EPI_ISL_6839682:0.00029355,EPI_ISL_6302187:0.00000001):0.00029351,(EPI_ISL_7268635:0.00029344,EPI_ISL_4108662:0.00000001):0.00029362):0.00000001,EPI_ISL_7899420:0.00029355):0.00000001,(((EPI_ISL_6580837:0.00059114,EPI_ISL_3051647:0.00029380):0.00000002,EPI_ISL_2701110:0.00000001):0.00000001,((EPI_ISL_5856514:0.00029368,EPI_ISL_5241050:0.00000001):0.00000001,EPI_ISL_6923030:0.00029361):0.00029359):0.00000001):0.00000001):0.00000001,(((EPI_ISL_7956804:0.00000001,EPI_ISL_8675036:0.00029351):0.00000002,(((EPI_ISL_6957702:0.00000001,EPI_ISL_6958120:0.00029311):0.00029348,((((((EPI_ISL_6951996:0.00000001,EPI_ISL_8668290:0.00058648):0.00000001,(EPI_ISL_6456861:0.00058650,EPI_ISL_6979299:0.00000001):0.00029313):0.00029327,(((EPI_ISL_6149808:0.00000001,EPI_ISL_7566907:0.00029287):0.00000001,EPI_ISL_7541221:0.00029325):0.00029329,EPI_ISL_5476545:0.00000001):0.00029337):0.00000001,((EPI_ISL_6836869:0.00029387,(((EPI_ISL_8106389:0.00029342,(EPI_ISL_6850134:0.00029338,EPI_ISL_6303359:0.00029350):0.00000001):0.00000001,((((EPI_ISL_6303175:0.00029354,EPI_ISL_6431231:0.00029346):0.00000001,EPI_ISL_7359225:0.00029346):0.00000001,(((EPI_ISL_6679048:0.00029333,EPI_ISL_6305128:0.00000001):0.00029337,((EPI_ISL_7200282:0.00029340,EPI_ISL_6302973:0.00029365):0.00000001,EPI_ISL_6761433:0.00029339):0.00000001):0.00000001,EPI_ISL_6106757:0.00000001):0.00000001):0.00000001,(EPI_ISL_8453776:0.00029358,(EPI_ISL_6115128:0.00058731,EPI_ISL_8070675:0.00029339):0.00000001):0.00000001):0.00000001):0.00000001,(EPI_ISL_7771667:0.00029301,(EPI_ISL_7844864:0.00029345,EPI_ISL_7002936:0.00029349):0.00000001):0.00000001):0.00000001):0.00029342,((EPI_ISL_6757794:0.00000001,EPI_ISL_6619306:0.00029382):0.00029337,EPI_ISL_6364943:0.00000001):0.00029341):0.00000001):0.00000001,(((EPI_ISL_7096829:0.00029233,((((EPI_ISL_6955861:0.00029253,EPI_ISL_6201098:0.00000001):0.00000001,(EPI_ISL_8247883:0.00029241,((EPI_ISL_8254954:0.00029241,EPI_ISL_6275642:0.00029262):0.00000001,EPI_ISL_8429255:0.00029253):0.00000001):0.00000001):0.00000001,(EPI_ISL_8841473:0.00029242,((EPI_ISL_9131304:0.00058549,EPI_ISL_7771678:0.00000001):0.00029245,EPI_ISL_7345249:0.00029238):0.00000001):0.00000001):0.00000001,(((EPI_ISL_6454730:0.00029242,EPI_ISL_7771527:0.00029256):0.00000001,(((EPI_ISL_6148529:0.00000001,EPI_ISL_7296361:0.00029346):0.00000001,EPI_ISL_7486758:0.00029347):0.00029308,EPI_ISL_6026665:0.00000001):0.00029254):0.00000001,((EPI_ISL_7761442:0.00029242,EPI_ISL_6370482:0.00029246):0.00000001,(EPI_ISL_7137580:0.00029248,EPI_ISL_7733277:0.00029247):0.00000001):0.00000001):0.00000001):0.00000001):0.00029299,(EPI_ISL_7557993:0.00000001,EPI_ISL_6225185:0.00029347):0.00029348):0.00000001,((EPI_ISL_8609719:0.00058645,EPI_ISL_6872793:0.00000001):0.00029348,((EPI_ISL_7963968:0.00029354,EPI_ISL_6868343:0.00000001):0.00000001,EPI_ISL_7298362:0.00029346):0.00029342):0.00000001):0.00000001):0.00000001,((EPI_ISL_7759901:0.00058721,(EPI_ISL_7118180:0.00029305,EPI_ISL_7438415:0.00000001):0.00029344):0.00000001,((((EPI_ISL_8760799:0.00029307,EPI_ISL_6355866:0.00000001):0.00029350,EPI_ISL_6296628:0.00000001):0.00029346,(EPI_ISL_7483091:0.00029344,(((EPI_ISL_8465716:0.00029300,EPI_ISL_6810004:0.00000001):0.00029346,EPI_ISL_8375841:0.00029387):0.00000001,((EPI_ISL_7197462:0.00029351,(EPI_ISL_7380936:0.00000001,(EPI_ISL_8841271:0.00029312,EPI_ISL_8111632:0.00000001):0.00029247):0.00029297):0.00000001,(EPI_ISL_6579286:0.00029353,EPI_ISL_6217911:0.00000001):0.00000001):0.00000001):0.00000001):0.00029342):0.00000001,((((((EPI_ISL_8021224:0.00029362,EPI_ISL_6853868:0.00000001):0.00029360,((EPI_ISL_7749668:0.00029372,((EPI_ISL_6522934:0.00000001,(EPI_ISL_7098103:0.00029269,EPI_ISL_7083417:0.00000001):0.00029323):0.00000001,EPI_ISL_7784407:0.00029360):0.00000001):0.00000001,EPI_ISL_7150890:0.00029409):0.00000001):0.00029359,(EPI_ISL_7052859:0.00029315,((EPI_ISL_6565109:0.00000001,EPI_ISL_6436826:0.00029326):0.00000001,(EPI_ISL_8256188:0.00029317,EPI_ISL_7052630:0.00000001):0.00029365):0.00029364):0.00000001):0.00000001,(EPI_ISL_6212607:0.00000001,((EPI_ISL_6853549:0.00029368,EPI_ISL_7072870:0.00029371):0.00000001,EPI_ISL_7470041:0.00029361):0.00000001):0.00000001):0.00000001,(((((EPI_ISL_7650931:0.00029347,EPI_ISL_6853802:0.00029344):0.00000001,EPI_ISL_7785887:0.00029439):0.00000001,EPI_ISL_6708577:0.00000001):0.00000001,EPI_ISL_7425207:0.00029306):0.00029348,EPI_ISL_6520765:0.00000001):0.00029353):0.00029350,(EPI_ISL_6765444:0.00029349,((EPI_ISL_7775086:0.00029311,EPI_ISL_6215729:0.00000001):0.00029351,EPI_ISL_6429917:0.00029351):0.00000001):0.00000001):0.00000001):0.00000001):0.00000001):0.00000001):0.00000001,(((EPI_ISL_7824080:0.00029312,EPI_ISL_8540950:0.00000001):0.00029373,((EPI_ISL_6127491:0.00058785,EPI_ISL_7349265:0.00000001):0.00029367,EPI_ISL_6866674:0.00029441):0.00000001):0.00000001,(((((((EPI_ISL_6431948:0.00029351,EPI_ISL_6286416:0.00029344):0.00000001,EPI_ISL_6365086:0.00029387):0.00000001,(((EPI_ISL_7969659:0.00029357,(EPI_ISL_6106201:0.00000001,(((EPI_ISL_6362284:0.00029357,EPI_ISL_6218652:0.00029357):0.00000001,EPI_ISL_7030905:0.00029357):0.00000001,((EPI_ISL_6922945:0.00029356,EPI_ISL_6152754:0.00029401):0.00000001,((EPI_ISL_7759932:0.00058739,EPI_ISL_6840375:0.00000001):0.00029346,EPI_ISL_6823088:0.00029354):0.00000001):0.00000001):0.00000001):0.00000001):0.00000001,EPI_ISL_6496843:0.00029394):0.00000001,EPI_ISL_7894770:0.00029357):0.00029352):0.00000001,((((EPI_ISL_6213677:0.00029345,EPI_ISL_6106668:0.00000001):0.00000001,EPI_ISL_6220476:0.00029351):0.00000001,EPI_ISL_7033002:0.00029358):0.00029344,(((((EPI_ISL_6346325:0.00029339,(((EPI_ISL_6498900:0.00000001,EPI_ISL_7560087:0.00029433):0.00000001,EPI_ISL_6816788:0.00029346):0.00029341,(EPI_ISL_6706174:0.00000001,((((EPI_ISL_6620414:0.00000001,EPI_ISL_7555727:0.00029373):0.00000001,EPI_ISL_7655346:0.00029355):0.00029334,EPI_ISL_6151152:0.00000001):0.00029348,EPI_ISL_7295276:0.00000001):0.00029359):0.00029353):0.00000001):0.00000001,((((EPI_ISL_7838934:0.00029353,EPI_ISL_7008608:0.00000001):0.00000001,EPI_ISL_7814881:0.00029449):0.00000001,EPI_ISL_7630402:0.00029354):0.00029350,((((EPI_ISL_8101501:0.00029369,(EPI_ISL_6763553:0.00000001,(EPI_ISL_7993985:0.00029304,(EPI_ISL_7033700:0.00029317,(((EPI_ISL_6839715:0.00029319,EPI_ISL_7291546:0.00029314):0.00000001,(EPI_ISL_8053647:0.00029354,EPI_ISL_7350086:0.00029308):0.00000001):0.00000001,(EPI_ISL_7559389:0.00029315,(EPI_ISL_7037677:0.00029310,EPI_ISL_6150482:0.00000001):0.00000001):0.00000001):0.00000001):0.00000001):0.00029326):0.00029355):0.00000001,(EPI_ISL_6295252:0.00029369,((EPI_ISL_7538328:0.00029352,EPI_ISL_6615541:0.00000001):0.00029348,EPI_ISL_6798182:0.00000001):0.00029348):0.00000001):0.00000001,((EPI_ISL_6808535:0.00000001,EPI_ISL_8070175:0.00058770):0.00000001,((EPI_ISL_7838724:0.00029394,EPI_ISL_7839459:0.00000001):0.00029383,EPI_ISL_6298341:0.00000001):0.00029365):0.00029348):0.00000001,((EPI_ISL_6962925:0.00000001,EPI_ISL_7401550:0.00029347):0.00000001,(((((EPI_ISL_7011544:0.00029349,(EPI_ISL_6304353:0.00000001,(((((EPI_ISL_7564240:0.00029343,EPI_ISL_5816579:0.00029337):0.00000001,EPI_ISL_6285806:0.00029336):0.00000001,EPI_ISL_7009465:0.00029343):0.00000001,EPI_ISL_6216273:0.00000001):0.00000001,EPI_ISL_6138648:0.00029338):0.00029340):0.00000001):0.00029352,EPI_ISL_6284483:0.00000001):0.00029348,EPI_ISL_6225346:0.00029350):0.00000001,((((EPI_ISL_7654501:0.00058748,(EPI_ISL_6432628:0.00029355,(EPI_ISL_7346145:0.00029361,EPI_ISL_6362025:0.00000001):0.00000001):0.00000001):0.00029364,EPI_ISL_7880195:0.00000001):0.00000001,EPI_ISL_6272147:0.00029363):0.00000001,EPI_ISL_7758669:0.00029366):0.00029353):0.00000001,((EPI_ISL_7199119:0.00029341,EPI_ISL_7036255:0.00000001):0.00029346,((((((((EPI_ISL_7396758:0.00029349,EPI_ISL_6807830:0.00000001):0.00000001,EPI_ISL_7722099:0.00029353):0.00029348,(EPI_ISL_8070446:0.00029351,EPI_ISL_6219464:0.00000001):0.00000001):0.00029347,((EPI_ISL_7818199:0.00029348,EPI_ISL_6821691:0.00000001):0.00029349,EPI_ISL_6762179:0.00000001):0.00029344):0.00000001,(((EPI_ISL_6918108:0.00029339,EPI_ISL_6309224:0.00000001):0.00000001,EPI_ISL_6113343:0.00029326):0.00029355,((EPI_ISL_7020302:0.00029351,EPI_ISL_6212813:0.00000001):0.00029348,(EPI_ISL_7876377:0.00029346,EPI_ISL_7012444:0.00000001):0.00000002):0.00000001):0.00000001):0.00000001,(((EPI_ISL_6877231:0.00029347,(EPI_ISL_7895615:0.00029365,EPI_ISL_6218921:0.00000001):0.00029350):0.00000001,(EPI_ISL_6345332:0.00029365,EPI_ISL_6354240:0.00029352):0.00000001):0.00000001,(EPI_ISL_7344047:0.00029348,((EPI_ISL_6562694:0.00000001,EPI_ISL_7383364:0.00058706):0.00029348,(EPI_ISL_6360190:0.00029341,(EPI_ISL_6044617:0.00029326,((EPI_ISL_7683342:0.00000001,EPI_ISL_7023715:0.00029341):0.00000001,EPI_ISL_6106925:0.00000001):0.00000001):0.00029342):0.00000001):0.00000001):0.00000001):0.00000001):0.00000001,(EPI_ISL_8133599:0.00029361,EPI_ISL_6345659:0.00000001):0.00029350):0.00000001,(((((EPI_ISL_6106443:0.00000001,EPI_ISL_6425708:0.00029365):0.00029370,EPI_ISL_6361451:0.00029346):0.00000001,((EPI_ISL_8067432:0.00029351,EPI_ISL_6774646:0.00000001):0.00000001,EPI_ISL_6612222:0.00029364):0.00029355):0.00000001,EPI_ISL_6359931:0.00058722):0.00000001,(EPI_ISL_7394616:0.00000001,EPI_ISL_6796480:0.00029345):0.00029345):0.00000001):0.00000001):0.00000001):0.00000001):0.00000001):0.00000001):0.00000001):0.00000001,EPI_ISL_6578954:0.00029348):0.00000001,EPI_ISL_7393172:0.00029350):0.00000001,(((((EPI_ISL_5484184:0.00029332,EPI_ISL_6428670:0.00029337):0.00000001,EPI_ISL_6217326:0.00000001):0.00000001,EPI_ISL_6303433:0.00029337):0.00029341,EPI_ISL_5837129:0.00000001):0.00029340,(((EPI_ISL_5609610:0.00029345,(((((((((EPI_ISL_6926842:0.00029346,(((EPI_ISL_7187933:0.00029344,EPI_ISL_5606072:0.00029345):0.00000001,EPI_ISL_6883710:0.00029342):0.00000001,EPI_ISL_6284699:0.00029345):0.00000001):0.00000001,(EPI_ISL_7514916:0.00029344,(EPI_ISL_7512935:0.00029344,EPI_ISL_7169749:0.00029351):0.00000001):0.00000001):0.00000001,EPI_ISL_7634483:0.00029342):0.00000001,((((EPI_ISL_8043841:0.00040619,EPI_ISL_7352922:0.00023507):0.00023899,EPI_ISL_8052718:0.00029342):0.00000001,EPI_ISL_7817440:0.00029356):0.00000001,EPI_ISL_7142422:0.00029344):0.00000001):0.00000001,(((EPI_ISL_7303573:0.00029339,EPI_ISL_7297470:0.00029345):0.00000001,EPI_ISL_8279909:0.00029340):0.00000001,(((((((EPI_ISL_8522866:0.00029346,EPI_ISL_6670487:0.00000001):0.00029333,EPI_ISL_6224905:0.00000001):0.00000001,EPI_ISL_5423235:0.00029330):0.00029330,EPI_ISL_6874886:0.00000001):0.00029309,EPI_ISL_6107323:0.00000001):0.00027081,EPI_ISL_5975324:0.00007911):0.00023686,EPI_ISL_7842109:0.00029353):0.00000001):0.00000001):0.00000001,(((EPI_ISL_7622902:0.00029341,((((EPI_ISL_7001687:0.00029344,((((((((EPI_ISL_7580922:0.00000001,EPI_ISL_6213789:0.00029351):0.00029356,EPI_ISL_6296416:0.00029350):0.00000001,((((EPI_ISL_7875474:0.00029341,EPI_ISL_6627929:0.00000001):0.00029341,EPI_ISL_7168122:0.00029340):0.00000001,EPI_ISL_7197294:0.00029341):0.00000001,((EPI_ISL_6368967:0.00029345,((EPI_ISL_6302352:0.00029348,EPI_ISL_7164223:0.00029346):0.00000001,EPI_ISL_6297223:0.00029344):0.00000001):0.00000001,((EPI_ISL_6435516:0.00029346,EPI_ISL_6546992:0.00029345):0.00000001,EPI_ISL_6355776:0.00029345):0.00000001):0.00000001):0.00000001):0.00000001,((((((EPI_ISL_8197270:0.00029341,EPI_ISL_7574465:0.00000001):0.00029344,(((((EPI_ISL_6213424:0.00029349,EPI_ISL_7392369:0.00029341):0.00000001,(EPI_ISL_5422956:0.00029356,EPI_ISL_7036182:0.00000001):0.00029347):0.00000001,EPI_ISL_6217349:0.00029348):0.00000001,(EPI_ISL_6285223:0.00029344,(((EPI_ISL_7020293:0.00029343,EPI_ISL_6425851:0.00000001):0.00029341,((EPI_ISL_6283878:0.00029348,((EPI_ISL_7485381:0.00029395,EPI_ISL_7033822:0.00000001):0.00029381,EPI_ISL_6972619:0.00029352):0.00000001):0.00000001,((EPI_ISL_6300219:0.00029345,((((EPI_ISL_6108139:0.00029348,EPI_ISL_7416833:0.00029348):0.00000001,EPI_ISL_7532575:0.00029353):0.00000001,EPI_ISL_6923323:0.00029344):0.00000001,EPI_ISL_6805443:0.00029341):0.00000001):0.00000001,(((EPI_ISL_6838148:0.00029346,EPI_ISL_6217423:0.00029344):0.00000001,((EPI_ISL_6347830:0.00029350,EPI_ISL_7655692:0.00029344):0.00000001,EPI_ISL_6148543:0.00029345):0.00000001):0.00000001,(EPI_ISL_6345464:0.00029342,(EPI_ISL_7029785:0.00029342,(EPI_ISL_6762738:0.00029348,EPI_ISL_7484742:0.00029344):0.00000001):0.00000001):0.00000001):0.00000001):0.00000001):0.00000001):0.00000001,((EPI_ISL_7282506:0.00058723,EPI_ISL_6838212:0.00029342):0.00000001,(EPI_ISL_7304210:0.00029362,(EPI_ISL_5786677:0.00029341,(EPI_ISL_6297951:0.00029343,EPI_ISL_7558720:0.00029349):0.00000001):0.00000001):0.00000001):0.00000001):0.00000001):0.00000001):0.00000001,((((EPI_ISL_6918995:0.00029344,EPI_ISL_6222321:0.00029344):0.00000001,(EPI_ISL_5526932:0.00000001,EPI_ISL_8739003:0.00029347):0.00029344):0.00000001,EPI_ISL_7030494:0.00029347):0.00000001,EPI_ISL_6225049:0.00029351):0.00000001):0.00000001):0.00000001,(((EPI_ISL_6820206:0.00000001,EPI_ISL_6156486:0.00029335):0.00029339,EPI_ISL_6299442:0.00029353):0.00000001,EPI_ISL_7461727:0.00029349):0.00000001):0.00000001,EPI_ISL_6221815:0.00029342):0.00000001,((((EPI_ISL_6545867:0.00029342,((EPI_ISL_7305723:0.00029348,EPI_ISL_6758263:0.00029344):0.00000001,EPI_ISL_5456187:0.00029347):0.00000001):0.00000001,((((EPI_ISL_6145662:0.00029339,EPI_ISL_6296613:0.00000001):0.00029349,EPI_ISL_6303283:0.00029345):0.00000001,EPI_ISL_6215998:0.00029340):0.00000001,EPI_ISL_6020070:0.00029346):0.00000001):0.00000001,((EPI_ISL_7845589:0.00029345,EPI_ISL_6003298:0.00029342):0.00000001,EPI_ISL_6922952:0.00029348):0.00000001):0.00000001,EPI_ISL_7564150:0.00029337):0.00000001):0.00000001,(EPI_ISL_7393168:0.00029359,((EPI_ISL_7679083:0.00029345,EPI_ISL_6107573:0.00029346):0.00000001,EPI_ISL_7631830:0.00029341):0.00000001):0.00000001):0.00000001):0.00000001,((EPI_ISL_8295017:0.00029359,EPI_ISL_7841172:0.00029345):0.00000001,((((((EPI_ISL_6991887:0.00029345,EPI_ISL_6796220:0.00029342):0.00000001,EPI_ISL_6156660:0.00029348):0.00000001,EPI_ISL_7599057:0.00029342):0.00000001,((((EPI_ISL_6356995:0.00029361,EPI_ISL_6214280:0.00029351):0.00000001,EPI_ISL_6611710:0.00029342):0.00000001,(EPI_ISL_6292375:0.00029334,EPI_ISL_6304551:0.00000001):0.00029349):0.00000001,EPI_ISL_6668637:0.00029345):0.00000001):0.00000001,((((((EPI_ISL_8888363:0.00029344,EPI_ISL_6299025:0.00029352):0.00000001,EPI_ISL_7971271:0.00029350):0.00000001,EPI_ISL_7168653:0.00058710):0.00000001,(EPI_ISL_7196306:0.00029342,EPI_ISL_6769417:0.00029344):0.00000001):0.00000001,(((EPI_ISL_6434011:0.00029343,EPI_ISL_7796120:0.00029341):0.00000001,(EPI_ISL_7145767:0.00029351,EPI_ISL_6823461:0.00029341):0.00000001):0.00000001,(EPI_ISL_6877036:0.00029341,EPI_ISL_6149530:0.00029341):0.00000001):0.00000001):0.00000001,(((EPI_ISL_8057454:0.00029342,EPI_ISL_6297996:0.00000001):0.00029352,EPI_ISL_7814539:0.00029344):0.00000001,EPI_ISL_7168011:0.00029341):0.00000001):0.00000001):0.00000001,(EPI_ISL_6438012:0.00029341,EPI_ISL_7512653:0.00029342):0.00000001):0.00000001):0.00000001):0.00000001,(((EPI_ISL_6353700:0.00029343,(((((((EPI_ISL_5527447:0.00000001,EPI_ISL_6357553:0.00029369):0.00029346,EPI_ISL_6929189:0.00029346):0.00000001,EPI_ISL_7642037:0.00029349):0.00000001,((EPI_ISL_7011767:0.00029344,((((EPI_ISL_6594122:0.00029346,EPI_ISL_6344883:0.00029347):0.00000001,EPI_ISL_7149184:0.00029341):0.00000001,EPI_ISL_7166572:0.00029344):0.00000001,((((EPI_ISL_7529992:0.00029337,EPI_ISL_6219955:0.00000001):0.00029340,EPI_ISL_7393112:0.00029344):0.00000001,EPI_ISL_7655863:0.00029342):0.00000001,(((EPI_ISL_6351071:0.00029346,EPI_ISL_6215280:0.00029347):0.00000001,(EPI_ISL_7202399:0.00029346,EPI_ISL_6775149:0.00000001):0.00029342):0.00000001,((EPI_ISL_7959039:0.00029348,EPI_ISL_6760267:0.00029345):0.00000001,(EPI_ISL_7565134:0.00029342,(EPI_ISL_6917207:0.00029346,EPI_ISL_6213156:0.00029350):0.00000001):0.00000001):0.00000001):0.00000001):0.00000001):0.00000001):0.00000001,((EPI_ISL_7396575:0.00029341,((EPI_ISL_5832588:0.00029332,(((EPI_ISL_6801152:0.00000001,EPI_ISL_6148897:0.00029356):0.00029345,((((((EPI_ISL_6497621:0.00029345,EPI_ISL_6297092:0.00029340):0.00000001,EPI_ISL_6355995:0.00029349):0.00000001,(((EPI_ISL_7382370:0.00029342,EPI_ISL_7822103:0.00029342):0.00000001,(((EPI_ISL_7581420:0.00029339,EPI_ISL_6544860:0.00000001):0.00029342,EPI_ISL_5471163:0.00029344):0.00000001,((EPI_ISL_7542468:0.00029342,EPI_ISL_7022451:0.00029344):0.00000001,EPI_ISL_6295682:0.00029345):0.00000001):0.00000001):0.00000001,((((EPI_ISL_6432460:0.00029353,EPI_ISL_6225046:0.00000001):0.00029366,EPI_ISL_6821783:0.00000001):0.00029350,EPI_ISL_5789246:0.00029371):0.00000001,((((EPI_ISL_6617164:0.00029341,EPI_ISL_6797405:0.00029342):0.00000001,EPI_ISL_6614892:0.00029341):0.00000001,(((EPI_ISL_6580288:0.00029341,(((((((EPI_ISL_6796333:0.00000001,EPI_ISL_6667849:0.00029337):0.00029340,(EPI_ISL_6549833:0.00029352,EPI_ISL_6352997:0.00000001):0.00029343):0.00000001,EPI_ISL_6151012:0.00000001):0.00000001,(EPI_ISL_7818744:0.00029365,EPI_ISL_7559148:0.00000001):0.00058751):0.00029345,EPI_ISL_6874430:0.00029348):0.00000001,(((EPI_ISL_7003213:0.00029341,EPI_ISL_6613966:0.00029436):0.00000001,EPI_ISL_6283874:0.00000001):0.00029348,((((EPI_ISL_6578449:0.00029358,(EPI_ISL_7345132:0.00000001,EPI_ISL_8085598:0.00029347):0.00029346):0.00000001,((EPI_ISL_7169623:0.00029344,(((EPI_ISL_7555241:0.00000001,EPI_ISL_8172739:0.00029371):0.00029347,EPI_ISL_7632452:0.00029344):0.00000001,(EPI_ISL_7821942:0.00029333,(EPI_ISL_6360786:0.00000001,(EPI_ISL_6214350:0.00029388,EPI_ISL_7299023:0.00000001):0.00029344):0.00000001):0.00029365):0.00000001):0.00000001,(((((((EPI_ISL_7394134:0.00029338,EPI_ISL_6351442:0.00029337):0.00000001,EPI_ISL_7001442:0.00029349):0.00000001,EPI_ISL_6215271:0.00000001):0.00000001,EPI_ISL_7870323:0.00029342):0.00000001,(EPI_ISL_7000238:0.00029346,EPI_ISL_6293173:0.00000001):0.00029335):0.00000001,EPI_ISL_7870958:0.00029357):0.00000001,EPI_ISL_6363824:0.00029347):0.00029345):0.00000001):0.00000001,(((EPI_ISL_7676629:0.00000001,EPI_ISL_6549780:0.00029340):0.00000002,(EPI_ISL_6498431:0.00000001,EPI_ISL_6426307:0.00029356):0.00029341):0.00000001,((EPI_ISL_7487879:0.00029345,((((((EPI_ISL_8072339:0.00029358,EPI_ISL_6111482:0.00000001):0.00029343,EPI_ISL_6213907:0.00000001):0.00029350,EPI_ISL_7555506:0.00000001):0.00029359,EPI_ISL_6107557:0.00000001):0.00029353,(EPI_ISL_7586237:0.00029351,EPI_ISL_6107091:0.00000001):0.00000002):0.00000001,EPI_ISL_6816416:0.00029346):0.00000001):0.00000001,((EPI_ISL_6671607:0.00029351,((EPI_ISL_6343522:0.00000001,EPI_ISL_7962918:0.00029347):0.00000001,EPI_ISL_6426808:0.00000001):0.00029344):0.00000001,((EPI_ISL_6219043:0.00029437,((EPI_ISL_6916908:0.00029351,EPI_ISL_6427576:0.00000001):0.00029348,(((EPI_ISL_6819306:0.00029353,((EPI_ISL_6818179:0.00000001,EPI_ISL_6835742:0.00029359):0.00029347,(EPI_ISL_7743722:0.00000001,EPI_ISL_6109564:0.00029370):0.00029351):0.00000001):0.00000001,((EPI_ISL_6884780:0.00000001,EPI_ISL_6990769:0.00029356):0.00029354,(EPI_ISL_6349125:0.00058781,EPI_ISL_6108326:0.00000001):0.00029345):0.00000001):0.00000001,(EPI_ISL_6156676:0.00029355,(((EPI_ISL_6560872:0.00029364,EPI_ISL_6149156:0.00000001):0.00029348,((EPI_ISL_6580902:0.00029391,EPI_ISL_6215576:0.00000001):0.00000001,EPI_ISL_8314747:0.00058745):0.00029349):0.00000001,EPI_ISL_6345001:0.00029356):0.00000001):0.00000001):0.00000001):0.00000001):0.00000001,(((EPI_ISL_6346722:0.00029330,EPI_ISL_7843968:0.00029340):0.00000001,EPI_ISL_6215551:0.00000001):0.00000001,((EPI_ISL_6343616:0.00000001,EPI_ISL_6877034:0.00029382):0.00000001,EPI_ISL_7200107:0.00029340):0.00029348):0.00029353):0.00000001):0.00000001):0.00000001):0.00000001):0.00000001,EPI_ISL_6147919:0.00029347):0.00000001):0.00000001):0.00000001,(EPI_ISL_6274506:0.00029345,EPI_ISL_7404274:0.00029342):0.00000001):0.00000001):0.00000001,((EPI_ISL_7396568:0.00029351,((EPI_ISL_7678030:0.00029342,EPI_ISL_6428010:0.00000001):0.00000002,(((EPI_ISL_7679471:0.00029439,EPI_ISL_9480226:0.00000001):0.00029344,((((EPI_ISL_6580687:0.00000001,EPI_ISL_4753249:0.00029340):0.00029353,(EPI_ISL_6819144:0.00000001,EPI_ISL_3367748:0.00029320):0.00029341):0.00000001,(EPI_ISL_6106064:0.00000001,EPI_ISL_4406306:0.00029321):0.00029342):0.00000001,(((EPI_ISL_7894226:0.00029380,EPI_ISL_6581386:0.00000001):0.00000001,EPI_ISL_6972490:0.00058749):0.00000001,EPI_ISL_6497196:0.00029373):0.00029353):0.00000001):0.00000001,(EPI_ISL_7630574:0.00000001,(EPI_ISL_8047681:0.00000001,(((((EPI_ISL_6215459:0.00000001,EPI_ISL_6357492:0.00029332):0.00000001,EPI_ISL_7145577:0.00029330):0.00029338,((EPI_ISL_6154839:0.00029347,EPI_ISL_7486374:0.00029352):0.00000001,EPI_ISL_6301670:0.00029349):0.00000001):0.00000001,(((EPI_ISL_6355671:0.00029344,EPI_ISL_7721949:0.00029344):0.00000001,EPI_ISL_6345134:0.00029349):0.00000001,(EPI_ISL_6496851:0.00029354,EPI_ISL_6109430:0.00000001):0.00000001):0.00000001):0.00000001,EPI_ISL_7956980:0.00029352):0.00029339):0.00029340):0.00029345):0.00000001):0.00000001):0.00000001,(EPI_ISL_6360940:0.00029348,(((EPI_ISL_6840048:0.00000001,EPI_ISL_6361878:0.00029369):0.00029356,EPI_ISL_6283338:0.00029349):0.00000001,(((((EPI_ISL_6349535:0.00029358,EPI_ISL_8067307:0.00029355):0.00000001,EPI_ISL_8268956:0.00029364):0.00000001,EPI_ISL_6221940:0.00000001):0.00000001,EPI_ISL_6364096:0.00029339):0.00029354,EPI_ISL_7572786:0.00029348):0.00000001):0.00000001):0.00000001):0.00000001):0.00000001,(((((((EPI_ISL_6148335:0.00000001,EPI_ISL_6498010:0.00029374):0.00000001,EPI_ISL_6820702:0.00029363):0.00029380,((((EPI_ISL_7554260:0.00029360,EPI_ISL_6225780:0.00029407):0.00000001,EPI_ISL_6218435:0.00029373):0.00000001,EPI_ISL_6107063:0.00000001):0.00000001,(EPI_ISL_7146707:0.00029361,(EPI_ISL_7484925:0.00029367,EPI_ISL_6496385:0.00029358):0.00000001):0.00000001):0.00000001):0.00000001,EPI_ISL_7146197:0.00029366):0.00029356,((EPI_ISL_5613762:0.00029381,EPI_ISL_6822973:0.00029352):0.00000001,(EPI_ISL_6803371:0.00029361,EPI_ISL_6672952:0.00000001):0.00029348):0.00000001):0.00000001,(((EPI_ISL_7020172:0.00029362,EPI_ISL_6218704:0.00000001):0.00029352,(((EPI_ISL_6361970:0.00029355,EPI_ISL_6106631:0.00029368):0.00000001,(EPI_ISL_6212122:0.00029355,((EPI_ISL_6298029:0.00029355,(EPI_ISL_6761984:0.00000001,EPI_ISL_6837998:0.00029395):0.00029368):0.00000001,(((((EPI_ISL_7021674:0.00029365,(EPI_ISL_7199256:0.00029334,((EPI_ISL_7304470:0.00029346,EPI_ISL_6359517:0.00000001):0.00000001,EPI_ISL_6301156:0.00029353):0.00000001):0.00029349):0.00000001,((EPI_ISL_8133839:0.00029364,EPI_ISL_6838042:0.00000001):0.00029350,(((EPI_ISL_7759402:0.00029353,EPI_ISL_8167092:0.00029352):0.00000001,EPI_ISL_7183185:0.00000001):0.00029352,(EPI_ISL_8180420:0.00000001,EPI_ISL_7676369:0.00058713):0.00029346):0.00000001):0.00000001):0.00000001,((((EPI_ISL_6817749:0.00000001,EPI_ISL_6544790:0.00029350):0.00029350,EPI_ISL_6353086:0.00000001):0.00029348,((((EPI_ISL_8051611:0.00029378,EPI_ISL_7819394:0.00029338):0.00000001,EPI_ISL_6109693:0.00000001):0.00000001,EPI_ISL_6916736:0.00029342):0.00029342,((EPI_ISL_6432377:0.00029351,EPI_ISL_6361521:0.00000001):0.00029345,EPI_ISL_6345995:0.00029348):0.00000001):0.00000001):0.00000001,((EPI_ISL_6222735:0.00029341,(EPI_ISL_7186683:0.00029372,(((EPI_ISL_6609826:0.00029343,EPI_ISL_6156638:0.00000001):0.00000001,EPI_ISL_6355302:0.00029351):0.00000001,EPI_ISL_7146156:0.00029318):0.00029365):0.00000001):0.00000001,(((EPI_ISL_7656318:0.00029355,EPI_ISL_6919671:0.00000001):0.00029345,((EPI_ISL_7485267:0.00000001,EPI_ISL_8073027:0.00029416):0.00000001,EPI_ISL_8278005:0.00029403):0.00029377):0.00000001,(EPI_ISL_7840548:0.00029338,((EPI_ISL_7144706:0.00029346,EPI_ISL_8239104:0.00029346):0.00000001,(((EPI_ISL_7354702:0.00029338,EPI_ISL_7352729:0.00000001):0.00029338,EPI_ISL_6213996:0.00000001):0.00000001,(EPI_ISL_8101686:0.00029335,EPI_ISL_6769717:0.00029338):0.00000001):0.00000001):0.00000001):0.00029354):0.00000001):0.00000001):0.00000001):0.00000001,(EPI_ISL_6344684:0.00000001,EPI_ISL_6218516:0.00029446):0.00029348):0.00000001,((EPI_ISL_6154730:0.00000001,EPI_ISL_6113132:0.00000001):0.00029368,(EPI_ISL_7011822:0.00029345,(EPI_ISL_8051113:0.00029363,EPI_ISL_6217143:0.00000001):0.00029348):0.00000001):0.00000001):0.00000001):0.00000001):0.00000001):0.00000001,((((EPI_ISL_6498728:0.00029368,((EPI_ISL_5991542:0.00029358,EPI_ISL_7718738:0.00029359):0.00000001,(EPI_ISL_6019930:0.00029365,(EPI_ISL_6213692:0.00000001,EPI_ISL_7213636:0.00029354):0.00000001):0.00000001):0.00000001):0.00029346,EPI_ISL_6219030:0.00058742):0.00000001,((EPI_ISL_6673164:0.00000001,(EPI_ISL_6819957:0.00058805,EPI_ISL_6429492:0.00000001):0.00029351):0.00000001,EPI_ISL_7199702:0.00029350):0.00029346):0.00000001,(EPI_ISL_6354258:0.00000001,EPI_ISL_6300418:0.00029371):0.00029345):0.00000001):0.00000001):0.00000001,((EPI_ISL_6618103:0.00000001,EPI_ISL_6429567:0.00029360):0.00029345,((((EPI_ISL_6915650:0.00000001,EPI_ISL_6361583:0.00029372):0.00023713,((EPI_ISL_7535691:0.00029322,EPI_ISL_7007183:0.00000001):0.00029326,EPI_ISL_6283576:0.00000001):0.00027116):0.00007901,(EPI_ISL_6770153:0.00029327,EPI_ISL_6150822:0.00000001):0.00029342):0.00000001,((((((EPI_ISL_6849758:0.00029365,(EPI_ISL_7480830:0.00029368,EPI_ISL_6360869:0.00000001):0.00029366):0.00000001,EPI_ISL_6128082:0.00000001):0.00000001,EPI_ISL_6320949:0.00029363):0.00000001,EPI_ISL_7883347:0.00029376):0.00000001,EPI_ISL_7020824:0.00029376):0.00000001,EPI_ISL_6359597:0.00029377):0.00029356):0.00000001):0.00000001):0.00000001):0.00000001,(((((EPI_ISL_6347473:0.00029340,EPI_ISL_8043444:0.00000001):0.00000001,EPI_ISL_6355065:0.00058713):0.00000001,(EPI_ISL_7301990:0.00029358,EPI_ISL_6106169:0.00000001):0.00058755):0.00029348,(EPI_ISL_7037286:0.00029371,EPI_ISL_6592042:0.00000001):0.00029345):0.00000001,(EPI_ISL_7840016:0.00029363,(EPI_ISL_7626005:0.00000001,EPI_ISL_7010570:0.00000001):0.00000001):0.00029353):0.00000001):0.00000001):0.00000001):0.00000001,(EPI_ISL_7352172:0.00029343,EPI_ISL_6816974:0.00029379):0.00000001):0.00000001):0.00000001):0.00000001):0.00000001,(((EPI_ISL_6994975:0.00029349,EPI_ISL_6426198:0.00029344):0.00000001,EPI_ISL_7296349:0.00029337):0.00000001,(EPI_ISL_6591468:0.00029344,((EPI_ISL_6774965:0.00029344,EPI_ISL_6303826:0.00000001):0.00000001,EPI_ISL_7836726:0.00029343):0.00029349):0.00000001):0.00000001):0.00000001,(EPI_ISL_7537371:0.00029341,((EPI_ISL_5817056:0.00029342,EPI_ISL_7838799:0.00029345):0.00000001,EPI_ISL_6109073:0.00029339):0.00000001):0.00000001):0.00000001,((((EPI_ISL_6219749:0.00029354,EPI_ISL_5820285:0.00029345):0.00000001,((EPI_ISL_7341740:0.00029337,(EPI_ISL_5956129:0.00029354,((EPI_ISL_6146267:0.00000001,EPI_ISL_7003468:0.00029345):0.00000001,EPI_ISL_6428802:0.00029338):0.00029346):0.00000001):0.00000001,(((EPI_ISL_6285072:0.00029363,(((EPI_ISL_6285438:0.00029341,EPI_ISL_6151379:0.00000001):0.00000001,EPI_ISL_6219078:0.00029353):0.00000001,(EPI_ISL_6993695:0.00029363,(EPI_ISL_6818064:0.00029342,(EPI_ISL_7525688:0.00029341,EPI_ISL_6138762:0.00029356):0.00000001):0.00000001):0.00000001):0.00000001):0.00029353,((EPI_ISL_7656698:0.00029345,EPI_ISL_7146382:0.00029351):0.00000001,(EPI_ISL_6283602:0.00000001,EPI_ISL_8084109:0.00029345):0.00029346):0.00000001):0.00000001,(EPI_ISL_6614252:0.00029346,((EPI_ISL_5821025:0.00029347,EPI_ISL_6283595:0.00000001):0.00029341,((EPI_ISL_6763504:0.00029344,(EPI_ISL_7300850:0.00029343,EPI_ISL_8302004:0.00029343):0.00000001):0.00000001,(((EPI_ISL_8338666:0.00029341,(EPI_ISL_6818655:0.00029343,EPI_ISL_6766023:0.00058713):0.00000001):0.00000001,(EPI_ISL_6224147:0.00029345,EPI_ISL_6148837:0.00029342):0.00000001):0.00000001,(EPI_ISL_6701937:0.00029354,(EPI_ISL_7025213:0.00029351,EPI_ISL_6500618:0.00029344):0.00000001):0.00000001):0.00000001):0.00000001):0.00000001):0.00000001):0.00000001):0.00000001):0.00000001,(((EPI_ISL_6351711:0.00029353,EPI_ISL_6671551:0.00029346):0.00000001,EPI_ISL_6473181:0.00029345):0.00000001,(EPI_ISL_7819027:0.00029347,((EPI_ISL_7347905:0.00029346,EPI_ISL_6796975:0.00029348):0.00000001,EPI_ISL_6351415:0.00029346):0.00000001):0.00000001):0.00000001):0.00000001,((((EPI_ISL_6225442:0.00029342,EPI_ISL_6217523:0.00000001):0.00029349,EPI_ISL_6296270:0.00000001):0.00029348,EPI_ISL_6621098:0.00029346):0.00000001,EPI_ISL_7003863:0.00029345):0.00000001):0.00000001):0.00000001):0.00000001,EPI_ISL_7626525:0.00029342):0.00000001):0.00000001,(((EPI_ISL_6925049:0.00029337,EPI_ISL_6839182:0.00000001):0.00027071,EPI_ISL_6109106:0.00007927):0.00023677,((EPI_ISL_6866591:0.00029350,EPI_ISL_6003232:0.00029342):0.00000001,EPI_ISL_5473009:0.00029342):0.00000001):0.00000001):0.00000001):0.00000001,(EPI_ISL_6351879:0.00029342,(EPI_ISL_7479598:0.00029342,EPI_ISL_6225335:0.00029341):0.00000001):0.00000001):0.00000001):0.00000001):0.00000001,(EPI_ISL_7575211:0.00029342,(((EPI_ISL_7010680:0.00029353,EPI_ISL_7345020:0.00029344):0.00000001,(((EPI_ISL_6367699:0.00029351,EPI_ISL_6045390:0.00000001):0.00029345,EPI_ISL_6670951:0.00029344):0.00000001,(EPI_ISL_6108277:0.00029347,((EPI_ISL_6212957:0.00029346,(EPI_ISL_7381897:0.00029335,EPI_ISL_6214548:0.00000001):0.00029341):0.00000001,EPI_ISL_7196627:0.00029348):0.00000001):0.00000001):0.00000001):0.00000001,EPI_ISL_8379736:0.00029347):0.00000001):0.00000001):0.00000001,(((EPI_ISL_8125372:0.00029341,EPI_ISL_6671234:0.00029342):0.00000001,EPI_ISL_6223778:0.00058714):0.00000001,(EPI_ISL_7159308:0.00029347,(((EPI_ISL_8415423:0.00029348,EPI_ISL_6613414:0.00029352):0.00000001,EPI_ISL_6553903:0.00029347):0.00000001,EPI_ISL_8088124:0.00029342):0.00000001):0.00000001):0.00000001):0.00000001,((((EPI_ISL_6156629:0.00029341,EPI_ISL_7819499:0.00029342):0.00000001,EPI_ISL_6112894:0.00029341):0.00000001,((EPI_ISL_6928669:0.00029344,EPI_ISL_6805124:0.00029344):0.00000001,EPI_ISL_6562561:0.00029346):0.00000001):0.00000001,((EPI_ISL_6223596:0.00029344,EPI_ISL_6213807:0.00029344):0.00000001,EPI_ISL_6916974:0.00029342):0.00000001):0.00000001):0.00000001):0.00000001,EPI_ISL_6925269:0.00029341):0.00000001,EPI_ISL_6763150:0.00029341):0.00000001):0.00000001,((((EPI_ISL_6223805:0.00029341,EPI_ISL_6360356:0.00029341):0.00000001,EPI_ISL_5447917:0.00029341):0.00000001,(((EPI_ISL_6150481:0.00029344,(EPI_ISL_8975428:0.00029350,EPI_ISL_6217059:0.00029351):0.00000001):0.00000001,(EPI_ISL_7179616:0.00029341,((EPI_ISL_6215328:0.00000001,EPI_ISL_7556189:0.00029329):0.00029348,EPI_ISL_6215704:0.00029353):0.00000001):0.00000001):0.00000001,(EPI_ISL_7143532:0.00029344,((EPI_ISL_6148703:0.00029368,(((EPI_ISL_7628403:0.00029339,EPI_ISL_6774234:0.00029345):0.00000001,EPI_ISL_8085085:0.00058736):0.00000001,(EPI_ISL_6925805:0.00029342,((EPI_ISL_6151535:0.00029344,EPI_ISL_6923956:0.00029340):0.00000001,EPI_ISL_6150453:0.00029344):0.00000001):0.00000001):0.00000001):0.00000001,EPI_ISL_6110687:0.00029350):0.00000001):0.00000001):0.00000001):0.00000001,((EPI_ISL_7182151:0.00029343,EPI_ISL_6551606:0.00029344):0.00000001,EPI_ISL_7536069:0.00029344):0.00000001):0.00000001):0.00000001,((EPI_ISL_6806458:0.00029365,((((EPI_ISL_6303869:0.00000001,EPI_ISL_7157250:0.00029368):0.00029340,EPI_ISL_6148218:0.00029349):0.00000001,(EPI_ISL_7293394:0.00029359,EPI_ISL_6622976:0.00000001):0.00029340):0.00000001,EPI_ISL_7142979:0.00029342):0.00000001):0.00000001,((((EPI_ISL_7968482:0.00029340,EPI_ISL_6300169:0.00000001):0.00029344,EPI_ISL_6150744:0.00000001):0.00029340,EPI_ISL_6672517:0.00029342):0.00000001,EPI_ISL_7201461:0.00029365):0.00000001):0.00000001):0.00000001):0.00000001,(((EPI_ISL_7033275:0.00029351,EPI_ISL_6110651:0.00000001):0.00029344,EPI_ISL_6802077:0.00029341):0.00000001,EPI_ISL_6213851:0.00029340):0.00000001):0.00000001,(((EPI_ISL_7521112:0.00029348,EPI_ISL_7148573:0.00029352):0.00000001,(EPI_ISL_6463876:0.00029344,EPI_ISL_6358582:0.00029344):0.00000001):0.00000001,(((EPI_ISL_8415020:0.00029337,EPI_ISL_7021024:0.00029341):0.00000001,EPI_ISL_6234323:0.00029342):0.00000001,(EPI_ISL_8085535:0.00029341,EPI_ISL_6843162:0.00029340):0.00000001):0.00000001):0.00000001):0.00000001,((((((EPI_ISL_7554858:0.00029345,EPI_ISL_6150112:0.00000001):0.00029342,(((EPI_ISL_6821238:0.00029353,EPI_ISL_7971437:0.00029357):0.00000001,((EPI_ISL_6217899:0.00000001,EPI_ISL_8208511:0.00029355):0.00000001,EPI_ISL_5527222:0.00029357):0.00029350):0.00000001,((EPI_ISL_6592881:0.00029359,((((EPI_ISL_6929684:0.00029335,EPI_ISL_7023638:0.00029344):0.00000001,EPI_ISL_8171308:0.00029359):0.00000001,((EPI_ISL_7009325:0.00029341,((EPI_ISL_5821288:0.00029349,EPI_ISL_7162562:0.00029340):0.00000001,EPI_ISL_7391731:0.00029341):0.00000001):0.00000001,((EPI_ISL_7554280:0.00029437,EPI_ISL_6354661:0.00029347):0.00000001,((EPI_ISL_7295418:0.00029359,EPI_ISL_6216915:0.00000001):0.00000001,EPI_ISL_6216803:0.00029364):0.00029353):0.00000001):0.00000001):0.00000001,(EPI_ISL_6802058:0.00029345,(((EPI_ISL_8219463:0.00029345,((EPI_ISL_9480352:0.00058729,EPI_ISL_7000054:0.00029347):0.00000001,EPI_ISL_7658244:0.00029346):0.00000001):0.00000001,(((EPI_ISL_7844137:0.00029344,EPI_ISL_6553319:0.00000001):0.00029346,EPI_ISL_7637048:0.00058700):0.00000001,EPI_ISL_6807983:0.00029345):0.00000001):0.00000001,(EPI_ISL_7555819:0.00029341,((((EPI_ISL_6295748:0.00029345,EPI_ISL_7490571:0.00029345):0.00000001,EPI_ISL_7024523:0.00029340):0.00000001,((EPI_ISL_6300797:0.00029346,EPI_ISL_7144532:0.00029346):0.00000001,EPI_ISL_6762951:0.00029345):0.00000001):0.00000001,(EPI_ISL_6350755:0.00029346,(EPI_ISL_5862657:0.00000001,EPI_ISL_6619643:0.00029338):0.00029346):0.00000001):0.00000001):0.00000001):0.00000001):0.00000001):0.00000001):0.00000001,(((EPI_ISL_6671023:0.00029347,EPI_ISL_6818640:0.00029347):0.00000001,EPI_ISL_7167991:0.00029339):0.00000001,((EPI_ISL_6360837:0.00029346,EPI_ISL_5829735:0.00029344):0.00000001,(EPI_ISL_6921796:0.00029342,EPI_ISL_6436245:0.00029369):0.00000001):0.00000001):0.00000001):0.00000001):0.00000001):0.00000001,(((EPI_ISL_6998579:0.00029350,EPI_ISL_6295193:0.00029346):0.00000001,EPI_ISL_6836632:0.00029339):0.00000001,(EPI_ISL_6555760:0.00029345,((EPI_ISL_6429177:0.00029348,EPI_ISL_6428977:0.00029347):0.00000001,EPI_ISL_7204189:0.00029353):0.00000001):0.00000001):0.00000001):0.00000001,((EPI_ISL_6224806:0.00029341,((EPI_ISL_6496988:0.00029345,EPI_ISL_6296299:0.00029351):0.00000001,((EPI_ISL_6796351:0.00029350,EPI_ISL_6147907:0.00000001):0.00029345,(EPI_ISL_6366369:0.00029346,EPI_ISL_7717976:0.00029346):0.00000001):0.00000001):0.00000001):0.00000001,(EPI_ISL_6225905:0.00029347,(EPI_ISL_7963698:0.00029351,EPI_ISL_6219681:0.00029341):0.00000001):0.00000001):0.00000001):0.00000001,(EPI_ISL_7720209:0.00029341,((EPI_ISL_6295706:0.00029349,EPI_ISL_5528136:0.00029339):0.00000001,EPI_ISL_6284302:0.00029341):0.00000001):0.00000001):0.00000001,(((EPI_ISL_6435965:0.00029353,(EPI_ISL_6965369:0.00029341,(EPI_ISL_7186485:0.00000001,EPI_ISL_6284300:0.00029359):0.00029361):0.00000001):0.00000001,(EPI_ISL_6363708:0.00029353,EPI_ISL_7909627:0.00029365):0.00000001):0.00000001,((EPI_ISL_8220587:0.00029341,EPI_ISL_6837046:0.00029344):0.00000001,(((EPI_ISL_5918769:0.00029343,EPI_ISL_6156776:0.00029346):0.00000001,EPI_ISL_6990307:0.00029350):0.00000001,EPI_ISL_6106157:0.00029350):0.00000001):0.00000001):0.00000001):0.00000001):0.00000001):0.00000001,(EPI_ISL_6544591:0.00029340,((EPI_ISL_6109770:0.00000000,EPI_ISL_6770754:0.00000000):0.00029344,EPI_ISL_6215669:0.00029344):0.00000001):0.00000001):0.00000001,(((EPI_ISL_6212840:0.00029350,(((EPI_ISL_7522876:0.00029346,EPI_ISL_7553538:0.00029339):0.00000001,EPI_ISL_7278933:0.00029350):0.00000001,EPI_ISL_7894197:0.00029345):0.00000001):0.00000001,(EPI_ISL_6345860:0.00029344,(((EPI_ISL_7010733:0.00000001,EPI_ISL_7130035:0.00029343):0.00029349,EPI_ISL_6761576:0.00058718):0.00000001,(((EPI_ISL_7089784:0.00029346,(EPI_ISL_6351629:0.00029347,(EPI_ISL_7540284:0.00029348,EPI_ISL_7162564:0.00029342):0.00000001):0.00000001):0.00000001,(EPI_ISL_7010653:0.00029342,(EPI_ISL_6922085:0.00029349,EPI_ISL_7679191:0.00029341):0.00000001):0.00000001):0.00000001,((((EPI_ISL_6847573:0.00029346,EPI_ISL_6295689:0.00029358):0.00000001,(EPI_ISL_7345587:0.00029344,EPI_ISL_7144606:0.00029344):0.00000001):0.00000001,((((EPI_ISL_7029265:0.00029342,EPI_ISL_6148628:0.00000001):0.00000001,EPI_ISL_8343611:0.00029355):0.00000001,EPI_ISL_6429353:0.00029346):0.00029346,(EPI_ISL_6150642:0.00029342,EPI_ISL_6498860:0.00029344):0.00000001):0.00000001):0.00000001,((EPI_ISL_6805813:0.00029342,EPI_ISL_6354764:0.00029344):0.00000001,EPI_ISL_7403170:0.00029344):0.00000001):0.00000001):0.00000001):0.00000001):0.00000001):0.00000001,((((((((EPI_ISL_5833696:0.00029341,EPI_ISL_6212203:0.00000001):0.00029344,EPI_ISL_6758478:0.00029342):0.00000001,EPI_ISL_7838440:0.00029346):0.00000001,EPI_ISL_8107488:0.00029344):0.00000001,((EPI_ISL_6224368:0.00029341,EPI_ISL_6216264:0.00029342):0.00000001,EPI_ISL_7393864:0.00029357):0.00000001):0.00000001,EPI_ISL_7968473:0.00029344):0.00000001,((EPI_ISL_6156237:0.00029341,EPI_ISL_6233165:0.00029342):0.00000001,EPI_ISL_6619517:0.00029344):0.00000001):0.00000001,(EPI_ISL_7864644:0.00029344,EPI_ISL_7996409:0.00029345):0.00000001):0.00000001):0.00000001):0.00000001):0.00000001,((EPI_ISL_6364978:0.00029344,EPI_ISL_7028666:0.00029343):0.00000001,EPI_ISL_7022477:0.00029347):0.00000001):0.00000001,(EPI_ISL_6837970:0.00029341,EPI_ISL_5790719:0.00029354):0.00000001):0.00000001,(EPI_ISL_6431329:0.00029345,((((EPI_ISL_7398298:0.00029345,(EPI_ISL_6297873:0.00029341,EPI_ISL_6295690:0.00029347):0.00000001):0.00000001,(EPI_ISL_5783714:0.00029340,(EPI_ISL_7625089:0.00029342,EPI_ISL_6358511:0.00029344):0.00000001):0.00000001):0.00000001,(((EPI_ISL_6355583:0.00000001,EPI_ISL_6918657:0.00058714):0.00029344,(EPI_ISL_5787691:0.00029344,EPI_ISL_7541933:0.00000001):0.00029341):0.00000001,(EPI_ISL_5782980:0.00058740,EPI_ISL_6915542:0.00029346):0.00000001):0.00000001):0.00000001,(EPI_ISL_6345012:0.00029346,(EPI_ISL_6031808:0.00000000,EPI_ISL_6770635:0.00000000):0.00000001):0.00000001):0.00000001):0.00000001):0.00000001):0.00000001,((((((((((((EPI_ISL_5995762:0.00029348,EPI_ISL_6760293:0.00000001):0.00000001,EPI_ISL_7958770:0.00029396):0.00029347,(((EPI_ISL_6106031:0.00000001,EPI_ISL_7654763:0.00029376):0.00000001,EPI_ISL_6553680:0.00029339):0.00029379,((((((EPI_ISL_6212580:0.00000001,((((EPI_ISL_6870428:0.00000001,EPI_ISL_6361114:0.00029435):0.00000001,EPI_ISL_7963607:0.00029430):0.00000001,EPI_ISL_7818814:0.00029431):0.00000001,(EPI_ISL_6151347:0.00029435,EPI_ISL_6351707:0.00029430):0.00000001):0.00000001):0.00000001,EPI_ISL_6667962:0.00029425):0.00000001,EPI_ISL_7562888:0.00029521):0.00029389,(EPI_ISL_6495346:0.00029385,EPI_ISL_6109349:0.00000001):0.00029341):0.00000001,(EPI_ISL_8169203:0.00029407,EPI_ISL_6149075:0.00000001):0.00029353):0.00000001,((EPI_ISL_6214174:0.00000001,EPI_ISL_6354778:0.00029395):0.00000001,EPI_ISL_6800228:0.00029347):0.00029347):0.00000001):0.00000001):0.00000001,((EPI_ISL_6608560:0.00029338,EPI_ISL_6183598:0.00000001):0.00029342,((EPI_ISL_6762807:0.00029348,EPI_ISL_6156755:0.00000001):0.00000001,((EPI_ISL_7523687:0.00029424,EPI_ISL_6231383:0.00000001):0.00000001,EPI_ISL_7288519:0.00029424):0.00029387):0.00029352):0.00000001):0.00000001,((EPI_ISL_6107020:0.00000001,((EPI_ISL_7974190:0.00029357,EPI_ISL_7346289:0.00029359):0.00000001,EPI_ISL_7397797:0.00029353):0.00000001):0.00000001,(EPI_ISL_7344217:0.00029357,EPI_ISL_6670928:0.00000001):0.00029359):0.00029350):0.00000001,(((EPI_ISL_6215726:0.00000001,EPI_ISL_6106845:0.00029402):0.00000001,(((EPI_ISL_6578117:0.00029360,EPI_ISL_6579014:0.00029371):0.00000001,EPI_ISL_6154011:0.00000001):0.00000001,EPI_ISL_6430420:0.00029353):0.00029357):0.00029350,(((EPI_ISL_6771494:0.00029366,EPI_ISL_6557072:0.00000001):0.00000001,EPI_ISL_7390421:0.00029407):0.00029353,(((((EPI_ISL_8046312:0.00029337,EPI_ISL_6363643:0.00000001):0.00029339,EPI_ISL_7024083:0.00029386):0.00000001,EPI_ISL_7553388:0.00029386):0.00000001,(((EPI_ISL_6673679:0.00029379,EPI_ISL_6149064:0.00000001):0.00000001,EPI_ISL_6357564:0.00029363):0.00000001,EPI_ISL_6112601:0.00000001):0.00000001):0.00000001,EPI_ISL_6495293:0.00058718):0.00029341):0.00000001):0.00000001):0.00000001,(EPI_ISL_7527717:0.00000001,EPI_ISL_7521380:0.00029386):0.00029341):0.00000001,(((((((EPI_ISL_7907514:0.00029357,EPI_ISL_7289232:0.00000001):0.00029363,EPI_ISL_6296897:0.00000001):0.00000001,EPI_ISL_6225592:0.00000001):0.00000001,EPI_ISL_7863228:0.00029407):0.00029353,(((EPI_ISL_6806769:0.00029340,EPI_ISL_6309486:0.00000001):0.00000001,(EPI_ISL_8069084:0.00029342,EPI_ISL_6925175:0.00000001):0.00029337):0.00000001,EPI_ISL_7654454:0.00029387):0.00029342):0.00000001,(((((EPI_ISL_5783469:0.00029340,EPI_ISL_6868358:0.00029355):0.00000001,EPI_ISL_6807562:0.00029340):0.00000001,EPI_ISL_6148164:0.00000001):0.00000001,EPI_ISL_6432892:0.00029388):0.00000001,EPI_ISL_6823592:0.00029336):0.00029348):0.00000001,((((EPI_ISL_8926508:0.00058806,EPI_ISL_6347759:0.00000001):0.00029349,EPI_ISL_7838315:0.00029346):0.00000001,(EPI_ISL_8789217:0.00029336,EPI_ISL_6886803:0.00000001):0.00029379):0.00000001,((((((((EPI_ISL_7512834:0.00029373,EPI_ISL_6150369:0.00000001):0.00000001,EPI_ISL_6800424:0.00029422):0.00000001,EPI_ISL_7718162:0.00029379):0.00000001,EPI_ISL_6354204:0.00029381):0.00029369,(EPI_ISL_7487518:0.00000001,EPI_ISL_6427360:0.00029363):0.00029353):0.00000001,(EPI_ISL_7012045:0.00029358,EPI_ISL_6214473:0.00000001):0.00029349):0.00000001,((EPI_ISL_7681399:0.00027122,((((EPI_ISL_7491351:0.00029321,EPI_ISL_7200096:0.00029321):0.00000001,EPI_ISL_7630057:0.00029316):0.00000001,EPI_ISL_6220334:0.00000001):0.00000001,EPI_ISL_8195749:0.00029313):0.00007866):0.00023720,(EPI_ISL_5998224:0.00000001,EPI_ISL_7763056:0.00058709):0.00029338):0.00000001):0.00000001,(((EPI_ISL_7461703:0.00029369,(EPI_ISL_7993614:0.00029370,EPI_ISL_7009636:0.00000001):0.00000001):0.00029350,((EPI_ISL_7679790:0.00029342,EPI_ISL_6216499:0.00000001):0.00000001,EPI_ISL_7188384:0.00029311):0.00029365):0.00000001,(((EPI_ISL_6344566:0.00000001,((EPI_ISL_6431818:0.00029352,EPI_ISL_6363686:0.00000001):0.00000001,EPI_ISL_7383663:0.00029373):0.00029352):0.00000001,EPI_ISL_7682482:0.00029347):0.00029347,(((EPI_ISL_6297269:0.00029352,((((((EPI_ISL_6295295:0.00058743,EPI_ISL_6211887:0.00000001):0.00029392,EPI_ISL_6426844:0.00000001):0.00029431,EPI_ISL_6615349:0.00000001):0.00029394,EPI_ISL_6299009:0.00029347):0.00000001,EPI_ISL_8084261:0.00029349):0.00000001,(EPI_ISL_7020735:0.00029354,((EPI_ISL_6672856:0.00000001,EPI_ISL_6150474:0.00029352):0.00000001,((((EPI_ISL_6768653:0.00029361,EPI_ISL_6355935:0.00029354):0.00000001,EPI_ISL_6921278:0.00029350):0.00000001,((EPI_ISL_7350988:0.00029347,EPI_ISL_6147884:0.00000001):0.00000001,(EPI_ISL_7029193:0.00029361,EPI_ISL_6578263:0.00029349):0.00000001):0.00000001):0.00000001,(EPI_ISL_6798878:0.00029346,((EPI_ISL_7717988:0.00058743,EPI_ISL_8072364:0.00029349):0.00000001,EPI_ISL_7895901:0.00029350):0.00000001):0.00000001):0.00000001):0.00000001):0.00000001):0.00000001):0.00000001,EPI_ISL_6213095:0.00058735):0.00029346,EPI_ISL_5479641:0.00029345):0.00000001):0.00000001):0.00000001):0.00000001):0.00000001):0.00000001):0.00000001,(((((EPI_ISL_7893683:0.00029433,EPI_ISL_7199402:0.00000001):0.00029396,EPI_ISL_7482361:0.00000001):0.00029347,((EPI_ISL_6152467:0.00000001,EPI_ISL_7157418:0.00029363):0.00000001,EPI_ISL_7353711:0.00029353):0.00029354):0.00000001,(EPI_ISL_6921831:0.00029343,EPI_ISL_6350807:0.00000001):0.00029340):0.00000001,((((EPI_ISL_7145838:0.00029359,EPI_ISL_8461157:0.00029369):0.00000001,EPI_ISL_7304534:0.00029407):0.00000001,EPI_ISL_6905576:0.00000001):0.00029351,(((((((EPI_ISL_7147713:0.00029353,EPI_ISL_6223253:0.00000001):0.00000001,EPI_ISL_7553936:0.00029359):0.00000001,EPI_ISL_5525303:0.00029352):0.00000001,EPI_ISL_7396382:0.00029363):0.00029350,(((EPI_ISL_7583468:0.00029345,EPI_ISL_6806073:0.00000001):0.00029345,((((EPI_ISL_6217672:0.00029342,EPI_ISL_6213395:0.00000001):0.00029393,((EPI_ISL_6213320:0.00029375,((EPI_ISL_7999955:0.00029349,EPI_ISL_6235654:0.00000001):0.00000001,EPI_ISL_6798543:0.00029378):0.00029353):0.00000001,((EPI_ISL_6148190:0.00000001,EPI_ISL_7993148:0.00029410):0.00000001,EPI_ISL_6355030:0.00058763):0.00029363):0.00000001):0.00000001,((EPI_ISL_7035424:0.00000001,(((EPI_ISL_7909374:0.00029432,EPI_ISL_7063940:0.00029430):0.00000001,(EPI_ISL_6130917:0.00000001,((EPI_ISL_7533263:0.00029414,((EPI_ISL_6848377:0.00029415,EPI_ISL_6682780:0.00000001):0.00000001,(EPI_ISL_8135356:0.00029503,EPI_ISL_7916132:0.00000001):0.00029460):0.00000001):0.00029420,((EPI_ISL_8345843:0.00029427,(EPI_ISL_7148125:0.00029423,EPI_ISL_5917377:0.00029424):0.00000001):0.00000001,(((EPI_ISL_6306632:0.00029420,EPI_ISL_6830470:0.00029434):0.00000001,EPI_ISL_8053579:0.00029421):0.00000001,((EPI_ISL_6183514:0.00029429,EPI_ISL_9080438:0.00029385):0.00000001,(EPI_ISL_6125968:0.00029432,(((EPI_ISL_6847360:0.00029425,EPI_ISL_6182189:0.00000001):0.00029428,EPI_ISL_7905711:0.00029438):0.00000001,EPI_ISL_6678963:0.00029426):0.00000001):0.00000001):0.00000001):0.00000001):0.00000001):0.00000001):0.00000001):0.00000001,EPI_ISL_6304123:0.00029422):0.00058814):0.00000001,EPI_ISL_7296302:0.00058753):0.00029344):0.00000001,((EPI_ISL_5971136:0.00029365,EPI_ISL_6581642:0.00000001):0.00029345,((EPI_ISL_7289779:0.00000001,EPI_ISL_6579299:0.00029351):0.00000001,EPI_ISL_6346219:0.00058770):0.00029347):0.00000001):0.00000001):0.00000001,EPI_ISL_7538221:0.00029344):0.00000001):0.00000001,(EPI_ISL_6820253:0.00029357,(EPI_ISL_7480934:0.00029364,EPI_ISL_7300097:0.00000001):0.00029344):0.00000001):0.00000001,(((((EPI_ISL_7560185:0.00029358,EPI_ISL_6148838:0.00029369):0.00000001,EPI_ISL_6109688:0.00000001):0.00000001,(EPI_ISL_6591334:0.00029354,EPI_ISL_7650620:0.00000001):0.00029357):0.00029350,EPI_ISL_7554408:0.00029371):0.00000001,EPI_ISL_6870163:0.00029347):0.00000001):0.00000001):0.00000001):0.00000001):0.00000001,(((((EPI_ISL_7816160:0.00029347,EPI_ISL_7395969:0.00000001):0.00029336,EPI_ISL_6361890:0.00000001):0.00029393,EPI_ISL_7994435:0.00000001):0.00029309,EPI_ISL_6366265:0.00000001):0.00029399,(((((EPI_ISL_7032369:0.00029351,EPI_ISL_6348631:0.00000001):0.00029371,EPI_ISL_6351141:0.00029348):0.00000001,((EPI_ISL_7559409:0.00000001,EPI_ISL_6762753:0.00029387):0.00029377,(EPI_ISL_7870299:0.00029373,EPI_ISL_6284629:0.00000001):0.00000001):0.00029356):0.00000001,(EPI_ISL_6156583:0.00029349,EPI_ISL_6147841:0.00000001):0.00029341):0.00000001,(((EPI_ISL_6426571:0.00029353,(((EPI_ISL_6838427:0.00029340,EPI_ISL_6579043:0.00029355):0.00000001,EPI_ISL_6107817:0.00000001):0.00000001,EPI_ISL_7188821:0.00029435):0.00000001):0.00029349,(EPI_ISL_7162489:0.00000001,EPI_ISL_6355285:0.00029354):0.00029352):0.00000001,((((((EPI_ISL_6797964:0.00029380,(((EPI_ISL_6673108:0.00029374,EPI_ISL_6671959:0.00029379):0.00000001,EPI_ISL_6837599:0.00029380):0.00000001,(EPI_ISL_7391493:0.00029405,((EPI_ISL_7893412:0.00029382,EPI_ISL_6762401:0.00029375):0.00000001,(EPI_ISL_6106728:0.00000001,(((EPI_ISL_5785576:0.00000001,EPI_ISL_6217768:0.00029369):0.00029364,EPI_ISL_6771438:0.00029375):0.00000001,((EPI_ISL_7020585:0.00029368,(((EPI_ISL_7300122:0.00029368,EPI_ISL_7841356:0.00058802):0.00000001,((EPI_ISL_6770834:0.00000001,EPI_ISL_7028973:0.00029406):0.00000001,EPI_ISL_7355035:0.00029365):0.00029397):0.00000001,(EPI_ISL_7963308:0.00029364,EPI_ISL_7036720:0.00000001):0.00029365):0.00000001):0.00000001,(EPI_ISL_7516669:0.00029379,((EPI_ISL_8045024:0.00029367,EPI_ISL_7728304:0.00029367):0.00000001,EPI_ISL_5608875:0.00029369):0.00000001):0.00000001):0.00000001):0.00000001):0.00000001):0.00000001):0.00000001):0.00000001):0.00029355,(EPI_ISL_7560147:0.00029348,EPI_ISL_6544441:0.00000001):0.00029340):0.00000001,((((EPI_ISL_6108152:0.00000001,EPI_ISL_8280031:0.00029361):0.00000001,EPI_ISL_6427614:0.00029355):0.00029348,EPI_ISL_6213890:0.00029345):0.00000001,(EPI_ISL_7949603:0.00029362,EPI_ISL_6555447:0.00000001):0.00029348):0.00000001):0.00000001,(((EPI_ISL_6141123:0.00029361,EPI_ISL_7202099:0.00000001):0.00000001,EPI_ISL_6225912:0.00029350):0.00029345,(((EPI_ISL_7482398:0.00000001,EPI_ISL_6351922:0.00029361):0.00029346,((((EPI_ISL_7890387:0.00029387,EPI_ISL_7588907:0.00000001):0.00029347,EPI_ISL_6106208:0.00000001):0.00000001,EPI_ISL_7521660:0.00029360):0.00029349,EPI_ISL_6496966:0.00058782):0.00000001):0.00000001,((((EPI_ISL_6765623:0.00029337,EPI_ISL_6147865:0.00000001):0.00000001,(EPI_ISL_6758273:0.00029349,EPI_ISL_6347214:0.00000001):0.00029344):0.00000001,EPI_ISL_6593245:0.00058775):0.00029363,(((EPI_ISL_7383338:0.00029346,(((EPI_ISL_6350488:0.00029393,EPI_ISL_6148263:0.00000001):0.00029364,(EPI_ISL_7634953:0.00029340,EPI_ISL_7531546:0.00029340):0.00000001):0.00000001,(EPI_ISL_6759668:0.00029349,EPI_ISL_6212297:0.00000001):0.00000001):0.00000001):0.00029358,(((EPI_ISL_6356668:0.00029360,EPI_ISL_6822226:0.00000001):0.00000001,EPI_ISL_6304865:0.00029358):0.00000001,(((EPI_ISL_6620891:0.00029362,(EPI_ISL_7510618:0.00029376,EPI_ISL_6426211:0.00029358):0.00000001):0.00000001,EPI_ISL_6217368:0.00000001):0.00000001,EPI_ISL_7631703:0.00029361):0.00029357):0.00029350):0.00000001,EPI_ISL_7294415:0.00029353):0.00000001):0.00000001):0.00000001):0.00000001):0.00000001,EPI_ISL_6358938:0.00029353):0.00000001,(((((EPI_ISL_7637159:0.00029338,EPI_ISL_6270311:0.00000001):0.00000001,EPI_ISL_8200442:0.00029342):0.00000001,EPI_ISL_6625074:0.00058733):0.00029355,((EPI_ISL_6354781:0.00029392,EPI_ISL_6212462:0.00000001):0.00029361,((EPI_ISL_7510696:0.00029363,EPI_ISL_6156341:0.00000001):0.00000001,EPI_ISL_6561952:0.00029378):0.00029353):0.00000001):0.00000001,(((((EPI_ISL_7749622:0.00029349,EPI_ISL_6215830:0.00000001):0.00000001,EPI_ISL_6921189:0.00029351):0.00000001,(EPI_ISL_6442724:0.00000001,EPI_ISL_6928947:0.00029347):0.00029355):0.00000001,EPI_ISL_6443244:0.00029357):0.00000001,EPI_ISL_8295013:0.00058767):0.00029348):0.00000001):0.00000001):0.00000001):0.00000001):0.00000001):0.00000001,((EPI_ISL_6351574:0.00029340,((EPI_ISL_6217700:0.00000001,EPI_ISL_7019882:0.00029352):0.00000001,EPI_ISL_6151529:0.00000001):0.00000001):0.00029345,(((EPI_ISL_6497664:0.00029347,((EPI_ISL_7576834:0.00029342,EPI_ISL_6353876:0.00000001):0.00000001,((EPI_ISL_6546601:0.00000001,EPI_ISL_6295617:0.00029336):0.00029337,(EPI_ISL_5786555:0.00029349,EPI_ISL_6214092:0.00029387):0.00000001):0.00000001):0.00000001):0.00029342,((EPI_ISL_6218868:0.00029358,EPI_ISL_6156317:0.00000001):0.00029369,EPI_ISL_6148862:0.00000001):0.00029361):0.00000001,(((EPI_ISL_7556509:0.00029351,EPI_ISL_6285047:0.00000001):0.00029349,(EPI_ISL_6722781:0.00000001,EPI_ISL_7761088:0.00029340):0.00000002):0.00000001,((((((EPI_ISL_5528540:0.00000001,EPI_ISL_7196628:0.00029337):0.00029321,EPI_ISL_6352258:0.00029322):0.00000001,EPI_ISL_6216166:0.00000001):0.00000001,EPI_ISL_6155973:0.00000001):0.00029330,EPI_ISL_8039107:0.00000001):0.00029352,(((EPI_ISL_9129850:0.00029340,EPI_ISL_6770825:0.00000001):0.00029355,EPI_ISL_6300501:0.00058704):0.00000001,EPI_ISL_6835335:0.00029340):0.00000001):0.00000001):0.00000001):0.00000001):0.00000001):0.00000001,EPI_ISL_6612287:0.00029411):0.00000001):0.00000001,(EPI_ISL_6997595:0.00029346,EPI_ISL_6318699:0.00029345):0.00000001):0.00000001):0.00000001):0.00000001):0.00000001):0.00000001,(((EPI_ISL_7842350:0.00029368,EPI_ISL_6499346:0.00000001):0.00029352,(EPI_ISL_7204232:0.00029339,EPI_ISL_6816720:0.00029356):0.00000001):0.00000001,EPI_ISL_6295882:0.00029350):0.00000001):0.00000001,(((((((EPI_ISL_7518794:0.00029366,EPI_ISL_6354308:0.00000001):0.00000001,EPI_ISL_8003013:0.00029369):0.00000001,EPI_ISL_7958414:0.00029369):0.00000001,EPI_ISL_6927496:0.00029380):0.00029356,((EPI_ISL_6229429:0.00029344,EPI_ISL_7145614:0.00000001):0.00000001,EPI_ISL_6220834:0.00029345):0.00029348):0.00000001,((EPI_ISL_6614485:0.00029345,(EPI_ISL_6345800:0.00029356,(EPI_ISL_7185442:0.00029348,((((EPI_ISL_6873360:0.00029353,EPI_ISL_6554264:0.00000001):0.00000001,EPI_ISL_7577907:0.00058752):0.00029348,(((EPI_ISL_6501474:0.00000001,EPI_ISL_6355419:0.00029345):0.00029345,((((EPI_ISL_6219708:0.00029349,EPI_ISL_7969417:0.00029349):0.00000001,EPI_ISL_7028294:0.00029361):0.00000001,(((((EPI_ISL_7490412:0.00029370,EPI_ISL_6926998:0.00000001):0.00029356,((EPI_ISL_6919115:0.00029346,((EPI_ISL_6822775:0.00029345,EPI_ISL_7345546:0.00029406):0.00000001,EPI_ISL_6798010:0.00029341):0.00000001):0.00000001,(EPI_ISL_6147717:0.00029342,(EPI_ISL_6148605:0.00029341,((EPI_ISL_6224190:0.00029347,EPI_ISL_6576285:0.00029345):0.00000001,EPI_ISL_6915810:0.00029344):0.00000001):0.00000001):0.00000001):0.00000001):0.00000001,(EPI_ISL_7515678:0.00029349,(EPI_ISL_6107705:0.00000001,(((EPI_ISL_8045096:0.00029356,EPI_ISL_7297164:0.00029340):0.00000001,EPI_ISL_7027195:0.00058767):0.00000001,((EPI_ISL_6835316:0.00029341,EPI_ISL_7836237:0.00029411):0.00000001,EPI_ISL_7022532:0.00029344):0.00000001):0.00000001):0.00000001):0.00000001):0.00000001,EPI_ISL_7760406:0.00029389):0.00000001,(EPI_ISL_7967848:0.00029345,EPI_ISL_7349730:0.00029336):0.00000001):0.00000001):0.00000001,EPI_ISL_7478682:0.00029349):0.00029349):0.00000001,(((EPI_ISL_6151495:0.00000001,EPI_ISL_6215674:0.00029348):0.00000001,EPI_ISL_6214818:0.00029349):0.00029341,((((EPI_ISL_6619571:0.00029357,EPI_ISL_6496657:0.00000001):0.00029344,(EPI_ISL_8040478:0.00000001,(EPI_ISL_5473463:0.00058709,(EPI_ISL_6672846:0.00000001,EPI_ISL_8768572:0.00029342):0.00000001):0.00029341):0.00000002):0.00000001,((EPI_ISL_8050365:0.00029335,EPI_ISL_7573398:0.00000001):0.00029349,(EPI_ISL_6148176:0.00000001,EPI_ISL_6807248:0.00029337):0.00000001):0.00029342):0.00000001,(((EPI_ISL_6550073:0.00000001,EPI_ISL_6215619:0.00029392):0.00000001,EPI_ISL_6852384:0.00029325):0.00029355,((EPI_ISL_8540145:0.00029355,EPI_ISL_7862312:0.00000001):0.00029341,((EPI_ISL_7587538:0.00000001,EPI_ISL_7837108:0.00058800):0.00029340,((((EPI_ISL_6675047:0.00000001,EPI_ISL_6866456:0.00029339):0.00029379,(((((EPI_ISL_8051960:0.00029332,EPI_ISL_7142926:0.00000001):0.00029340,EPI_ISL_6297073:0.00000001):0.00000001,EPI_ISL_9184199:0.00029351):0.00029352,EPI_ISL_6224137:0.00029346):0.00000001,(EPI_ISL_7009485:0.00029356,EPI_ISL_6990274:0.00000001):0.00029346):0.00000001):0.00000001,(EPI_ISL_6109490:0.00029349,(((EPI_ISL_7555610:0.00029345,EPI_ISL_6223579:0.00000001):0.00000001,EPI_ISL_8716878:0.00029352):0.00000001,EPI_ISL_6149169:0.00029349):0.00029346):0.00000001):0.00000001,((((EPI_ISL_7204249:0.00029364,((EPI_ISL_7168112:0.00029369,EPI_ISL_6113822:0.00000001):0.00000001,(EPI_ISL_6148993:0.00029360,((EPI_ISL_6365480:0.00000001,EPI_ISL_6917724:0.00029373):0.00000001,EPI_ISL_7295372:0.00029385):0.00029361):0.00000001):0.00000001):0.00000001,EPI_ISL_6918940:0.00058784):0.00029350,(EPI_ISL_6562065:0.00029350,((((EPI_ISL_6361652:0.00000001,EPI_ISL_7009066:0.00029346):0.00000001,EPI_ISL_6212944:0.00029319):0.00029359,(((EPI_ISL_6099867:0.00000001,EPI_ISL_7555157:0.00029369):0.00000001,(EPI_ISL_6579313:0.00029359,((EPI_ISL_7836907:0.00058748,EPI_ISL_6296463:0.00029360):0.00000001,(EPI_ISL_6774430:0.00029360,EPI_ISL_6425825:0.00029361):0.00000001):0.00000001):0.00000001):0.00000001,(EPI_ISL_9509644:0.00000001,EPI_ISL_8975447:0.00029328):0.00029454):0.00029353):0.00000001,(((EPI_ISL_8975348:0.00000001,EPI_ISL_8875027:0.00029311):0.00000001,(EPI_ISL_8975495:0.00000001,EPI_ISL_6361470:0.00029432):0.00029306):0.00029326,EPI_ISL_6214249:0.00000001):0.00029355):0.00000001):0.00000001):0.00000001,(((EPI_ISL_7863108:0.00029339,EPI_ISL_7783571:0.00000001):0.00029339,EPI_ISL_5937650:0.00029339):0.00000001,(((EPI_ISL_6805588:0.00029364,EPI_ISL_6351376:0.00000001):0.00029349,EPI_ISL_6353334:0.00000001):0.00029342,(EPI_ISL_7866087:0.00029349,EPI_ISL_6836984:0.00000001):0.00029348):0.00000001):0.00000001):0.00000001):0.00000001):0.00000001):0.00000001):0.00000001):0.00000001):0.00000001):0.00000001):0.00000001,((EPI_ISL_8764144:0.00000001,EPI_ISL_7602165:0.00029369):0.00029350,(((EPI_ISL_6213958:0.00000001,EPI_ISL_8171045:0.00029355):0.00029349,((((EPI_ISL_6434379:0.00000001,(EPI_ISL_7012240:0.00029347,EPI_ISL_7003929:0.00000001):0.00029351):0.00000001,EPI_ISL_7844114:0.00029383):0.00029360,(EPI_ISL_6992478:0.00029371,EPI_ISL_6217753:0.00000001):0.00000001):0.00029369,EPI_ISL_7078864:0.00000001):0.00029356):0.00000001,((EPI_ISL_6153307:0.00029352,(EPI_ISL_5408966:0.00029336,EPI_ISL_6234357:0.00000001):0.00029347):0.00000001,EPI_ISL_6113762:0.00029348):0.00000001):0.00000001):0.00000001):0.00000001):0.00000001):0.00000001):0.00000001,((((EPI_ISL_8675954:0.00000001,(EPI_ISL_7411313:0.00058671,EPI_ISL_7452289:0.00000001):0.00029360):0.00029358,(EPI_ISL_7762378:0.00029373,EPI_ISL_7467217:0.00000001):0.00029353):0.00000001,(EPI_ISL_6153814:0.00029350,(((EPI_ISL_5823763:0.00029369,(((EPI_ISL_7020422:0.00029342,EPI_ISL_6765965:0.00029351):0.00000001,((EPI_ISL_7556946:0.00029352,(EPI_ISL_6821654:0.00058725,EPI_ISL_6767636:0.00000001):0.00000001):0.00000001,(EPI_ISL_6772312:0.00029356,EPI_ISL_6797424:0.00029393):0.00000001):0.00000001):0.00000001,((EPI_ISL_7145813:0.00029352,EPI_ISL_6356748:0.00000001):0.00029345,EPI_ISL_6106046:0.00000001):0.00000001):0.00000001):0.00029352,EPI_ISL_6501175:0.00029355):0.00000001,EPI_ISL_5782734:0.00029342):0.00000001):0.00000001):0.00000001,(((EPI_ISL_7555338:0.00029340,EPI_ISL_7300975:0.00000001):0.00000001,EPI_ISL_8131405:0.00029334):0.00029349,EPI_ISL_6356927:0.00029348):0.00000001):0.00000001):0.00000001):0.00000001,(((((((EPI_ISL_6545160:0.00029360,EPI_ISL_6347776:0.00000001):0.00000001,EPI_ISL_6870917:0.00029363):0.00000001,EPI_ISL_6625732:0.00029373):0.00029353,EPI_ISL_7535367:0.00029348):0.00000001,(EPI_ISL_6237537:0.00029347,((EPI_ISL_6818188:0.00029359,EPI_ISL_6155026:0.00000001):0.00000001,EPI_ISL_6156910:0.00029369):0.00029350):0.00000001):0.00000001,((EPI_ISL_7510248:0.00000001,EPI_ISL_6469595:0.00058713):0.00029341,((EPI_ISL_6614444:0.00000001,EPI_ISL_6576120:0.00029320):0.00029341,((EPI_ISL_8172359:0.00029341,EPI_ISL_7159311:0.00000001):0.00029343,EPI_ISL_6366491:0.00000001):0.00029341):0.00000001):0.00000001):0.00000001,((((EPI_ISL_6154225:0.00000001,EPI_ISL_6838318:0.00058741):0.00029336,(EPI_ISL_7512666:0.00029355,EPI_ISL_7636090:0.00000001):0.00029348):0.00000001,EPI_ISL_6501061:0.00029351):0.00000001,((EPI_ISL_8716960:0.00029349,EPI_ISL_6343725:0.00000001):0.00029346,EPI_ISL_6620155:0.00029358):0.00000001):0.00000001):0.00000001):0.00000001):0.00000001,((((EPI_ISL_7876761:0.00029343,EPI_ISL_6149106:0.00000001):0.00000001,EPI_ISL_7007789:0.00029356):0.00000001,EPI_ISL_7348902:0.00029342):0.00029344,(((EPI_ISL_7512180:0.00029320,EPI_ISL_6868978:0.00000001):0.00027134,EPI_ISL_7584625:0.00023730):0.00007885,(EPI_ISL_7402357:0.00000001,EPI_ISL_6762242:0.00029344):0.00029348):0.00000001):0.00000001):0.00000001):0.00000001):0.00000001):0.00000001,EPI_ISL_6596018:0.00000001):0.00029277):0.00029242,(EPI_ISL_3291197:0.00000001,(EPI_ISL_6955853:0.00087967,(EPI_ISL_4184595:0.00000001,EPI_ISL_7405496:0.00087875):0.00000001):0.00029256):0.00000001):0.00000001,EPI_ISL_7090418:0.00058509):0.00029159):0.00000001):0.00000001):0.00000001,(EPI_ISL_4675398:0.00000001,((EPI_ISL_3502600:0.00000001,(((((((((EPI_ISL_8071284:0.00029333,EPI_ISL_5473104:0.00029329):0.00000001,EPI_ISL_2682788:0.00000001):0.00000001,EPI_ISL_5996440:0.00029323):0.00029314,(((((EPI_ISL_6577743:0.00029340,EPI_ISL_4068675:0.00029338):0.00000001,(EPI_ISL_5792821:0.00029345,EPI_ISL_2236400:0.00000001):0.00000001):0.00000001,(EPI_ISL_2910766:0.00029341,EPI_ISL_5302002:0.00029334):0.00000001):0.00000001,EPI_ISL_7009426:0.00029343):0.00029320,(EPI_ISL_3377498:0.00029318,EPI_ISL_2999277:0.00000001):0.00029308):0.00000001):0.00000001,(((((EPI_ISL_6108584:0.00029310,EPI_ISL_3337733:0.00029310):0.00000001,(((EPI_ISL_4351105:0.00029319,EPI_ISL_3967087:0.00000001):0.00029309,EPI_ISL_4894166:0.00000001):0.00029306,(EPI_ISL_4975878:0.00029301,EPI_ISL_3439561:0.00000001):0.00000001):0.00000001):0.00000001,EPI_ISL_3638320:0.00029316):0.00029301,EPI_ISL_5836788:0.00000001):0.00029307,((((EPI_ISL_4480045:0.00029318,EPI_ISL_2606517:0.00000001):0.00029308,(((EPI_ISL_3639994:0.00029316,EPI_ISL_3976105:0.00029308):0.00000001,EPI_ISL_3378173:0.00000001):0.00000001,(EPI_ISL_4734564:0.00029313,EPI_ISL_4265343:0.00000001):0.00029323):0.00029311):0.00000001,((((EPI_ISL_2913629:0.00000001,(EPI_ISL_2682775:0.00029375,EPI_ISL_2487485:0.00000001):0.00029285):0.00000001,EPI_ISL_6302206:0.00029292):0.00029287,((((EPI_ISL_6767989:0.00029388,EPI_ISL_3968320:0.00000001):0.00000001,EPI_ISL_6039150:0.00029388):0.00029352,(((EPI_ISL_7517555:0.00029338,EPI_ISL_8046710:0.00029341):0.00000001,EPI_ISL_6302480:0.00000001):0.00000001,EPI_ISL_7654122:0.00029505):0.00029336):0.00000001,((EPI_ISL_7401602:0.00029335,EPI_ISL_6297066:0.00029309):0.00000001,(((EPI_ISL_4019027:0.00029305,EPI_ISL_6006783:0.00029301):0.00000001,(EPI_ISL_5097828:0.00029306,EPI_ISL_4133091:0.00000001):0.00029314):0.00000001,EPI_ISL_2486738:0.00000001):0.00000001):0.00000001):0.00000001):0.00029306,EPI_ISL_3081756:0.00029330):0.00000001):0.00000001,((((((EPI_ISL_7625464:0.00029307,EPI_ISL_2850060:0.00000001):0.00000001,EPI_ISL_5837795:0.00029310):0.00000001,EPI_ISL_6155939:0.00029381):0.00000001,(EPI_ISL_5971914:0.00000001,EPI_ISL_2809825:0.00029308):0.00029311):0.00029310,EPI_ISL_8052324:0.00029319):0.00000001,((EPI_ISL_6430737:0.00029319,EPI_ISL_3312987:0.00000001):0.00029314,((EPI_ISL_3438633:0.00029320,EPI_ISL_2396696:0.00000001):0.00029309,EPI_ISL_5452899:0.00029316):0.00000001):0.00000001):0.00000001):0.00000001):0.00000001):0.00000001,((EPI_ISL_4803621:0.00029307,((EPI_ISL_7472090:0.00029324,EPI_ISL_6623356:0.00000001):0.00027034,EPI_ISL_3498196:0.00007926):0.00023644):0.00000001,(((((EPI_ISL_4790332:0.00029307,EPI_ISL_6003838:0.00029311):0.00000001,EPI_ISL_3970462:0.00000001):0.00000001,EPI_ISL_7158766:0.00029310):0.00000001,EPI_ISL_4320057:0.00029315):0.00029307,((EPI_ISL_2998009:0.00029323,EPI_ISL_2804132:0.00000001):0.00029309,EPI_ISL_3955908:0.00000001):0.00029307):0.00000001):0.00000001):0.00000001,((((EPI_ISL_6820051:0.00029308,EPI_ISL_4599848:0.00000001):0.00029323,((EPI_ISL_3639119:0.00029332,(EPI_ISL_6840203:0.00088023,EPI_ISL_6211994:0.00000001):0.00000001):0.00029307,((EPI_ISL_5962123:0.00029311,(EPI_ISL_4893401:0.00029324,(EPI_ISL_3469905:0.00029319,EPI_ISL_2254030:0.00000001):0.00000001):0.00029315):0.00000001,(((EPI_ISL_3971415:0.00029297,EPI_ISL_2831362:0.00000001):0.00029317,EPI_ISL_2393745:0.00000001):0.00029305,(((EPI_ISL_6309426:0.00000001,EPI_ISL_6309388:0.00029301):0.00027061,((EPI_ISL_4406814:0.00000001,EPI_ISL_7574285:0.00029311):0.00000001,EPI_ISL_8811881:0.00029299):0.00007903):0.00023665,(((EPI_ISL_2456134:0.00000001,EPI_ISL_6198626:0.00088191):0.00000001,EPI_ISL_4479557:0.00029320):0.00029309,(EPI_ISL_3638804:0.00000001,EPI_ISL_3001963:0.00029308):0.00029307):0.00000001):0.00000001):0.00000001):0.00000001):0.00000001):0.00000001,((((EPI_ISL_6869358:0.00000001,EPI_ISL_8675772:0.00029316):0.00029306,((((EPI_ISL_5423105:0.00029309,EPI_ISL_4586375:0.00029313):0.00000001,EPI_ISL_2925301:0.00000001):0.00000001,EPI_ISL_5992368:0.00029307):0.00029306,(EPI_ISL_7661245:0.00029318,EPI_ISL_3126252:0.00000001):0.00029308):0.00000001):0.00000001,(EPI_ISL_3529673:0.00029305,((((EPI_ISL_6145476:0.00029323,EPI_ISL_4066071:0.00000001):0.00029314,EPI_ISL_4012860:0.00000001):0.00029310,EPI_ISL_3226090:0.00000001):0.00029310,(EPI_ISL_7679238:0.00029331,EPI_ISL_2909343:0.00000001):0.00029318):0.00000001):0.00000001):0.00000001,(((((((EPI_ISL_5838288:0.00029345,EPI_ISL_3703036:0.00029350):0.00000001,EPI_ISL_3807286:0.00029355):0.00000001,(EPI_ISL_2468388:0.00000001,((EPI_ISL_3441948:0.00029332,EPI_ISL_3107118:0.00029355):0.00000001,EPI_ISL_3978328:0.00029358):0.00000001):0.00000001):0.00000001,(EPI_ISL_6004727:0.00029382,(EPI_ISL_4264749:0.00058790,(EPI_ISL_7391650:0.00029322,EPI_ISL_6836261:0.00000001):0.00029346):0.00000001):0.00000001):0.00000001,EPI_ISL_5499255:0.00029361):0.00023723,(((((EPI_ISL_8338907:0.00029273,EPI_ISL_3973796:0.00029366):0.00000001,EPI_ISL_6918514:0.00029282):0.00000001,(EPI_ISL_7581112:0.00029281,EPI_ISL_6771607:0.00000001):0.00029277):0.00000001,EPI_ISL_2485327:0.00000001):0.00000001,(EPI_ISL_6819142:0.00058638,EPI_ISL_5791508:0.00000001):0.00029286):0.00027127):0.00007855,((EPI_ISL_3312626:0.00029315,EPI_ISL_3173879:0.00000001):0.00029307,((EPI_ISL_2237282:0.00000001,EPI_ISL_4408026:0.00029321):0.00000001,EPI_ISL_8580220:0.00029320):0.00029310):0.00000001):0.00000001):0.00000001):0.00000001,(((((((EPI_ISL_2914523:0.00000001,(EPI_ISL_6915893:0.00029309,EPI_ISL_6004375:0.00000001):0.00029312):0.00000001,EPI_ISL_7199487:0.00029316):0.00029309,EPI_ISL_2831390:0.00029310):0.00000001,(EPI_ISL_8175096:0.00029309,EPI_ISL_2570025:0.00000001):0.00029306):0.00000001,((((EPI_ISL_2718410:0.00000001,EPI_ISL_6819020:0.00029315):0.00000001,EPI_ISL_8588874:0.00029320):0.00029309,EPI_ISL_2766345:0.00029313):0.00000001,((((((EPI_ISL_7200395:0.00029320,EPI_ISL_2707231:0.00000001):0.00000001,EPI_ISL_6110559:0.00029315):0.00000001,EPI_ISL_2829737:0.00029311):0.00000001,(EPI_ISL_3167914:0.00000001,EPI_ISL_2831259:0.00029315):0.00029308):0.00029312,EPI_ISL_3126050:0.00029317):0.00000001,(((EPI_ISL_5965787:0.00029318,EPI_ISL_4248478:0.00000001):0.00029313,EPI_ISL_2487471:0.00000001):0.00000001,EPI_ISL_4099414:0.00029316):0.00029312):0.00000001):0.00000001):0.00000001,((((EPI_ISL_7521456:0.00029324,EPI_ISL_2237129:0.00000001):0.00000001,EPI_ISL_7352356:0.00029354):0.00000001,EPI_ISL_3248483:0.00029329):0.00029317,(((((EPI_ISL_6831097:0.00029310,EPI_ISL_6298588:0.00000001):0.00029306,EPI_ISL_3253138:0.00029309):0.00000001,(EPI_ISL_5950925:0.00029305,EPI_ISL_3443187:0.00000001):0.00029312):0.00000001,((((((EPI_ISL_7169203:0.00029318,EPI_ISL_9682653:0.00029331):0.00000001,EPI_ISL_4215361:0.00000001):0.00000001,EPI_ISL_3701973:0.00029318):0.00029310,EPI_ISL_3251117:0.00029319):0.00000001,(((EPI_ISL_7304067:0.00029337,EPI_ISL_2568925:0.00000001):0.00000001,EPI_ISL_6107083:0.00029310):0.00029309,(((EPI_ISL_4019631:0.00029314,EPI_ISL_2607944:0.00000001):0.00000001,EPI_ISL_6039416:0.00029319):0.00029308,((EPI_ISL_4318181:0.00029314,EPI_ISL_2554026:0.00000001):0.00000001,EPI_ISL_2717127:0.00029307):0.00029308):0.00000001):0.00000001):0.00000001,((EPI_ISL_7206255:0.00029317,EPI_ISL_3202952:0.00000001):0.00029311,(((((EPI_ISL_3379593:0.00029315,(EPI_ISL_6579247:0.00029326,EPI_ISL_3560963:0.00029310):0.00000001):0.00000001,((EPI_ISL_3641352:0.00029342,EPI_ISL_3284412:0.00029362):0.00000001,(((EPI_ISL_3964855:0.00000001,EPI_ISL_4319213:0.00029321):0.00000001,((EPI_ISL_3335695:0.00029326,EPI_ISL_2172029:0.00000001):0.00000001,((((EPI_ISL_5453122:0.00029310,EPI_ISL_3097727:0.00000001):0.00000001,((EPI_ISL_5123925:0.00029307,EPI_ISL_3763076:0.00029317):0.00000001,((((EPI_ISL_4480621:0.00029310,EPI_ISL_3730183:0.00000001):0.00000001,EPI_ISL_3976638:0.00029320):0.00000001,EPI_ISL_5247058:0.00029316):0.00029311,((EPI_ISL_4009856:0.00029312,EPI_ISL_5994097:0.00029314):0.00000001,EPI_ISL_3438273:0.00029334):0.00000001):0.00000001):0.00000001):0.00000001,(((((EPI_ISL_3443585:0.00029318,EPI_ISL_7144255:0.00029319):0.00000001,EPI_ISL_5783737:0.00058719):0.00000001,((EPI_ISL_5527679:0.00029305,EPI_ISL_4671259:0.00029311):0.00000001,(EPI_ISL_5448030:0.00029304,EPI_ISL_3466952:0.00029316):0.00000001):0.00000001):0.00000001,(EPI_ISL_3437939:0.00029352,(EPI_ISL_4685356:0.00029307,EPI_ISL_3281635:0.00000001):0.00000001):0.00000001):0.00000001,EPI_ISL_4098666:0.00029308):0.00029314):0.00029313,((EPI_ISL_3167918:0.00029318,EPI_ISL_3123930:0.00000001):0.00029319,EPI_ISL_2171729:0.00029321):0.00000001):0.00000001):0.00000001):0.00000001,EPI_ISL_3583429:0.00029322):0.00000001):0.00000001):0.00000001,(EPI_ISL_5471476:0.00000001,EPI_ISL_3468912:0.00029308):0.00029324):0.00029313,EPI_ISL_4214306:0.00029310):0.00000001,((((EPI_ISL_5096293:0.00029280,EPI_ISL_3583101:0.00000001):0.00029294,(EPI_ISL_2851721:0.00029301,EPI_ISL_2406830:0.00000001):0.00000001):0.00029301,EPI_ISL_5046778:0.00000001):0.00029294,(EPI_ISL_5289090:0.00058675,EPI_ISL_2813342:0.00000001):0.00029311):0.00000001):0.00000001):0.00000001):0.00000001):0.00000001,((((EPI_ISL_8184626:0.00029313,((EPI_ISL_8172007:0.00029314,EPI_ISL_5817992:0.00029315):0.00000001,(EPI_ISL_6767487:0.00029314,EPI_ISL_2806299:0.00000001):0.00000001):0.00000001):0.00029312,EPI_ISL_2640106:0.00029317):0.00000001,((EPI_ISL_5791315:0.00029312,EPI_ISL_4031692:0.00000001):0.00029310,EPI_ISL_3381161:0.00029313):0.00000001):0.00000001,(((((EPI_ISL_6577445:0.00029316,(EPI_ISL_5992929:0.00000001,((EPI_ISL_4085864:0.00000001,EPI_ISL_5606924:0.00029325):0.00000001,EPI_ISL_6045158:0.00029322):0.00029310):0.00000001):0.00029321,EPI_ISL_5495192:0.00000001):0.00029316,(((EPI_ISL_2553169:0.00000001,(EPI_ISL_6141386:0.00029316,(EPI_ISL_7394292:0.00029312,EPI_ISL_6808731:0.00029353):0.00000001):0.00000001):0.00000001,(((((EPI_ISL_5288444:0.00029229,EPI_ISL_3380712:0.00000001):0.00029263,EPI_ISL_4735786:0.00000001):0.00029337,EPI_ISL_3968978:0.00029313):0.00000001,(EPI_ISL_3563261:0.00029316,EPI_ISL_5862512:0.00029311):0.00000001):0.00000001,(EPI_ISL_4532320:0.00029318,(EPI_ISL_6926514:0.00088031,EPI_ISL_2750666:0.00029400):0.00000001):0.00000001):0.00000001):0.00000001,EPI_ISL_6589388:0.00029314):0.00000001):0.00029311,EPI_ISL_4622307:0.00029317):0.00000001,(((EPI_ISL_4523300:0.00029325,EPI_ISL_3125947:0.00000001):0.00000001,EPI_ISL_5133304:0.00029281):0.00029313,((EPI_ISL_6305832:0.00029292,((EPI_ISL_6235907:0.00029281,EPI_ISL_5261023:0.00000001):0.00029286,EPI_ISL_5804072:0.00000001):0.00029308):0.00000001,(EPI_ISL_2514968:0.00000001,(EPI_ISL_5804094:0.00029295,EPI_ISL_6681198:0.00029293):0.00000001):0.00000001):0.00000001):0.00029293):0.00000001):0.00000001):0.00000001):0.00000001):0.00000001,(((EPI_ISL_7186187:0.00029298,EPI_ISL_4322939:0.00000001):0.00029304,EPI_ISL_3106197:0.00000001):0.00029303,EPI_ISL_4599087:0.00000001):0.00029305):0.00000001):0.00000001):0.00000001,(((((((EPI_ISL_3443214:0.00000001,EPI_ISL_4500547:0.00029303):0.00029305,(EPI_ISL_5994935:0.00029318,EPI_ISL_4066011:0.00000001):0.00029307):0.00000001,((((EPI_ISL_2917597:0.00000001,EPI_ISL_3167786:0.00029312):0.00000001,EPI_ISL_4048434:0.00029301):0.00029316,((EPI_ISL_2994105:0.00029309,EPI_ISL_6219712:0.00058834):0.00000001,(EPI_ISL_4100306:0.00029317,EPI_ISL_2868155:0.00000001):0.00000001):0.00000001):0.00029309,EPI_ISL_2639258:0.00029310):0.00000001):0.00000001,(((((EPI_ISL_2457098:0.00000001,EPI_ISL_3582193:0.00029320):0.00000001,(EPI_ISL_3167940:0.00029316,(((EPI_ISL_3310225:0.00029306,(EPI_ISL_6961960:0.00029323,EPI_ISL_6436149:0.00000001):0.00029316):0.00000001,(EPI_ISL_7298698:0.00029356,EPI_ISL_5310405:0.00000001):0.00029311):0.00000001,(EPI_ISL_4320513:0.00029313,EPI_ISL_8171855:0.00029312):0.00000001):0.00000001):0.00000001):0.00000001,(EPI_ISL_8231515:0.00029293,EPI_ISL_4043856:0.00029223):0.00029274):0.00000001,(((((EPI_ISL_7418187:0.00029319,EPI_ISL_5905827:0.00000001):0.00000001,EPI_ISL_6952014:0.00029305):0.00000001,EPI_ISL_7090677:0.00029280):0.00029322,EPI_ISL_7327634:0.00000001):0.00000001,EPI_ISL_8590825:0.00029328):0.00029316):0.00029311,(((EPI_ISL_5972359:0.00029291,EPI_ISL_5975121:0.00000001):0.00029299,EPI_ISL_3973780:0.00000001):0.00029305,(((EPI_ISL_7348920:0.00029313,EPI_ISL_3975600:0.00000001):0.00000001,EPI_ISL_7384513:0.00029295):0.00000001,((EPI_ISL_6798795:0.00000001,EPI_ISL_2486484:0.00029327):0.00029294,EPI_ISL_6361737:0.00000001):0.00029299):0.00029303):0.00000001):0.00000001):0.00000001,((((((((EPI_ISL_3639677:0.00029303,(((EPI_ISL_4067761:0.00029304,EPI_ISL_3848561:0.00000001):0.00029319,EPI_ISL_2931959:0.00000001):0.00000001,((EPI_ISL_7650228:0.00000001,EPI_ISL_8621723:0.00029281):0.00000001,EPI_ISL_7457329:0.00029232):0.00029400):0.00000001):0.00029311,((EPI_ISL_2553984:0.00000001,(((((EPI_ISL_3444881:0.00029308,EPI_ISL_3442347:0.00058638):0.00000001,EPI_ISL_3957639:0.00029308):0.00000001,(EPI_ISL_6820942:0.00029299,EPI_ISL_7540261:0.00029310):0.00000001):0.00000001,(EPI_ISL_6576284:0.00000001,(EPI_ISL_2782155:0.00000001,((EPI_ISL_7521389:0.00029296,EPI_ISL_5993042:0.00000001):0.00029300,EPI_ISL_6915797:0.00029310):0.00000001):0.00000001):0.00000001):0.00000001,EPI_ISL_6029630:0.00029261):0.00058724):0.00000001,(EPI_ISL_3994889:0.00029316,EPI_ISL_3972352:0.00000001):0.00029324):0.00029314):0.00000001,((((((EPI_ISL_6614767:0.00029347,EPI_ISL_5950385:0.00000001):0.00029330,((((EPI_ISL_4479575:0.00029321,EPI_ISL_4405983:0.00029326):0.00000001,EPI_ISL_7521150:0.00029342):0.00000001,EPI_ISL_4402965:0.00029323):0.00000001,EPI_ISL_7382915:0.00029316):0.00000001):0.00000001,((EPI_ISL_2543325:0.00000001,((EPI_ISL_7294365:0.00029322,EPI_ISL_5048377:0.00029363):0.00000001,EPI_ISL_6614106:0.00029316):0.00000001):0.00000001,(EPI_ISL_2568343:0.00029316,(EPI_ISL_5255805:0.00029316,(EPI_ISL_7395973:0.00029318,((EPI_ISL_5139079:0.00029332,((EPI_ISL_5012519:0.00029328,EPI_ISL_3951333:0.00000001):0.00000001,(EPI_ISL_4970865:0.00029334,EPI_ISL_4525928:0.00029343):0.00000001):0.00000001):0.00000001,EPI_ISL_5041543:0.00029290):0.00029324):0.00000001):0.00000001):0.00000001):0.00000001):0.00000001,(EPI_ISL_6666334:0.00000001,EPI_ISL_6267262:0.00029276):0.00029320):0.00029313,(EPI_ISL_4324819:0.00029295,EPI_ISL_2935934:0.00000001):0.00029309):0.00000001,((EPI_ISL_6752058:0.00000001,EPI_ISL_4613722:0.00029291):0.00029323,(EPI_ISL_3248079:0.00000001,(EPI_ISL_8218759:0.00029291,((EPI_ISL_6289484:0.00058652,((EPI_ISL_9035083:0.00029309,EPI_ISL_8447515:0.00029323):0.00000001,(EPI_ISL_8927418:0.00058832,EPI_ISL_6116506:0.00029342):0.00000001):0.00000001):0.00000001,(EPI_ISL_5914152:0.00000001,EPI_ISL_6967041:0.00029266):0.00000001):0.00000001):0.00029305):0.00000001):0.00029305):0.00000001):0.00000001,((EPI_ISL_6298709:0.00058667,(EPI_ISL_3455322:0.00000001,((EPI_ISL_6920542:0.00029267,((EPI_ISL_3995886:0.00029270,EPI_ISL_7515827:0.00058572):0.00000001,EPI_ISL_8298713:0.00029282):0.00000001):0.00000001,(EPI_ISL_6499969:0.00029271,EPI_ISL_3700037:0.00029273):0.00000001):0.00000001):0.00000001):0.00029398,EPI_ISL_7010427:0.00000001):0.00029306):0.00000001,(((EPI_ISL_3367588:0.00029303,EPI_ISL_2847741:0.00000001):0.00029311,EPI_ISL_4010257:0.00029323):0.00000001,((((((EPI_ISL_5480060:0.00058687,EPI_ISL_6613248:0.00029330):0.00000001,EPI_ISL_6670698:0.00029325):0.00000001,EPI_ISL_2996534:0.00000001):0.00000001,EPI_ISL_5562957:0.00029562):0.00000001,EPI_ISL_5836591:0.00029366):0.00000001,(EPI_ISL_6441879:0.00029280,EPI_ISL_6157798:0.00000001):0.00029324):0.00029315):0.00000001):0.00000001,((((EPI_ISL_8894059:0.00029319,EPI_ISL_2701449:0.00000001):0.00029310,EPI_ISL_4031764:0.00029309):0.00000001,((((EPI_ISL_7622961:0.00058692,EPI_ISL_5834295:0.00029318):0.00000001,(((EPI_ISL_4322495:0.00029322,EPI_ISL_7560180:0.00029324):0.00000001,EPI_ISL_7776482:0.00029414):0.00000001,((EPI_ISL_2721990:0.00000001,EPI_ISL_6772563:0.00029319):0.00000001,(((EPI_ISL_5179503:0.00000001,EPI_ISL_6766743:0.00029318):0.00000001,EPI_ISL_5794315:0.00029330):0.00000001,EPI_ISL_6433187:0.00029327):0.00000001):0.00000001):0.00000001):0.00029314,EPI_ISL_3137369:0.00029336):0.00000001,(((EPI_ISL_4192298:0.00029307,EPI_ISL_3312268:0.00000001):0.00000001,(EPI_ISL_6262769:0.00029317,EPI_ISL_3148774:0.00000001):0.00029312):0.00029310,EPI_ISL_3096486:0.00029305):0.00000001):0.00000001):0.00000001,((((((EPI_ISL_3969257:0.00000001,EPI_ISL_4772691:0.00029269):0.00000001,EPI_ISL_4101152:0.00029355):0.00029310,EPI_ISL_2936960:0.00000001):0.00029309,EPI_ISL_5974290:0.00029316):0.00000001,(((((((((EPI_ISL_3312665:0.00029306,(EPI_ISL_6929223:0.00029297,EPI_ISL_4353662:0.00000001):0.00029295):0.00000001,EPI_ISL_5389427:0.00029303):0.00000001,(EPI_ISL_5506152:0.00029306,(EPI_ISL_3125821:0.00029298,EPI_ISL_3140097:0.00000001):0.00000001):0.00000001):0.00000001,EPI_ISL_5827391:0.00029291):0.00029303,((((((EPI_ISL_3173086:0.00029307,EPI_ISL_3051629:0.00000001):0.00000001,(EPI_ISL_3996326:0.00000001,EPI_ISL_4119865:0.00058540):0.00029293):0.00000001,EPI_ISL_3125139:0.00029345):0.00000001,EPI_ISL_3313124:0.00029319):0.00029303,(EPI_ISL_6765611:0.00000001,EPI_ISL_4012819:0.00029313):0.00029307):0.00000001,((EPI_ISL_8188682:0.00000001,EPI_ISL_6986282:0.00029252):0.00029299,EPI_ISL_2702484:0.00000001):0.00029306):0.00000001):0.00000001,(EPI_ISL_7467835:0.00029299,EPI_ISL_4942333:0.00000001):0.00029307):0.00000001,((EPI_ISL_3972109:0.00029329,EPI_ISL_2994243:0.00000001):0.00000001,((EPI_ISL_4599043:0.00029315,EPI_ISL_2605805:0.00000001):0.00029306,EPI_ISL_4115660:0.00000001):0.00029324):0.00029301):0.00000001,(((((EPI_ISL_5830994:0.00029318,EPI_ISL_6297932:0.00029319):0.00000001,(EPI_ISL_4752810:0.00058675,(EPI_ISL_5388454:0.00029547,EPI_ISL_3811584:0.00029307):0.00000001):0.00000001):0.00000001,((EPI_ISL_2513689:0.00000001,((EPI_ISL_4617565:0.00029203,EPI_ISL_4043610:0.00000001):0.00029265,EPI_ISL_4400026:0.00000001):0.00029311):0.00000001,(EPI_ISL_3635420:0.00029267,((EPI_ISL_7420173:0.00000001,EPI_ISL_7090452:0.00029264):0.00029318,(EPI_ISL_5917338:0.00029324,EPI_ISL_4501149:0.00029308):0.00000001):0.00000001):0.00000001):0.00000001):0.00000001,(EPI_ISL_7391539:0.00029467,EPI_ISL_5024381:0.00000001):0.00029324):0.00029314,((((((EPI_ISL_2973866:0.00000001,(EPI_ISL_5787980:0.00029309,EPI_ISL_4215283:0.00000001):0.00029306):0.00000001,EPI_ISL_3378064:0.00029308):0.00029310,(((EPI_ISL_2984380:0.00029346,(((EPI_ISL_4145942:0.00029329,((EPI_ISL_3381966:0.00058687,EPI_ISL_2316709:0.00000001):0.00000001,((EPI_ISL_3444299:0.00029332,(EPI_ISL_4010873:0.00029371,EPI_ISL_5526426:0.00029334):0.00000001):0.00000001,EPI_ISL_2730517:0.00029338):0.00000001):0.00000001):0.00000001,EPI_ISL_2541290:0.00029334):0.00000001,EPI_ISL_3978623:0.00029323):0.00029317):0.00000001,((((((EPI_ISL_2846665:0.00029316,EPI_ISL_6621173:0.00029341):0.00000001,((EPI_ISL_6770854:0.00029303,EPI_ISL_5793253:0.00000001):0.00029336,(EPI_ISL_3284463:0.00029320,(EPI_ISL_2570396:0.00000001,(EPI_ISL_5096243:0.00029314,EPI_ISL_2831551:0.00029310):0.00000001):0.00000001):0.00000001):0.00000001):0.00000001,EPI_ISL_3502988:0.00029311):0.00029312,EPI_ISL_2782065:0.00029316):0.00000001,((EPI_ISL_7304487:0.00029322,EPI_ISL_3467035:0.00000001):0.00029310,((((((EPI_ISL_6413535:0.00000001,(EPI_ISL_8589463:0.00000001,EPI_ISL_8589519:0.00029306):0.00029308):0.00000001,EPI_ISL_7600840:0.00029313):0.00029309,EPI_ISL_3471121:0.00000001):0.00000001,EPI_ISL_5268995:0.00029329):0.00000001,EPI_ISL_7588160:0.00029398):0.00000001,EPI_ISL_7958119:0.00088095):0.00029306):0.00000001):0.00000001,((((EPI_ISL_7045405:0.00000001,EPI_ISL_6045770:0.00029386):0.00029295,(EPI_ISL_7997582:0.00029311,EPI_ISL_5826225:0.00000001):0.00000001):0.00029303,(EPI_ISL_6352007:0.00029297,EPI_ISL_3227326:0.00000001):0.00000001):0.00029296,((((EPI_ISL_2960350:0.00000001,EPI_ISL_3446010:0.00029311):0.00000001,EPI_ISL_3097704:0.00029314):0.00029310,((EPI_ISL_2995313:0.00000001,EPI_ISL_4320445:0.00029323):0.00000001,EPI_ISL_7726278:0.00029316):0.00029311):0.00000001,((((((EPI_ISL_3377195:0.00029314,((((EPI_ISL_3070729:0.00029307,EPI_ISL_5289361:0.00029314):0.00000001,EPI_ISL_5349790:0.00029309):0.00000001,((EPI_ISL_4047616:0.00029309,EPI_ISL_5041041:0.00000001):0.00000001,((EPI_ISL_6838498:0.00029310,EPI_ISL_6019162:0.00000001):0.00029310,EPI_ISL_4595542:0.00029322):0.00000001):0.00000001):0.00000001,EPI_ISL_3698481:0.00029311):0.00000001):0.00029306,(((EPI_ISL_5862933:0.00000001,EPI_ISL_6345127:0.00029371):0.00000001,EPI_ISL_6028450:0.00029285):0.00029327,EPI_ISL_3564484:0.00000001):0.00029317):0.00000001,(((((EPI_ISL_7201616:0.00029330,EPI_ISL_3249345:0.00029328):0.00000001,EPI_ISL_2912644:0.00000001):0.00000001,EPI_ISL_7583331:0.00029323):0.00000001,EPI_ISL_6841299:0.00029329):0.00000001,(EPI_ISL_7819279:0.00000001,EPI_ISL_7721230:0.00029371):0.00029350):0.00029317):0.00000001,(((((((((EPI_ISL_6107856:0.00029323,EPI_ISL_3641265:0.00029333):0.00000001,EPI_ISL_3882692:0.00029334):0.00000001,(EPI_ISL_5288831:0.00029334,(((((EPI_ISL_7370721:0.00029320,EPI_ISL_6030592:0.00000001):0.00000001,EPI_ISL_7066590:0.00029326):0.00029331,EPI_ISL_6774575:0.00029322):0.00000001,EPI_ISL_3441987:0.00058673):0.00000001,(EPI_ISL_2366595:0.00000001,(EPI_ISL_5822762:0.00029324,(((EPI_ISL_5493282:0.00029367,EPI_ISL_4079721:0.00000001):0.00029331,(EPI_ISL_6940014:0.00029333,EPI_ISL_4471827:0.00000001):0.00029334):0.00000001,((EPI_ISL_5449171:0.00029328,EPI_ISL_5036355:0.00000001):0.00029320,EPI_ISL_4478232:0.00000001):0.00029356):0.00000001):0.00000001):0.00000001):0.00000001):0.00000001):0.00000001,(EPI_ISL_4402757:0.00029324,(((EPI_ISL_3580801:0.00000001,EPI_ISL_4873674:0.00029344):0.00000001,(EPI_ISL_5245566:0.00058810,EPI_ISL_3768537:0.00000001):0.00029360):0.00029334,((EPI_ISL_4031855:0.00029329,EPI_ISL_5897047:0.00029343):0.00000001,EPI_ISL_6758362:0.00029338):0.00000001):0.00000001):0.00000001):0.00000001,((EPI_ISL_5045254:0.00029338,(EPI_ISL_4772497:0.00029293,EPI_ISL_5040352:0.00000001):0.00029333):0.00000001,(((EPI_ISL_6590823:0.00000001,EPI_ISL_7568957:0.00029283):0.00000001,EPI_ISL_8252805:0.00029324):0.00029334,(((EPI_ISL_4120830:0.00058621,EPI_ISL_3763288:0.00000001):0.00029322,EPI_ISL_2996279:0.00000001):0.00029319,EPI_ISL_3283696:0.00029359):0.00000001):0.00000001):0.00000001):0.00000001,EPI_ISL_4046864:0.00029393):0.00029316,((EPI_ISL_3468636:0.00000001,EPI_ISL_6926551:0.00029316):0.00000001,EPI_ISL_7841792:0.00029309):0.00029307):0.00000001,((EPI_ISL_2468182:0.00000001,EPI_ISL_3454509:0.00029320):0.00000001,EPI_ISL_7188531:0.00029320):0.00029309):0.00000001,((EPI_ISL_2393948:0.00000001,EPI_ISL_5494318:0.00029321):0.00000001,EPI_ISL_5807714:0.00029321):0.00029309):0.00000001):0.00000001,(((EPI_ISL_7028681:0.00029315,EPI_ISL_3286015:0.00000001):0.00029307,((EPI_ISL_3095365:0.00000001,(EPI_ISL_7198191:0.00029311,((((((EPI_ISL_7722622:0.00029306,EPI_ISL_6672634:0.00029296):0.00000001,EPI_ISL_7027732:0.00029315):0.00000001,((EPI_ISL_6915537:0.00029288,EPI_ISL_5037221:0.00000001):0.00000001,EPI_ISL_5973819:0.00029266):0.00029395):0.00000001,(EPI_ISL_6758832:0.00029301,EPI_ISL_6360966:0.00029315):0.00000001):0.00000001,(EPI_ISL_3765235:0.00000001,EPI_ISL_6808882:0.00029305):0.00000001):0.00000001,EPI_ISL_5905268:0.00029262):0.00000001):0.00029304):0.00000001,(EPI_ISL_8349328:0.00029260,EPI_ISL_5382385:0.00000001):0.00029303):0.00029307):0.00000001,(((EPI_ISL_3337397:0.00000001,((EPI_ISL_7762081:0.00029301,EPI_ISL_5792853:0.00029293):0.00000001,(EPI_ISL_5472640:0.00029301,((EPI_ISL_5500365:0.00029307,EPI_ISL_7168557:0.00029327):0.00000001,(EPI_ISL_7546837:0.00029300,(EPI_ISL_6819528:0.00000001,EPI_ISL_2848346:0.00029333):0.00029289):0.00000001):0.00000001):0.00000001):0.00000001):0.00000001,EPI_ISL_6761635:0.00029304):0.00029297,((EPI_ISL_8219199:0.00029295,EPI_ISL_3097668:0.00000001):0.00000001,EPI_ISL_4502221:0.00029302):0.00000001):0.00029302):0.00000001):0.00000001,((EPI_ISL_3250560:0.00000001,EPI_ISL_2914103:0.00029317):0.00029309,(EPI_ISL_4019012:0.00029320,EPI_ISL_3956840:0.00000001):0.00029309):0.00000001):0.00000001):0.00000001):0.00000001):0.00000001):0.00000001,(EPI_ISL_8894065:0.00000001,EPI_ISL_3810147:0.00000001):0.00029319):0.00000001):0.00000001,(((EPI_ISL_4735078:0.00029310,EPI_ISL_4213210:0.00000001):0.00029306,EPI_ISL_2924601:0.00029303):0.00000001,(EPI_ISL_2906969:0.00029309,((EPI_ISL_2866283:0.00000001,(EPI_ISL_6007720:0.00029306,EPI_ISL_5406749:0.00000001):0.00029316):0.00000001,EPI_ISL_3706366:0.00029313):0.00029309):0.00000001):0.00000001):0.00000001,((((EPI_ISL_2914331:0.00029319,(EPI_ISL_6500600:0.00029310,(((EPI_ISL_6360881:0.00029311,(EPI_ISL_5997143:0.00029359,EPI_ISL_5448784:0.00000001):0.00029337):0.00000001,EPI_ISL_3955090:0.00000001):0.00000001,EPI_ISL_6219403:0.00029314):0.00000001):0.00029310):0.00000001,EPI_ISL_3041552:0.00029305):0.00000001,((((EPI_ISL_8047836:0.00029335,(EPI_ISL_6762967:0.00029354,(EPI_ISL_6998778:0.00000001,(EPI_ISL_7518760:0.00029370,EPI_ISL_6920150:0.00029368):0.00000001):0.00000001):0.00000001):0.00029344,(EPI_ISL_2553371:0.00000001,(EPI_ISL_5961175:0.00029344,(EPI_ISL_4109423:0.00029361,(EPI_ISL_7836265:0.00029381,EPI_ISL_7166557:0.00029343):0.00000001):0.00000001):0.00000001):0.00000001):0.00029320,(EPI_ISL_6345749:0.00029397,EPI_ISL_2814225:0.00000001):0.00029360):0.00000001,((((((((((EPI_ISL_5992005:0.00029346,EPI_ISL_5422832:0.00000001):0.00000001,EPI_ISL_7814518:0.00029353):0.00000001,EPI_ISL_7655784:0.00029347):0.00029338,(EPI_ISL_7678625:0.00029344,EPI_ISL_6302484:0.00029330):0.00000001):0.00000001,(EPI_ISL_5493985:0.00029341,((EPI_ISL_6627179:0.00029343,((EPI_ISL_3454535:0.00000001,EPI_ISL_3573983:0.00029284):0.00000001,EPI_ISL_4098037:0.00029322):0.00029351):0.00000001,(EPI_ISL_2393678:0.00000001,EPI_ISL_2901983:0.00029344):0.00000001):0.00000001):0.00000001):0.00000001,EPI_ISL_3470010:0.00029342):0.00029321,(EPI_ISL_2998280:0.00000001,EPI_ISL_2682848:0.00029309):0.00029310):0.00000001,((((EPI_ISL_3281837:0.00058683,EPI_ISL_2446762:0.00000001):0.00000001,EPI_ISL_7822221:0.00029317):0.00000001,EPI_ISL_6796516:0.00058675):0.00029309,((EPI_ISL_2994547:0.00029304,((EPI_ISL_8614395:0.00029314,EPI_ISL_3001477:0.00000001):0.00007919,EPI_ISL_4145030:0.00023658):0.00027051):0.00000001,((((EPI_ISL_6297305:0.00000001,EPI_ISL_6591913:0.00029326):0.00000001,EPI_ISL_7392873:0.00029310):0.00029315,(((EPI_ISL_7355407:0.00029312,EPI_ISL_3562814:0.00029324):0.00000001,EPI_ISL_5029882:0.00029307):0.00000001,((EPI_ISL_3570243:0.00029342,(EPI_ISL_7200164:0.00029324,(((EPI_ISL_6343524:0.00029314,EPI_ISL_3970317:0.00029315):0.00000001,(((EPI_ISL_4754035:0.00029357,(EPI_ISL_5783880:0.00029313,EPI_ISL_3282641:0.00029318):0.00000001):0.00000001,((EPI_ISL_5896137:0.00029308,EPI_ISL_5837604:0.00029314):0.00000001,EPI_ISL_6553882:0.00029324):0.00000001):0.00000001,EPI_ISL_2815531:0.00000001):0.00000001):0.00000001,EPI_ISL_3292104:0.00058579):0.00029321):0.00000001):0.00000001,(((EPI_ISL_6577395:0.00029309,EPI_ISL_4017007:0.00000001):0.00029307,(EPI_ISL_8415077:0.00029310,EPI_ISL_6038588:0.00000001):0.00000001):0.00029311,(EPI_ISL_7402952:0.00029432,EPI_ISL_2682131:0.00000001):0.00000001):0.00000001):0.00000001):0.00000001):0.00029310,(EPI_ISL_3282356:0.00029307,(((((EPI_ISL_2805575:0.00000001,EPI_ISL_8053418:0.00029323):0.00000001,EPI_ISL_5289765:0.00029314):0.00029309,EPI_ISL_3311046:0.00029313):0.00000001,((((EPI_ISL_7159062:0.00029304,(EPI_ISL_7625818:0.00000001,EPI_ISL_3013392:0.00029340):0.00029293):0.00000001,EPI_ISL_3974551:0.00000001):0.00029292,(EPI_ISL_6622275:0.00029305,((EPI_ISL_2515393:0.00000001,((EPI_ISL_6296073:0.00058709,EPI_ISL_3439883:0.00000001):0.00029304,EPI_ISL_3973501:0.00029316):0.00000001):0.00000001,(EPI_ISL_3951559:0.00029310,(EPI_ISL_3439124:0.00029312,EPI_ISL_6019234:0.00029306):0.00000001):0.00000001):0.00000001):0.00000001):0.00029302,EPI_ISL_3981417:0.00029323):0.00000001):0.00000001,(EPI_ISL_6929495:0.00000001,EPI_ISL_4128859:0.00029319):0.00029307):0.00000001):0.00000001):0.00000001):0.00000001):0.00000001):0.00000001,(((((((EPI_ISL_5354698:0.00029338,EPI_ISL_4325035:0.00000001):0.00029336,EPI_ISL_7141524:0.00029326):0.00000001,EPI_ISL_6324411:0.00029326):0.00000001,EPI_ISL_2767991:0.00000001):0.00000001,EPI_ISL_5794014:0.00029321):0.00000001,((((EPI_ISL_6765574:0.00029335,EPI_ISL_4477332:0.00000001):0.00029338,EPI_ISL_3971714:0.00000001):0.00000001,EPI_ISL_4776484:0.00029300):0.00029343,EPI_ISL_4214497:0.00000001):0.00029330):0.00029313,(((EPI_ISL_4352123:0.00029306,EPI_ISL_2809320:0.00000001):0.00029305,EPI_ISL_4862064:0.00029307):0.00000001,(EPI_ISL_2436134:0.00029303,((((EPI_ISL_3051077:0.00029566,EPI_ISL_2457713:0.00029334):0.00000001,EPI_ISL_2540498:0.00000001):0.00000001,(EPI_ISL_3969520:0.00029319,EPI_ISL_3454288:0.00000001):0.00029326):0.00029317,EPI_ISL_5269601:0.00029346):0.00000001):0.00000001):0.00000001):0.00000001):0.00000001,((((EPI_ISL_7773783:0.00029324,((((EPI_ISL_2906065:0.00000001,(EPI_ISL_7348208:0.00029305,EPI_ISL_6876183:0.00000001):0.00029311):0.00000001,(EPI_ISL_7838312:0.00058679,EPI_ISL_9022364:0.00029326):0.00000001):0.00000001,(((EPI_ISL_7557369:0.00029311,((EPI_ISL_6764552:0.00029330,EPI_ISL_7299077:0.00029322):0.00000001,EPI_ISL_3339191:0.00029348):0.00000001):0.00000001,((EPI_ISL_4521715:0.00029315,EPI_ISL_3954877:0.00088062):0.00000001,EPI_ISL_8589800:0.00029311):0.00000001):0.00000001,(EPI_ISL_7403805:0.00029294,EPI_ISL_6774577:0.00000001):0.00029326):0.00000001):0.00000001,EPI_ISL_7876510:0.00029351):0.00000001):0.00029310,(((((((((((EPI_ISL_7350549:0.00029453,EPI_ISL_2622939:0.00000001):0.00000001,(EPI_ISL_6298695:0.00029327,EPI_ISL_6672087:0.00029334):0.00000001):0.00000001,EPI_ISL_6802460:0.00029332):0.00029317,(EPI_ISL_6432684:0.00029357,EPI_ISL_3837636:0.00000001):0.00029346):0.00000001,((((EPI_ISL_3763657:0.00058780,EPI_ISL_3420192:0.00000001):0.00029326,EPI_ISL_2974230:0.00000001):0.00029328,EPI_ISL_4115554:0.00000001):0.00029380,EPI_ISL_2542685:0.00000001):0.00029310):0.00000001,((((((EPI_ISL_8098640:0.00029282,EPI_ISL_2960679:0.00000001):0.00029285,EPI_ISL_3705545:0.00000001):0.00029297,(EPI_ISL_4596129:0.00029311,EPI_ISL_4314046:0.00000001):0.00000001):0.00029302,((EPI_ISL_2831066:0.00029307,((EPI_ISL_6098846:0.00029319,((EPI_ISL_6286911:0.00029319,EPI_ISL_2706112:0.00000001):0.00000001,(EPI_ISL_5885186:0.00029319,(EPI_ISL_7064609:0.00029336,EPI_ISL_5407905:0.00029332):0.00000001):0.00000001):0.00000001):0.00000001,EPI_ISL_6008677:0.00029327):0.00029315):0.00000001,(((((EPI_ISL_4068292:0.00029331,(((EPI_ISL_2781721:0.00029327,EPI_ISL_7142608:0.00029338):0.00000001,(EPI_ISL_3467850:0.00029336,EPI_ISL_3298402:0.00000001):0.00029332):0.00000001,(((EPI_ISL_4148113:0.00029334,EPI_ISL_6675136:0.00029371):0.00000001,EPI_ISL_6107477:0.00029327):0.00000001,EPI_ISL_2538026:0.00000001):0.00000001):0.00000001):0.00000001,(((EPI_ISL_5459521:0.00029351,EPI_ISL_4527662:0.00000001):0.00000001,EPI_ISL_4970735:0.00029359):0.00000001,EPI_ISL_5922301:0.00029360):0.00029338):0.00000001,EPI_ISL_5498565:0.00029323):0.00029313,EPI_ISL_2518401:0.00029346):0.00000001,(((EPI_ISL_6817140:0.00029375,EPI_ISL_2730986:0.00000001):0.00029338,(((EPI_ISL_2848247:0.00000001,(((((EPI_ISL_7280883:0.00029303,EPI_ISL_2730648:0.00000001):0.00000001,EPI_ISL_3528100:0.00029312):0.00000001,EPI_ISL_4136932:0.00029548):0.00000001,((((EPI_ISL_6346726:0.00029328,EPI_ISL_2553202:0.00000001):0.00000001,EPI_ISL_2902919:0.00029305):0.00000001,EPI_ISL_2935753:0.00029307):0.00029308,EPI_ISL_6614241:0.00000001):0.00029305):0.00029435,EPI_ISL_7982233:0.00000001):0.00029264):0.00000001,EPI_ISL_6263794:0.00029500):0.00029276,(EPI_ISL_5529601:0.00029317,EPI_ISL_3201419:0.00000001):0.00000001):0.00029335):0.00000001,(((EPI_ISL_6297887:0.00029321,EPI_ISL_4248940:0.00029313):0.00000001,EPI_ISL_2608177:0.00000001):0.00000001,EPI_ISL_6430049:0.00029328):0.00029319):0.00000001):0.00000001):0.00000001):0.00000001,((((EPI_ISL_3108220:0.00000001,EPI_ISL_3106264:0.00029320):0.00000001,(EPI_ISL_7145398:0.00029311,EPI_ISL_6757872:0.00000001):0.00029315):0.00029309,(EPI_ISL_7203630:0.00029348,(EPI_ISL_2447534:0.00000001,(((((EPI_ISL_6874594:0.00029327,EPI_ISL_3979302:0.00029329):0.00000001,(EPI_ISL_2485662:0.00000001,(((EPI_ISL_2435963:0.00000001,EPI_ISL_2902489:0.00029334):0.00000001,EPI_ISL_3013357:0.00029330):0.00029328,(EPI_ISL_3467428:0.00029333,(EPI_ISL_7125025:0.00029237,EPI_ISL_4325483:0.00000001):0.00029565):0.00000001):0.00000001):0.00000001):0.00000001,EPI_ISL_5298625:0.00029335):0.00029336,EPI_ISL_3110161:0.00000001):0.00029363,EPI_ISL_7591596:0.00000001):0.00029327):0.00000001):0.00029311):0.00000001,(EPI_ISL_7300916:0.00029321,EPI_ISL_2723149:0.00000001):0.00029310):0.00000001):0.00000001,((EPI_ISL_7146530:0.00029308,EPI_ISL_3285073:0.00000001):0.00029306,(((EPI_ISL_3002003:0.00000001,EPI_ISL_3705668:0.00029313):0.00000001,EPI_ISL_6763469:0.00029308):0.00029306,((((((((EPI_ISL_6346402:0.00000001,EPI_ISL_3291685:0.00029263):0.00029318,((EPI_ISL_3996178:0.00029328,EPI_ISL_6141358:0.00029307):0.00000001,(((EPI_ISL_6840167:0.00029305,EPI_ISL_7388956:0.00029313):0.00000001,EPI_ISL_2515706:0.00000001):0.00000001,(EPI_ISL_6360288:0.00029319,EPI_ISL_6822473:0.00029315):0.00000001):0.00000001):0.00000001):0.00000001,EPI_ISL_6228073:0.00029319):0.00000001,(((EPI_ISL_6216545:0.00029310,(EPI_ISL_6833470:0.00029312,EPI_ISL_7026507:0.00029315):0.00000001):0.00000001,(EPI_ISL_7687152:0.00029310,EPI_ISL_3970025:0.00000001):0.00000001):0.00000001,EPI_ISL_6917842:0.00029318):0.00029308):0.00000001,EPI_ISL_3051921:0.00029293):0.00029316,EPI_ISL_3975753:0.00029325):0.00000001,((((((((((EPI_ISL_4317549:0.00029331,EPI_ISL_4100607:0.00000001):0.00000001,(EPI_ISL_7185529:0.00029339,EPI_ISL_4353794:0.00000001):0.00029335):0.00029326,EPI_ISL_5817883:0.00029323):0.00000001,EPI_ISL_6760473:0.00029355):0.00000001,((EPI_ISL_3977472:0.00000001,EPI_ISL_7842215:0.00029326):0.00000001,(EPI_ISL_8118541:0.00029340,(EPI_ISL_5303690:0.00029324,(((EPI_ISL_7688004:0.00029322,EPI_ISL_4318612:0.00000001):0.00000001,EPI_ISL_5504585:0.00029336):0.00000001,EPI_ISL_6918433:0.00029323):0.00029324):0.00000001):0.00000001):0.00000001):0.00000001,EPI_ISL_5036762:0.00029338):0.00029320,EPI_ISL_2515057:0.00000001):0.00029310,((((EPI_ISL_4795567:0.00029339,EPI_ISL_6002950:0.00029314):0.00000001,EPI_ISL_2172070:0.00029356):0.00000001,((EPI_ISL_6922167:0.00029312,EPI_ISL_5826636:0.00029315):0.00000001,(EPI_ISL_5494334:0.00058670,EPI_ISL_2318680:0.00000001):0.00000001):0.00000001):0.00000001,EPI_ISL_5785081:0.00029321):0.00029309):0.00000001,((EPI_ISL_7595257:0.00029308,EPI_ISL_6241164:0.00000001):0.00000001,EPI_ISL_3466583:0.00029299):0.00029307):0.00000001,((((EPI_ISL_5137320:0.00000001,EPI_ISL_5538748:0.00029386):0.00000001,EPI_ISL_6098712:0.00029336):0.00029321,((((EPI_ISL_5270243:0.00029558,EPI_ISL_5992374:0.00029317):0.00000001,EPI_ISL_2682640:0.00000001):0.00000001,((EPI_ISL_3097157:0.00029315,EPI_ISL_6939241:0.00029316):0.00000001,(EPI_ISL_4525831:0.00029321,EPI_ISL_6345711:0.00029322):0.00000001):0.00000001):0.00000001,((EPI_ISL_6004323:0.00000001,EPI_ISL_7655770:0.00029341):0.00000001,EPI_ISL_7576043:0.00029331):0.00029324):0.00000001):0.00029313,(((((((((EPI_ISL_8346779:0.00029318,EPI_ISL_4068384:0.00029311):0.00000001,EPI_ISL_7013069:0.00029315):0.00000001,((((EPI_ISL_3975972:0.00029308,EPI_ISL_5449782:0.00029311):0.00000001,EPI_ISL_3986289:0.00029307):0.00000001,(((EPI_ISL_5526950:0.00029316,((((EPI_ISL_4217385:0.00029279,EPI_ISL_4099430:0.00029337):0.00029365,EPI_ISL_5826965:0.00029303):0.00000001,EPI_ISL_4088502:0.00029311):0.00000001,EPI_ISL_3729821:0.00029307):0.00000001):0.00000001,(((EPI_ISL_3013951:0.00029308,EPI_ISL_4047504:0.00029323):0.00000001,EPI_ISL_5472598:0.00029308):0.00000001,(EPI_ISL_5447754:0.00029307,EPI_ISL_5449418:0.00029307):0.00000001):0.00000001):0.00000001,(EPI_ISL_5837614:0.00029315,((((EPI_ISL_4087906:0.00029308,EPI_ISL_3966364:0.00029310):0.00000001,EPI_ISL_6298135:0.00029310):0.00000001,EPI_ISL_6301044:0.00029308):0.00000001,((EPI_ISL_5043635:0.00029310,EPI_ISL_6114834:0.00058714):0.00000001,EPI_ISL_4442531:0.00029312):0.00000001):0.00000001):0.00000001):0.00000001):0.00000001,(EPI_ISL_5833845:0.00029299,EPI_ISL_7167892:0.00029310):0.00000001):0.00000001):0.00000001,EPI_ISL_5457801:0.00029309):0.00000001,EPI_ISL_3286139:0.00029314):0.00029320,(((EPI_ISL_7384206:0.00029312,EPI_ISL_2393105:0.00000001):0.00000001,EPI_ISL_4408804:0.00029316):0.00000001,(EPI_ISL_6580983:0.00029306,EPI_ISL_4582855:0.00000001):0.00029319):0.00029309):0.00000001,((EPI_ISL_6098152:0.00029328,EPI_ISL_3438981:0.00000001):0.00029313,(((((EPI_ISL_5525037:0.00058646,EPI_ISL_4146198:0.00029336):0.00000001,EPI_ISL_7186203:0.00029316):0.00000001,EPI_ISL_2910323:0.00000001):0.00000001,EPI_ISL_4532323:0.00029319):0.00029311,(EPI_ISL_5790093:0.00029308,EPI_ISL_3247985:0.00000001):0.00029303):0.00000001):0.00000001):0.00000001,(((EPI_ISL_3360070:0.00029324,((EPI_ISL_3284915:0.00029341,EPI_ISL_8067321:0.00029311):0.00000001,(EPI_ISL_3953327:0.00029326,(EPI_ISL_4548388:0.00029321,EPI_ISL_2254062:0.00000001):0.00000001):0.00000001):0.00000001):0.00000001,EPI_ISL_3439291:0.00029323):0.00029310,(((EPI_ISL_6343566:0.00000001,EPI_ISL_5026049:0.00029318):0.00000001,EPI_ISL_6099527:0.00029321):0.00029308,((EPI_ISL_3284744:0.00000001,EPI_ISL_3241500:0.00029314):0.00000001,EPI_ISL_7533139:0.00029324):0.00029310):0.00000001):0.00000001):0.00000001,((((EPI_ISL_4088229:0.00000001,EPI_ISL_7283447:0.00029315):0.00000001,EPI_ISL_5977692:0.00029304):0.00029306,((EPI_ISL_2781351:0.00000001,EPI_ISL_5046927:0.00029317):0.00000001,EPI_ISL_6430938:0.00029303):0.00029307):0.00000001,(((((((EPI_ISL_6225372:0.00029327,EPI_ISL_3108721:0.00029414):0.00000001,EPI_ISL_5892531:0.00029319):0.00000001,EPI_ISL_8168292:0.00029333):0.00000001,EPI_ISL_2437315:0.00000001):0.00000001,EPI_ISL_3221987:0.00029332):0.00029315,(EPI_ISL_4192014:0.00000001,EPI_ISL_3973057:0.00058668):0.00029308):0.00000001,((EPI_ISL_7839826:0.00029315,EPI_ISL_4324055:0.00000001):0.00029306,(EPI_ISL_7284323:0.00029321,EPI_ISL_3201257:0.00000001):0.00029309):0.00000001):0.00000001):0.00000001):0.00000001):0.00000001):0.00000001):0.00000001,(((((EPI_ISL_6292800:0.00029324,EPI_ISL_2868139:0.00000001):0.00000001,EPI_ISL_5525273:0.00029315):0.00029310,((EPI_ISL_3581219:0.00029313,EPI_ISL_3139818:0.00000001):0.00029303,((((EPI_ISL_6548380:0.00029301,EPI_ISL_6768298:0.00029310):0.00000001,EPI_ISL_5134589:0.00000001):0.00000001,EPI_ISL_6346636:0.00029308):0.00029304,EPI_ISL_4067595:0.00000001):0.00000001):0.00029305):0.00000001,((EPI_ISL_5127195:0.00000001,EPI_ISL_4764290:0.00029314):0.00027049,EPI_ISL_3445409:0.00023654):0.00007921):0.00000001,(((EPI_ISL_4265312:0.00029326,EPI_ISL_5447517:0.00029445):0.00000001,((((((EPI_ISL_5920997:0.00029339,EPI_ISL_5791411:0.00000001):0.00029326,((EPI_ISL_7298004:0.00058692,EPI_ISL_2815469:0.00029312):0.00000001,EPI_ISL_6009586:0.00029319):0.00000001):0.00000001,((EPI_ISL_4314711:0.00029326,(EPI_ISL_5827880:0.00029320,EPI_ISL_5276690:0.00000001):0.00029321):0.00000001,EPI_ISL_3811760:0.00029311):0.00000001):0.00000001,EPI_ISL_7760695:0.00029330):0.00000001,(EPI_ISL_4796640:0.00000001,EPI_ISL_3094184:0.00029333):0.00000001):0.00000001,(EPI_ISL_2552924:0.00000001,EPI_ISL_4797495:0.00029355):0.00000001):0.00000001):0.00000001,EPI_ISL_7869797:0.00029321):0.00029313):0.00000001):0.00000001):0.00000001):0.00000001):0.00000001):0.00000001,((((EPI_ISL_7555550:0.00029326,EPI_ISL_2704031:0.00000001):0.00000001,EPI_ISL_3042305:0.00029324):0.00000001,EPI_ISL_3966803:0.00029326):0.00000001,(EPI_ISL_7717076:0.00058643,EPI_ISL_5123652:0.00000001):0.00029313):0.00029330):0.00000001,((((EPI_ISL_6967807:0.00029311,EPI_ISL_2852445:0.00000001):0.00000001,EPI_ISL_6232002:0.00029308):0.00000001,EPI_ISL_4753226:0.00029317):0.00000001,(EPI_ISL_5186443:0.00029354,EPI_ISL_4248084:0.00000001):0.00029319):0.00029309):0.00000001,((EPI_ISL_6805067:0.00029316,((EPI_ISL_7773295:0.00029325,(EPI_ISL_6799631:0.00029311,EPI_ISL_6352671:0.00029306):0.00000001):0.00000001,(EPI_ISL_7382245:0.00029310,EPI_ISL_3359250:0.00000001):0.00000001):0.00000001):0.00029309,(((((((EPI_ISL_6807581:0.00029302,EPI_ISL_6019142:0.00000001):0.00029298,EPI_ISL_2703017:0.00000001):0.00000001,EPI_ISL_4527293:0.00029292):0.00000001,EPI_ISL_4971927:0.00029300):0.00029296,EPI_ISL_4066985:0.00000001):0.00029302,((EPI_ISL_6822521:0.00029312,EPI_ISL_3498882:0.00000001):0.00000001,EPI_ISL_4325509:0.00029305):0.00029306):0.00000001,(((((EPI_ISL_5300232:0.00029307,EPI_ISL_6928839:0.00029307):0.00000001,EPI_ISL_2438511:0.00000001):0.00000001,((EPI_ISL_8225258:0.00000001,EPI_ISL_7766650:0.00000001):0.00029287,EPI_ISL_8555250:0.00000001):0.00029316):0.00027061,EPI_ISL_3282612:0.00023665):0.00007911,(EPI_ISL_4248623:0.00058674,EPI_ISL_3224485:0.00000001):0.00029309):0.00000001):0.00000001):0.00000001):0.00000001,(((EPI_ISL_2394486:0.00029319,EPI_ISL_2996486:0.00029310):0.00000001,(((((EPI_ISL_6157109:0.00029360,EPI_ISL_3966485:0.00029324):0.00000001,EPI_ISL_9698825:0.00029319):0.00000001,EPI_ISL_3697104:0.00029324):0.00000001,EPI_ISL_2552284:0.00000001):0.00000001,(EPI_ISL_6030771:0.00029292,EPI_ISL_7206501:0.00000001):0.00029324):0.00029311):0.00000001,((EPI_ISL_8812349:0.00029343,((EPI_ISL_5493860:0.00029335,((EPI_ISL_8201071:0.00029339,EPI_ISL_3466508:0.00000001):0.00000001,EPI_ISL_8967150:0.00029335):0.00000001):0.00000001,(EPI_ISL_7820031:0.00058708,EPI_ISL_7117876:0.00029405):0.00000001):0.00000001):0.00029326,((((EPI_ISL_3422468:0.00029399,((((EPI_ISL_5841450:0.00029319,EPI_ISL_3468474:0.00029314):0.00000001,EPI_ISL_5892536:0.00029304):0.00000001,EPI_ISL_4499548:0.00029310):0.00000001,(EPI_ISL_5306757:0.00000001,EPI_ISL_4905513:0.00029249):0.00029335):0.00000001):0.00000001,EPI_ISL_3367552:0.00029319):0.00000001,((EPI_ISL_2171861:0.00000001,EPI_ISL_2767856:0.00029547):0.00000001,((EPI_ISL_7559194:0.00029309,EPI_ISL_6499436:0.00000001):0.00029312,(EPI_ISL_4477704:0.00029322,(EPI_ISL_5525422:0.00029304,EPI_ISL_3069477:0.00029318):0.00000001):0.00000001):0.00000001):0.00000001):0.00000001,EPI_ISL_4218142:0.00058667):0.00029316):0.00000001):0.00000001):0.00000001,EPI_ISL_3726246:0.00029346):0.00000001):0.00000001,(((EPI_ISL_5787479:0.00029308,EPI_ISL_4320660:0.00000001):0.00029306,((((EPI_ISL_2514506:0.00000001,EPI_ISL_6823206:0.00058675):0.00000001,EPI_ISL_7726541:0.00029317):0.00029310,EPI_ISL_2348159:0.00029311):0.00000001,(((EPI_ISL_3334902:0.00029311,EPI_ISL_3173209:0.00000001):0.00000001,EPI_ISL_4852472:0.00029313):0.00000001,EPI_ISL_6304132:0.00029302):0.00029318):0.00000001):0.00000001,(((EPI_ISL_6233909:0.00029307,EPI_ISL_3167402:0.00000001):0.00029322,EPI_ISL_3168279:0.00000001):0.00029302,((((EPI_ISL_3365407:0.00000001,EPI_ISL_2435700:0.00029309):0.00029305,(EPI_ISL_2553878:0.00000001,(EPI_ISL_3359727:0.00029316,EPI_ISL_2907991:0.00029311):0.00000001):0.00000001):0.00000001,(EPI_ISL_5975232:0.00029289,EPI_ISL_3367585:0.00000001):0.00029318):0.00029312,EPI_ISL_2850020:0.00029317):0.00000001):0.00000001):0.00000001):0.00000001,(((((EPI_ISL_6213765:0.00029300,EPI_ISL_3360201:0.00000001):0.00029303,((((EPI_ISL_3286648:0.00000001,EPI_ISL_7626546:0.00029317):0.00000001,EPI_ISL_7992982:0.00029343):0.00029309,((((EPI_ISL_4588566:0.00029300,EPI_ISL_4018268:0.00000001):0.00000001,EPI_ISL_6224008:0.00029315):0.00000001,EPI_ISL_4942407:0.00029337):0.00000001,EPI_ISL_4263196:0.00029315):0.00029306):0.00000001,((((EPI_ISL_3582535:0.00029342,EPI_ISL_4527584:0.00029570):0.00000001,EPI_ISL_3312737:0.00000001):0.00000001,EPI_ISL_7676640:0.00029363):0.00029328,EPI_ISL_3849155:0.00029312):0.00000001):0.00000001):0.00000001,((((EPI_ISL_5605957:0.00029331,EPI_ISL_3041754:0.00000001):0.00000001,(EPI_ISL_7764164:0.00029372,EPI_ISL_6626283:0.00000001):0.00029335):0.00000001,EPI_ISL_4325962:0.00029303):0.00029305,((((((EPI_ISL_4354176:0.00029321,EPI_ISL_3990417:0.00000001):0.00029316,EPI_ISL_5276863:0.00029548):0.00000001,EPI_ISL_2706947:0.00000001):0.00000001,EPI_ISL_8239229:0.00029341):0.00029309,EPI_ISL_2717626:0.00029310):0.00000001,(EPI_ISL_4188930:0.00029277,(((EPI_ISL_8169155:0.00029281,((EPI_ISL_6769383:0.00029285,EPI_ISL_6430867:0.00000001):0.00029290,EPI_ISL_5528298:0.00029278):0.00000001):0.00000001,((EPI_ISL_3288195:0.00000001,(EPI_ISL_7633307:0.00029284,((EPI_ISL_3444963:0.00029312,EPI_ISL_6819741:0.00029290):0.00000001,(EPI_ISL_4402861:0.00029283,(((EPI_ISL_6111143:0.00029294,EPI_ISL_4101030:0.00000001):0.00000001,EPI_ISL_5785162:0.00029299):0.00000001,(((EPI_ISL_7876805:0.00029304,EPI_ISL_5991605:0.00029373):0.00000001,EPI_ISL_4353790:0.00000001):0.00000001,(EPI_ISL_7020969:0.00029348,EPI_ISL_6551962:0.00000001):0.00029343):0.00029301):0.00029288):0.00000001):0.00000001):0.00000001):0.00000001,(EPI_ISL_5792718:0.00029324,(EPI_ISL_4322637:0.00029287,EPI_ISL_5994750:0.00029279):0.00000001):0.00000001):0.00000001):0.00000001,((EPI_ISL_5896572:0.00000001,EPI_ISL_6869651:0.00058657):0.00000001,EPI_ISL_6875568:0.00029269):0.00029279):0.00000001):0.00029306):0.00000001):0.00000001):0.00000001,(((((EPI_ISL_5206104:0.00029311,EPI_ISL_3095115:0.00000001):0.00000001,((EPI_ISL_4894288:0.00029333,EPI_ISL_4678938:0.00000001):0.00000001,EPI_ISL_5473394:0.00029334):0.00029318):0.00000001,EPI_ISL_3286667:0.00029339):0.00029307,(EPI_ISL_3698472:0.00029307,((((EPI_ISL_7956429:0.00029318,(EPI_ISL_3726440:0.00058670,EPI_ISL_4251059:0.00029321):0.00000001):0.00000001,(EPI_ISL_4321875:0.00029326,(((((EPI_ISL_5977379:0.00029366,EPI_ISL_4213445:0.00000001):0.00000001,EPI_ISL_6764711:0.00029332):0.00029307,EPI_ISL_3933175:0.00000001):0.00029312,EPI_ISL_3171721:0.00029316):0.00000001,(EPI_ISL_6576861:0.00029319,EPI_ISL_2707245:0.00000001):0.00000001):0.00000001):0.00000001):0.00000001,EPI_ISL_3178649:0.00029346):0.00029310,((EPI_ISL_5965848:0.00029313,EPI_ISL_3915578:0.00000001):0.00000001,EPI_ISL_6297588:0.00029324):0.00029310):0.00000001):0.00000001):0.00000001,((((((((EPI_ISL_6286423:0.00029317,EPI_ISL_7144687:0.00029326):0.00000001,EPI_ISL_2485552:0.00000001):0.00000001,EPI_ISL_6142568:0.00029314):0.00000001,EPI_ISL_4067557:0.00029351):0.00000001,EPI_ISL_6294062:0.00029330):0.00029313,(((((EPI_ISL_3172575:0.00029326,EPI_ISL_2995513:0.00000001):0.00000001,EPI_ISL_7031774:0.00029333):0.00000001,EPI_ISL_7760339:0.00029351):0.00029313,((((((EPI_ISL_4009582:0.00000001,(((EPI_ISL_6298225:0.00000001,EPI_ISL_6797367:0.00029371):0.00000001,EPI_ISL_6868128:0.00029321):0.00029311,(EPI_ISL_6818503:0.00029315,((EPI_ISL_6580603:0.00029300,EPI_ISL_6225395:0.00029305):0.00000001,EPI_ISL_6761947:0.00029311):0.00000001):0.00000001):0.00000001):0.00000001,EPI_ISL_5996941:0.00058698):0.00029305,((EPI_ISL_2346989:0.00000001,((EPI_ISL_2973223:0.00029304,EPI_ISL_3013763:0.00029306):0.00000001,((EPI_ISL_6510238:0.00029317,EPI_ISL_6352100:0.00029313):0.00000001,(EPI_ISL_5994170:0.00029317,EPI_ISL_2935573:0.00029308):0.00000001):0.00000001):0.00000001):0.00000001,EPI_ISL_3042602:0.00029341):0.00029310):0.00000001,(((EPI_ISL_3978562:0.00029385,((EPI_ISL_5133095:0.00029382,EPI_ISL_4581133:0.00000001):0.00029376,(EPI_ISL_8716793:0.00029378,((EPI_ISL_3836934:0.00000001,EPI_ISL_6006865:0.00029366):0.00000001,EPI_ISL_4622376:0.00029365):0.00029383):0.00000001):0.00000001):0.00000001,EPI_ISL_3288221:0.00029382):0.00029341,(((EPI_ISL_7326442:0.00029344,EPI_ISL_3335337:0.00000001):0.00029309,((((EPI_ISL_5892974:0.00029317,EPI_ISL_2091609:0.00000001):0.00000001,(EPI_ISL_5448890:0.00029330,EPI_ISL_4673511:0.00000001):0.00029317):0.00000001,(EPI_ISL_4771535:0.00029311,EPI_ISL_4320329:0.00000001):0.00029305):0.00000001,EPI_ISL_3050848:0.00029341):0.00029309):0.00000001,((((EPI_ISL_6868112:0.00029318,EPI_ISL_5757597:0.00000001):0.00058683,EPI_ISL_3570521:0.00000001):0.00000001,EPI_ISL_7345091:0.00058677):0.00000001,EPI_ISL_6213225:0.00029344):0.00029309):0.00000001):0.00000001):0.00000001,(EPI_ISL_3125802:0.00029344,EPI_ISL_3106225:0.00000001):0.00029309):0.00000001,(((((EPI_ISL_7348258:0.00000001,EPI_ISL_4247698:0.00029320):0.00000001,EPI_ISL_5407105:0.00029335):0.00007914,EPI_ISL_3282325:0.00027051):0.00023654,((EPI_ISL_2913935:0.00000001,EPI_ISL_5889826:0.00029330):0.00000001,EPI_ISL_6266085:0.00029306):0.00029303):0.00000001,((((EPI_ISL_6610074:0.00029317,EPI_ISL_3444036:0.00029344):0.00000001,EPI_ISL_4335708:0.00029551):0.00000001,EPI_ISL_3992233:0.00000001):0.00000001,EPI_ISL_6007373:0.00029315):0.00029309):0.00000001):0.00000001):0.00000001,((EPI_ISL_2638995:0.00000001,EPI_ISL_6767850:0.00029335):0.00000001,EPI_ISL_5993429:0.00029311):0.00029305):0.00000001):0.00000001,(((((EPI_ISL_2513587:0.00000001,(EPI_ISL_7283316:0.00029353,EPI_ISL_5649943:0.00000001):0.00029341):0.00000001,EPI_ISL_7396325:0.00029330):0.00029320,EPI_ISL_3141286:0.00029360):0.00000001,(EPI_ISL_3139166:0.00000001,((EPI_ISL_2849536:0.00000001,EPI_ISL_4772953:0.00029259):0.00000001,(EPI_ISL_4527251:0.00029365,EPI_ISL_3701064:0.00000001):0.00029333):0.00029306):0.00029309):0.00000001,((((EPI_ISL_3764467:0.00000001,(EPI_ISL_8071914:0.00058662,EPI_ISL_6999684:0.00029312):0.00000001):0.00000001,((EPI_ISL_7819374:0.00029351,EPI_ISL_7397732:0.00029307):0.00000001,((EPI_ISL_8341763:0.00029299,((EPI_ISL_9698563:0.00029301,EPI_ISL_7763089:0.00029304):0.00000001,EPI_ISL_7488950:0.00029336):0.00000001):0.00000001,(EPI_ISL_7267295:0.00029310,EPI_ISL_5045053:0.00029321):0.00000001):0.00000001):0.00000001):0.00000001,EPI_ISL_5502697:0.00029339):0.00029307,(((EPI_ISL_3764101:0.00029314,(EPI_ISL_6171353:0.00029270,EPI_ISL_4670015:0.00000001):0.00029311):0.00000001,(EPI_ISL_3955656:0.00029346,(EPI_ISL_4526032:0.00029321,(EPI_ISL_2608037:0.00000001,(EPI_ISL_6008384:0.00029314,(EPI_ISL_4523199:0.00000001,(EPI_ISL_5024473:0.00029337,EPI_ISL_3250408:0.00000001):0.00029310):0.00000001):0.00029313):0.00000001):0.00000001):0.00000001):0.00000001,EPI_ISL_4079649:0.00029315):0.00029310):0.00000001):0.00000001):0.00000001,(((((EPI_ISL_4499083:0.00029313,EPI_ISL_2917955:0.00000001):0.00000001,EPI_ISL_4268823:0.00029316):0.00029326,EPI_ISL_7349274:0.00000001):0.00029310,(((EPI_ISL_6045937:0.00029329,EPI_ISL_4618845:0.00000001):0.00029314,(EPI_ISL_6238245:0.00029319,EPI_ISL_2551625:0.00000001):0.00000001):0.00000001,(EPI_ISL_5832464:0.00058705,EPI_ISL_6800059:0.00029353):0.00000001):0.00029310):0.00000001,((((EPI_ISL_2901058:0.00000001,EPI_ISL_3807714:0.00029344):0.00000001,(((EPI_ISL_5836995:0.00029345,EPI_ISL_6142528:0.00000001):0.00000001,EPI_ISL_8039762:0.00029342):0.00000001,EPI_ISL_6343909:0.00029366):0.00029336):0.00023756,((((EPI_ISL_6704956:0.00029281,EPI_ISL_2537606:0.00000001):0.00000001,EPI_ISL_3311981:0.00029283):0.00000001,EPI_ISL_7361794:0.00029292):0.00000001,EPI_ISL_4352760:0.00029285):0.00027131):0.00007828,(((EPI_ISL_4310347:0.00029314,EPI_ISL_3985008:0.00000001):0.00029320,((((EPI_ISL_6049309:0.00029308,EPI_ISL_3701967:0.00000001):0.00000001,((EPI_ISL_7678790:0.00029327,EPI_ISL_3993526:0.00000001):0.00000001,EPI_ISL_3042645:0.00029319):0.00029310):0.00000001,(((EPI_ISL_5963909:0.00029315,((EPI_ISL_6800336:0.00029312,(((EPI_ISL_5481198:0.00000001,EPI_ISL_6874958:0.00029307):0.00000001,((EPI_ISL_6049256:0.00000001,EPI_ISL_7182605:0.00029308):0.00000001,EPI_ISL_7725263:0.00058646):0.00029302):0.00029303,(((EPI_ISL_5964515:0.00029296,EPI_ISL_5480949:0.00000001):0.00000001,EPI_ISL_7961612:0.00029309):0.00000001,EPI_ISL_6111392:0.00029301):0.00029303):0.00000001):0.00000001,(EPI_ISL_7034880:0.00029310,EPI_ISL_3203630:0.00000001):0.00000001):0.00000001):0.00029307,((EPI_ISL_5526996:0.00058689,EPI_ISL_3002313:0.00000001):0.00029311,EPI_ISL_3706094:0.00029310):0.00000001):0.00000001,EPI_ISL_2912630:0.00029312):0.00000001):0.00000001,((((EPI_ISL_3811661:0.00029562,EPI_ISL_2702042:0.00000001):0.00000001,(EPI_ISL_6844238:0.00000001,EPI_ISL_4481637:0.00029332):0.00000001):0.00000001,EPI_ISL_3641568:0.00029330):0.00029315,((EPI_ISL_7020578:0.00029317,EPI_ISL_4330166:0.00000001):0.00029309,(((((((EPI_ISL_3564263:0.00058668,EPI_ISL_2935891:0.00000001):0.00000001,EPI_ISL_3976439:0.00058675):0.00000001,EPI_ISL_6772380:0.00029381):0.00029317,EPI_ISL_2553361:0.00000001):0.00000001,EPI_ISL_2995228:0.00029345):0.00000001,EPI_ISL_5040741:0.00029321):0.00000001,EPI_ISL_4266228:0.00029315):0.00029310):0.00000001):0.00000001):0.00000001):0.00000001,((((EPI_ISL_7158994:0.00029329,EPI_ISL_3439064:0.00000001):0.00000001,EPI_ISL_4941424:0.00029287):0.00029316,((EPI_ISL_8789244:0.00029333,(EPI_ISL_5036295:0.00058674,EPI_ISL_3771292:0.00029308):0.00000001):0.00000001,EPI_ISL_3000912:0.00000001):0.00000001):0.00029294,((((EPI_ISL_5961291:0.00029316,EPI_ISL_6927534:0.00029338):0.00000001,EPI_ISL_3528936:0.00000001):0.00000001,EPI_ISL_4772160:0.00029306):0.00029306,((EPI_ISL_4854274:0.00029311,EPI_ISL_3283071:0.00000001):0.00000001,(EPI_ISL_7539999:0.00029384,EPI_ISL_7158168:0.00000001):0.00029343):0.00029308):0.00000001):0.00000001):0.00000001):0.00000001):0.00000001):0.00000001):0.00000001):0.00000001,((((((EPI_ISL_7511567:0.00029327,EPI_ISL_5991889:0.00000001):0.00029318,EPI_ISL_5993606:0.00000001):0.00029306,EPI_ISL_3006184:0.00029316):0.00000001,((EPI_ISL_3799294:0.00029336,EPI_ISL_6302634:0.00058668):0.00000001,(((EPI_ISL_5121245:0.00000001,EPI_ISL_4933056:0.00029276):0.00029312,(EPI_ISL_4594155:0.00029343,EPI_ISL_3279196:0.00029316):0.00000001):0.00000001,(EPI_ISL_2847753:0.00000001,(EPI_ISL_4460557:0.00029311,EPI_ISL_5276563:0.00029319):0.00000001):0.00000001):0.00000001):0.00000001):0.00000001,((EPI_ISL_5041648:0.00000001,EPI_ISL_4531890:0.00029240):0.00029291,((EPI_ISL_6434124:0.00058707,EPI_ISL_4864717:0.00000001):0.00000001,EPI_ISL_6360840:0.00029332):0.00000001):0.00029320):0.00029311,(EPI_ISL_5289124:0.00029353,EPI_ISL_4246947:0.00000001):0.00029314):0.00000001):0.00000001):0.00000001):0.00000001):0.00000001):0.00000001,((EPI_ISL_3955128:0.00029551,(EPI_ISL_5491629:0.00029313,(EPI_ISL_6771187:0.00029314,EPI_ISL_2804072:0.00000001):0.00000001):0.00000001):0.00029309,((EPI_ISL_3201627:0.00029303,EPI_ISL_3107075:0.00000001):0.00029305,(((EPI_ISL_6204124:0.00000001,EPI_ISL_4773195:0.00029292):0.00029317,EPI_ISL_6718014:0.00000001):0.00000001,EPI_ISL_3973476:0.00029302):0.00029304):0.00000001):0.00000001):0.00000001):0.00000001,((((((EPI_ISL_5786585:0.00029306,EPI_ISL_5448400:0.00029306):0.00000001,EPI_ISL_3640448:0.00000001):0.00000001,EPI_ISL_4308538:0.00029264):0.00029306,EPI_ISL_3336957:0.00000001):0.00029310,EPI_ISL_3042657:0.00029313):0.00000001,((((((((((EPI_ISL_6300881:0.00029333,EPI_ISL_5619510:0.00000001):0.00029320,EPI_ISL_5788131:0.00029312):0.00000001,EPI_ISL_2700519:0.00000001):0.00000001,EPI_ISL_6119389:0.00029317):0.00029309,EPI_ISL_4851430:0.00029313):0.00000001,(EPI_ISL_4213789:0.00029312,EPI_ISL_2909203:0.00000001):0.00029317):0.00000001,((EPI_ISL_5752236:0.00029295,(((EPI_ISL_5448953:0.00029306,EPI_ISL_6429523:0.00029305):0.00000001,EPI_ISL_7142611:0.00029303):0.00000001,(EPI_ISL_5450090:0.00000001,EPI_ISL_7165149:0.00029316):0.00000001):0.00000001):0.00029305,((((EPI_ISL_6297939:0.00029309,EPI_ISL_3167850:0.00029306):0.00000001,(((EPI_ISL_6672421:0.00000001,EPI_ISL_3338744:0.00029319):0.00029307,((EPI_ISL_3837810:0.00000001,(EPI_ISL_7682790:0.00029309,EPI_ISL_7488377:0.00000001):0.00029307):0.00000001,EPI_ISL_3167851:0.00029323):0.00029309):0.00000001,(((EPI_ISL_7144837:0.00029352,EPI_ISL_2912296:0.00000001):0.00029305,EPI_ISL_3214606:0.00029310):0.00000001,(EPI_ISL_9699403:0.00058631,EPI_ISL_2963049:0.00000001):0.00029316):0.00000001):0.00000001):0.00000001,(((EPI_ISL_8172796:0.00029303,EPI_ISL_3027185:0.00000001):0.00029303,EPI_ISL_2542025:0.00000001):0.00000002,EPI_ISL_5792320:0.00000001):0.00029311):0.00000001,((((((((EPI_ISL_2317819:0.00000001,(EPI_ISL_7557218:0.00029338,EPI_ISL_2808937:0.00029322):0.00000001):0.00000001,(((EPI_ISL_6351704:0.00029325,EPI_ISL_3954698:0.00029414):0.00000001,(EPI_ISL_6556988:0.00029319,EPI_ISL_5097903:0.00000001):0.00029319):0.00000001,((EPI_ISL_6592588:0.00029337,EPI_ISL_6038988:0.00000001):0.00029347,((EPI_ISL_7867168:0.00029347,EPI_ISL_7298860:0.00000001):0.00029333,(EPI_ISL_7203024:0.00029344,EPI_ISL_5137277:0.00000001):0.00029330):0.00000001):0.00000001):0.00000001):0.00000001,(((EPI_ISL_3560659:0.00029329,(EPI_ISL_6869125:0.00029384,EPI_ISL_5242372:0.00000001):0.00029354):0.00000001,(EPI_ISL_6613298:0.00029405,EPI_ISL_6433367:0.00000001):0.00029366):0.00000001,((EPI_ISL_7960982:0.00029325,EPI_ISL_6940069:0.00029329):0.00000001,((EPI_ISL_3108618:0.00029326,EPI_ISL_4481398:0.00029330):0.00000001,(EPI_ISL_3338058:0.00029387,EPI_ISL_3094961:0.00000001):0.00029330):0.00000001):0.00000001):0.00000001):0.00000001,EPI_ISL_6552965:0.00029327):0.00029314,(EPI_ISL_5922474:0.00029342,EPI_ISL_2815106:0.00000001):0.00029336):0.00000001,((EPI_ISL_7022165:0.00029311,EPI_ISL_2866923:0.00000001):0.00029306,(((EPI_ISL_7345635:0.00029304,EPI_ISL_2914247:0.00000001):0.00000001,EPI_ISL_6113698:0.00029305):0.00000001,EPI_ISL_4670814:0.00029320):0.00029309):0.00000001):0.00000001,(((((EPI_ISL_7515360:0.00029324,EPI_ISL_5922463:0.00000001):0.00000001,EPI_ISL_3126054:0.00029314):0.00000001,EPI_ISL_6578066:0.00029315):0.00029307,(((((EPI_ISL_3042725:0.00000001,(EPI_ISL_6441918:0.00029320,((EPI_ISL_6194305:0.00029279,((EPI_ISL_7750626:0.00000001,EPI_ISL_7444809:0.00029264):0.00000001,EPI_ISL_6819847:0.00029306):0.00029313):0.00000001,EPI_ISL_6189482:0.00000001):0.00000001):0.00029320):0.00000001,EPI_ISL_5479536:0.00029326):0.00029317,EPI_ISL_3310537:0.00000001):0.00029310,(((EPI_ISL_5916174:0.00029320,EPI_ISL_2540128:0.00000001):0.00000001,EPI_ISL_6198616:0.00029318):0.00000001,((EPI_ISL_5525878:0.00000001,EPI_ISL_8784574:0.00029338):0.00000001,EPI_ISL_8518518:0.00029331):0.00029321):0.00029310):0.00000001,(((((EPI_ISL_4682179:0.00029303,(EPI_ISL_5245585:0.00029308,(EPI_ISL_4319545:0.00029307,(EPI_ISL_2703610:0.00029305,EPI_ISL_2937578:0.00000001):0.00000001):0.00000001):0.00000001):0.00000001,EPI_ISL_7720568:0.00029303):0.00029305,(EPI_ISL_3174700:0.00029308,EPI_ISL_2849728:0.00000001):0.00029306):0.00000001,(((((EPI_ISL_4793282:0.00029320,EPI_ISL_7905990:0.00029410):0.00000001,EPI_ISL_2171860:0.00000001):0.00000001,EPI_ISL_6219205:0.00029326):0.00029313,(((EPI_ISL_5958362:0.00029313,EPI_ISL_3140489:0.00029296):0.00000001,(EPI_ISL_7723628:0.00029343,(EPI_ISL_6300787:0.00029322,EPI_ISL_2517427:0.00000001):0.00000001):0.00000001):0.00000001,(EPI_ISL_2567681:0.00029312,EPI_ISL_5029696:0.00029313):0.00000001):0.00029310):0.00000001,(((((EPI_ISL_4529410:0.00029295,(EPI_ISL_4404643:0.00029313,EPI_ISL_5045892:0.00029312):0.00000001):0.00000001,((EPI_ISL_3640557:0.00029323,((EPI_ISL_6806175:0.00029313,EPI_ISL_7759837:0.00029548):0.00000001,EPI_ISL_3311165:0.00029316):0.00000001):0.00000001,((EPI_ISL_2914361:0.00029316,(EPI_ISL_7557682:0.00029321,EPI_ISL_7462885:0.00000001):0.00029312):0.00000001,EPI_ISL_2552298:0.00000001):0.00000001):0.00000001):0.00000001,(EPI_ISL_5118253:0.00058603,(EPI_ISL_4940158:0.00000001,(((EPI_ISL_7964670:0.00029323,EPI_ISL_7396661:0.00029304):0.00000001,(EPI_ISL_4875350:0.00029322,(EPI_ISL_7518159:0.00000001,EPI_ISL_6019259:0.00029327):0.00000001):0.00000001):0.00000001,EPI_ISL_4595148:0.00029315):0.00029315):0.00000001):0.00029308):0.00029312,EPI_ISL_3529988:0.00029317):0.00000001,((EPI_ISL_5824590:0.00029317,EPI_ISL_2995134:0.00000001):0.00000001,(((EPI_ISL_3283693:0.00029301,EPI_ISL_2717463:0.00000001):0.00000001,EPI_ISL_3560989:0.00029309):0.00000001,(((EPI_ISL_4010464:0.00000001,(EPI_ISL_7184853:0.00029322,EPI_ISL_6820501:0.00000001):0.00029304):0.00000001,(EPI_ISL_4869851:0.00029311,(EPI_ISL_6672905:0.00029329,EPI_ISL_4453403:0.00029302):0.00000001):0.00000001):0.00000001,EPI_ISL_5817420:0.00029307):0.00029316):0.00029306):0.00029309):0.00000001):0.00000001):0.00000001,((((EPI_ISL_6870840:0.00029301,EPI_ISL_4850673:0.00000001):0.00029301,EPI_ISL_2513457:0.00000001):0.00029312,((((EPI_ISL_7819090:0.00029319,EPI_ISL_8068509:0.00029350):0.00000001,EPI_ISL_6867021:0.00029334):0.00000001,((((EPI_ISL_8784748:0.00029334,EPI_ISL_7148378:0.00029334):0.00000001,EPI_ISL_5834065:0.00029371):0.00000001,(EPI_ISL_4142624:0.00029334,(EPI_ISL_7558568:0.00029323,EPI_ISL_6799282:0.00000001):0.00029323):0.00000001):0.00000001,(EPI_ISL_6765560:0.00029323,EPI_ISL_2830657:0.00000001):0.00000001):0.00000001):0.00000001,EPI_ISL_5476480:0.00058715):0.00029317):0.00000001,(((((EPI_ISL_6616240:0.00029312,EPI_ISL_4087341:0.00000001):0.00000001,EPI_ISL_7845641:0.00029315):0.00000001,EPI_ISL_4763424:0.00029308):0.00000001,EPI_ISL_6106760:0.00029320):0.00029309,((((EPI_ISL_4453434:0.00029316,EPI_ISL_3202217:0.00000001):0.00029315,EPI_ISL_2848233:0.00000001):0.00029309,(EPI_ISL_6926006:0.00000001,EPI_ISL_6796232:0.00029317):0.00029310):0.00000001,(EPI_ISL_7202687:0.00029307,EPI_ISL_2569539:0.00000001):0.00029305):0.00000001):0.00000001):0.00000001):0.00000001):0.00000001):0.00000001,(((((((EPI_ISL_6798068:0.00029330,EPI_ISL_5127422:0.00000001):0.00029321,(((((((EPI_ISL_4349805:0.00029333,EPI_ISL_7844485:0.00029332):0.00000001,EPI_ISL_5836589:0.00029340):0.00000001,(EPI_ISL_3041626:0.00029335,(((EPI_ISL_4351922:0.00029414,EPI_ISL_3953632:0.00000001):0.00029405,EPI_ISL_3973312:0.00000001):0.00029368,(EPI_ISL_4287640:0.00029362,EPI_ISL_4318837:0.00000001):0.00058721):0.00000001):0.00000001):0.00000001,(EPI_ISL_6578779:0.00029332,(((((EPI_ISL_4735260:0.00029351,EPI_ISL_3226969:0.00000001):0.00000001,EPI_ISL_3529407:0.00029371):0.00000001,EPI_ISL_3854457:0.00029307):0.00000001,(EPI_ISL_7347363:0.00029434,EPI_ISL_6802122:0.00000001):0.00029393):0.00029341,(EPI_ISL_4011895:0.00029336,EPI_ISL_2730402:0.00000001):0.00000001):0.00000001):0.00000001):0.00000001,EPI_ISL_3097498:0.00029347):0.00029326,(EPI_ISL_3123948:0.00029341,EPI_ISL_2867130:0.00000001):0.00029326):0.00000001,EPI_ISL_3107555:0.00029326):0.00000001):0.00000001,((EPI_ISL_4067596:0.00029325,EPI_ISL_3956995:0.00000001):0.00029321,EPI_ISL_3358908:0.00029330):0.00000001):0.00000001,(EPI_ISL_6496013:0.00029335,((EPI_ISL_6007114:0.00029336,EPI_ISL_3338532:0.00000001):0.00000001,(EPI_ISL_7143716:0.00029328,EPI_ISL_5526107:0.00029332):0.00000001):0.00000001):0.00029326):0.00000001,(((((EPI_ISL_4672533:0.00000001,(EPI_ISL_7725690:0.00058761,EPI_ISL_5997811:0.00000001):0.00029342):0.00000001,EPI_ISL_3110057:0.00000001):0.00029324,EPI_ISL_2021195:0.00000001):0.00000001,(EPI_ISL_4088426:0.00029320,EPI_ISL_2198938:0.00029319):0.00000001):0.00000001,(EPI_ISL_3528619:0.00029335,((((((EPI_ISL_2605800:0.00029320,EPI_ISL_2846321:0.00029320):0.00000001,EPI_ISL_3763359:0.00029322):0.00000001,(((EPI_ISL_2395224:0.00000001,EPI_ISL_3226822:0.00058693):0.00000001,EPI_ISL_2436704:0.00029324):0.00029321,EPI_ISL_4319308:0.00029325):0.00000001):0.00000001,((EPI_ISL_2022377:0.00029321,((EPI_ISL_7030173:0.00000001,EPI_ISL_6870888:0.00029327):0.00000001,EPI_ISL_7815709:0.00029313):0.00029318):0.00000001,EPI_ISL_2767521:0.00029336):0.00000001):0.00000001,(((((EPI_ISL_7610901:0.00029282,EPI_ISL_4794003:0.00000001):0.00029284,EPI_ISL_3848912:0.00000001):0.00029302,EPI_ISL_5136885:0.00029316):0.00000001,((EPI_ISL_3440362:0.00029315,EPI_ISL_2848584:0.00000001):0.00029329,(EPI_ISL_3811016:0.00029328,EPI_ISL_3247882:0.00000001):0.00029328):0.00000001):0.00000001,EPI_ISL_3992970:0.00029322):0.00000001):0.00000001,((EPI_ISL_4588097:0.00058734,EPI_ISL_3764026:0.00029329):0.00000001,EPI_ISL_4795906:0.00029326):0.00000001):0.00000001):0.00000001):0.00000001):0.00000001,(EPI_ISL_2700584:0.00000001,EPI_ISL_6869707:0.00029404):0.00029363):0.00029313,(((EPI_ISL_4316895:0.00029315,EPI_ISL_3108175:0.00000001):0.00000001,(EPI_ISL_5505653:0.00029310,EPI_ISL_2552779:0.00029314):0.00000001):0.00000001,EPI_ISL_2960954:0.00029314):0.00029308):0.00000001):0.00000001):0.00000001,(((((EPI_ISL_4403559:0.00000001,EPI_ISL_3955098:0.00029305):0.00000001,EPI_ISL_7188139:0.00029315):0.00029317,(((((((EPI_ISL_2865219:0.00000001,EPI_ISL_8140701:0.00029320):0.00000001,EPI_ISL_7539538:0.00029320):0.00029311,EPI_ISL_2782117:0.00029310):0.00000001,((((EPI_ISL_3700365:0.00000001,EPI_ISL_8051723:0.00029316):0.00000001,EPI_ISL_3764061:0.00029316):0.00029310,((EPI_ISL_6285241:0.00029311,EPI_ISL_2457957:0.00000001):0.00000001,EPI_ISL_5047549:0.00029313):0.00000001):0.00029309,(EPI_ISL_5047923:0.00029316,(EPI_ISL_5243572:0.00029313,(EPI_ISL_4862997:0.00029321,(EPI_ISL_3182370:0.00000001,EPI_ISL_7185202:0.00029308):0.00000001):0.00000001):0.00000001):0.00029310):0.00000001):0.00000001,(((EPI_ISL_4327088:0.00000001,EPI_ISL_5289429:0.00029314):0.00029307,(((EPI_ISL_2570285:0.00000001,EPI_ISL_5027531:0.00029311):0.00000001,EPI_ISL_6430249:0.00029319):0.00029310,EPI_ISL_8131368:0.00029319):0.00000001):0.00000001,(EPI_ISL_7541303:0.00029317,EPI_ISL_2931952:0.00000001):0.00029309):0.00000001):0.00000001,(((((((((EPI_ISL_7967328:0.00029292,EPI_ISL_6295013:0.00000001):0.00029279,EPI_ISL_5276858:0.00029255):0.00000001,EPI_ISL_4526142:0.00000001):0.00000001,(EPI_ISL_6303613:0.00058612,EPI_ISL_5837264:0.00000001):0.00029298):0.00029296,EPI_ISL_2486508:0.00000001):0.00027060,((((EPI_ISL_7776038:0.00029325,EPI_ISL_7776333:0.00000001):0.00000001,EPI_ISL_7179327:0.00029327):0.00029321,EPI_ISL_4130459:0.00000001):0.00029321,EPI_ISL_5048990:0.00000001):0.00023664):0.00007911,EPI_ISL_2829957:0.00029310):0.00000001,(((((((((EPI_ISL_6123883:0.00029288,EPI_ISL_5915056:0.00000001):0.00029320,EPI_ISL_7964617:0.00029320):0.00000001,EPI_ISL_5784499:0.00029308):0.00000001,EPI_ISL_5472834:0.00000001):0.00000001,EPI_ISL_6706847:0.00029313):0.00029309,(((EPI_ISL_4781116:0.00029301,EPI_ISL_7867838:0.00029304):0.00000001,EPI_ISL_3139869:0.00029316):0.00000001,((EPI_ISL_2236200:0.00000001,(((EPI_ISL_4752106:0.00029400,EPI_ISL_5122109:0.00029311):0.00000001,EPI_ISL_4594660:0.00029314):0.00000001,((EPI_ISL_4897462:0.00029332,EPI_ISL_8224402:0.00029314):0.00000001,(EPI_ISL_4407680:0.00029313,EPI_ISL_6204083:0.00029303):0.00000001):0.00000001):0.00000001):0.00000001,((EPI_ISL_3439688:0.00029305,(EPI_ISL_8244245:0.00029265,EPI_ISL_7424364:0.00000001):0.00029306):0.00000001,EPI_ISL_5996706:0.00029320):0.00000001):0.00000001):0.00000001):0.00000001,((EPI_ISL_8411204:0.00029272,EPI_ISL_7751546:0.00000001):0.00029310,EPI_ISL_7297968:0.00029313):0.00000001):0.00000001,EPI_ISL_3124753:0.00029303):0.00029311,(((EPI_ISL_3976851:0.00000001,EPI_ISL_8295032:0.00029306):0.00000001,EPI_ISL_5640104:0.00029305):0.00029322,((EPI_ISL_6366020:0.00029312,EPI_ISL_2138021:0.00000001):0.00029316,EPI_ISL_5288622:0.00029325):0.00000001):0.00000001):0.00000001):0.00000001,(((((EPI_ISL_6004866:0.00029316,EPI_ISL_4483968:0.00000001):0.00000001,((EPI_ISL_4579444:0.00029318,(EPI_ISL_3700539:0.00029314,(((EPI_ISL_7975811:0.00029356,EPI_ISL_6593014:0.00000001):0.00029342,EPI_ISL_6766936:0.00029380):0.00000001,EPI_ISL_6429216:0.00029339):0.00029327):0.00000001):0.00000001,(EPI_ISL_6822169:0.00029320,EPI_ISL_4068993:0.00029323):0.00000001):0.00000001):0.00000001,(EPI_ISL_6821177:0.00029312,EPI_ISL_4046355:0.00000001):0.00029333):0.00029315,(((((((EPI_ISL_3000435:0.00029530,EPI_ISL_2570734:0.00000001):0.00000001,(EPI_ISL_6039072:0.00029316,EPI_ISL_5619615:0.00000001):0.00029302):0.00029290,(EPI_ISL_5525893:0.00029313,EPI_ISL_2366061:0.00000001):0.00000001):0.00029304,EPI_ISL_2807225:0.00029326):0.00000001,(EPI_ISL_6672990:0.00029314,EPI_ISL_3084069:0.00000001):0.00029309):0.00000001,(EPI_ISL_6293266:0.00029301,EPI_ISL_3441592:0.00000001):0.00029316):0.00000001,((EPI_ISL_4048766:0.00029306,EPI_ISL_3338046:0.00000001):0.00029303,EPI_ISL_5593105:0.00000001):0.00029305):0.00000001):0.00000001,(EPI_ISL_3364676:0.00029309,(EPI_ISL_3125041:0.00029321,((((((EPI_ISL_6758792:0.00029305,EPI_ISL_4619046:0.00029311):0.00000001,EPI_ISL_6048356:0.00029319):0.00000001,(EPI_ISL_6576336:0.00029311,(EPI_ISL_5965521:0.00029307,(((EPI_ISL_6671929:0.00029322,EPI_ISL_6579294:0.00000001):0.00029310,EPI_ISL_6673916:0.00029316):0.00000001,EPI_ISL_8285453:0.00029316):0.00000001):0.00000001):0.00000001):0.00000001,(((EPI_ISL_7971061:0.00029304,EPI_ISL_7633421:0.00029310):0.00000001,EPI_ISL_4451636:0.00029315):0.00000001,((EPI_ISL_5352558:0.00029319,EPI_ISL_5096933:0.00029315):0.00000001,(((EPI_ISL_7572557:0.00029316,EPI_ISL_7874128:0.00029315):0.00000001,EPI_ISL_4685659:0.00029309):0.00000001,(EPI_ISL_5407998:0.00029308,EPI_ISL_7027007:0.00029309):0.00000001):0.00000001):0.00000001):0.00000001):0.00000001,(EPI_ISL_6616441:0.00029305,(((EPI_ISL_4408755:0.00029309,((EPI_ISL_7993502:0.00029312,EPI_ISL_6579211:0.00000001):0.00029310,EPI_ISL_5837039:0.00029305):0.00000001):0.00000001,(EPI_ISL_7542434:0.00029308,(EPI_ISL_7968117:0.00029309,((((EPI_ISL_6873843:0.00029317,EPI_ISL_4147187:0.00000001):0.00029310,EPI_ISL_7349593:0.00029316):0.00000001,EPI_ISL_3765821:0.00029309):0.00000001,EPI_ISL_6297042:0.00029325):0.00000001):0.00000001):0.00000001):0.00000001,(((((((EPI_ISL_5245619:0.00029337,EPI_ISL_4323555:0.00029310):0.00000001,EPI_ISL_4500353:0.00029310):0.00000001,(((((EPI_ISL_6039162:0.00029311,EPI_ISL_6929550:0.00029302):0.00000001,((EPI_ISL_4977182:0.00029329,((EPI_ISL_4214117:0.00058826,EPI_ISL_3706269:0.00029324):0.00000001,EPI_ISL_4327177:0.00029316):0.00000001):0.00000001,EPI_ISL_6431587:0.00029316):0.00000001):0.00000001,(((EPI_ISL_5246876:0.00029308,EPI_ISL_7636701:0.00029331):0.00000001,EPI_ISL_4596258:0.00029311):0.00000001,EPI_ISL_5272092:0.00029305):0.00000001):0.00000001,EPI_ISL_6929336:0.00029316):0.00000001,((EPI_ISL_6875237:0.00029304,EPI_ISL_6039289:0.00029319):0.00000001,EPI_ISL_6904384:0.00029319):0.00000001):0.00000001):0.00000001,(EPI_ISL_6797058:0.00029304,((EPI_ISL_6611170:0.00029303,EPI_ISL_5294111:0.00029319):0.00000001,EPI_ISL_7343711:0.00029303):0.00000001):0.00000001):0.00000001,((EPI_ISL_4753677:0.00029308,EPI_ISL_6770626:0.00029319):0.00000001,EPI_ISL_5027472:0.00029309):0.00000001):0.00000001,(EPI_ISL_7842896:0.00029292,((EPI_ISL_7681859:0.00029303,EPI_ISL_4896817:0.00000001):0.00000001,((EPI_ISL_5790711:0.00000001,EPI_ISL_8087912:0.00029344):0.00000001,EPI_ISL_7894190:0.00029340):0.00058673):0.00029310):0.00000001):0.00000001,(EPI_ISL_4148063:0.00029319,((EPI_ISL_5289089:0.00029336,((((EPI_ISL_6547691:0.00029313,EPI_ISL_4328870:0.00029310):0.00000001,EPI_ISL_4408174:0.00029308):0.00000001,EPI_ISL_7574686:0.00029310):0.00000001,(EPI_ISL_6940058:0.00029309,((((EPI_ISL_6626092:0.00029309,EPI_ISL_5480729:0.00029316):0.00000001,EPI_ISL_5448832:0.00029303):0.00000001,EPI_ISL_4265768:0.00029308):0.00000001,EPI_ISL_6298871:0.00029305):0.00000001):0.00000001):0.00000001):0.00000001,((EPI_ISL_6296254:0.00029311,EPI_ISL_6040222:0.00029311):0.00000001,EPI_ISL_5246464:0.00029316):0.00000001):0.00000001):0.00000001):0.00000001):0.00000001):0.00000001):0.00000001,EPI_ISL_4147095:0.00029305):0.00029308):0.00000001):0.00000001):0.00000001):0.00000001):0.00000001,EPI_ISL_3123858:0.00029307):0.00000001):0.00000001,((EPI_ISL_7718616:0.00029321,EPI_ISL_2847335:0.00000001):0.00000001,EPI_ISL_4353008:0.00029312):0.00029311):0.00000001,(((((EPI_ISL_2809611:0.00000001,EPI_ISL_7968845:0.00029350):0.00000001,EPI_ISL_5786648:0.00029331):0.00029306,((EPI_ISL_6872043:0.00058713,EPI_ISL_5351594:0.00000001):0.00029315,EPI_ISL_4633130:0.00000001):0.00029309):0.00000001,((EPI_ISL_4324956:0.00029347,((((EPI_ISL_3974886:0.00000001,EPI_ISL_5496561:0.00029357):0.00000001,EPI_ISL_6293461:0.00029352):0.00029338,EPI_ISL_2513801:0.00000001):0.00000001,((EPI_ISL_4325182:0.00029330,((EPI_ISL_7721966:0.00029373,EPI_ISL_3444577:0.00000001):0.00029341,EPI_ISL_3222001:0.00029331):0.00000001):0.00000001,(EPI_ISL_4349284:0.00029336,EPI_ISL_3284839:0.00029334):0.00000001):0.00000001):0.00000001):0.00000001,((EPI_ISL_6837212:0.00029372,EPI_ISL_3013703:0.00000001):0.00029350,EPI_ISL_6797541:0.00000001):0.00029354):0.00029338):0.00000001,((((((((((EPI_ISL_8206181:0.00029297,((EPI_ISL_5476221:0.00087992,EPI_ISL_5473786:0.00000001):0.00000001,EPI_ISL_6031280:0.00029340):0.00000001):0.00029301,((EPI_ISL_8696968:0.00029316,EPI_ISL_2570327:0.00000001):0.00000001,EPI_ISL_3126377:0.00029316):0.00000001):0.00029312,(EPI_ISL_6216474:0.00029338,EPI_ISL_2605987:0.00000001):0.00029302):0.00000001,((((EPI_ISL_7991274:0.00029305,EPI_ISL_2437376:0.00000001):0.00000001,EPI_ISL_6024192:0.00029309):0.00000001,((EPI_ISL_7185660:0.00029325,EPI_ISL_3178803:0.00000001):0.00029312,EPI_ISL_6506095:0.00000001):0.00029308):0.00029312,(((((EPI_ISL_7197578:0.00029309,EPI_ISL_2513609:0.00000001):0.00000001,(EPI_ISL_3381339:0.00029304,EPI_ISL_2865388:0.00000001):0.00029316):0.00029311,(EPI_ISL_6626985:0.00029313,EPI_ISL_3042161:0.00000001):0.00029314):0.00000001,((((((EPI_ISL_3466552:0.00029303,EPI_ISL_2909363:0.00000001):0.00029311,((((EPI_ISL_7997961:0.00029312,EPI_ISL_7166447:0.00000001):0.00029345,EPI_ISL_4799894:0.00029322):0.00000001,EPI_ISL_2537786:0.00000001):0.00000001,EPI_ISL_5298122:0.00058690):0.00029314):0.00000001,((EPI_ISL_5041030:0.00000001,EPI_ISL_3436369:0.00029332):0.00029327,((EPI_ISL_5025209:0.00029327,EPI_ISL_4101014:0.00029330):0.00000001,((EPI_ISL_7738566:0.00058906,EPI_ISL_5827643:0.00000001):0.00029366,(EPI_ISL_2393511:0.00029319,((EPI_ISL_2850222:0.00029332,(((EPI_ISL_6990537:0.00029325,EPI_ISL_6004603:0.00029329):0.00000001,EPI_ISL_2807415:0.00029562):0.00000001,(EPI_ISL_4753820:0.00029389,EPI_ISL_3226542:0.00029350):0.00000001):0.00000001):0.00000001,EPI_ISL_2347251:0.00000001):0.00000001):0.00000001):0.00000001):0.00000001):0.00029314):0.00000001,(EPI_ISL_6822713:0.00029307,EPI_ISL_3139569:0.00000001):0.00029310):0.00000001,((((((EPI_ISL_5789953:0.00029295,EPI_ISL_3441551:0.00000001):0.00029300,EPI_ISL_3365958:0.00000001):0.00029307,(((((EPI_ISL_6345833:0.00029301,EPI_ISL_2972012:0.00000001):0.00029307,EPI_ISL_7595942:0.00000001):0.00029323,(((EPI_ISL_6806341:0.00029327,EPI_ISL_2830820:0.00000001):0.00000001,(EPI_ISL_7142976:0.00029323,EPI_ISL_3698557:0.00029318):0.00000001):0.00000001,((EPI_ISL_5926420:0.00000001,EPI_ISL_5000093:0.00029310):0.00029321,(EPI_ISL_6764077:0.00000001,EPI_ISL_3968125:0.00029399):0.00029360):0.00000001):0.00000001):0.00000001,(EPI_ISL_7677834:0.00029324,EPI_ISL_4010056:0.00000001):0.00029318):0.00029311,((((EPI_ISL_5459664:0.00029328,(((EPI_ISL_5025976:0.00029337,EPI_ISL_4736185:0.00000001):0.00029333,EPI_ISL_2091841:0.00000001):0.00000001,EPI_ISL_4320887:0.00029328):0.00000001):0.00000001,EPI_ISL_3443700:0.00029333):0.00000001,EPI_ISL_3310905:0.00029329):0.00000001,EPI_ISL_5459973:0.00029317):0.00029323):0.00000001):0.00000001,(((EPI_ISL_6915452:0.00029435,(((EPI_ISL_6669321:0.00029311,EPI_ISL_6046088:0.00000001):0.00029308,EPI_ISL_2887988:0.00000001):0.00000001,(((EPI_ISL_7199346:0.00029301,EPI_ISL_7356525:0.00058843):0.00000001,EPI_ISL_7646915:0.00058668):0.00000001,EPI_ISL_3313014:0.00029353):0.00000001):0.00000001):0.00029312,(EPI_ISL_7035843:0.00029330,EPI_ISL_4754499:0.00000001):0.00029317):0.00000001,((((EPI_ISL_6850940:0.00029329,EPI_ISL_6305794:0.00000001):0.00000001,EPI_ISL_7286560:0.00029315):0.00029325,EPI_ISL_7028683:0.00000001):0.00029324,EPI_ISL_2907617:0.00000001):0.00029315):0.00000001):0.00000001,((((((((((EPI_ISL_5950931:0.00029303,EPI_ISL_3225933:0.00000001):0.00000001,EPI_ISL_4327185:0.00058632):0.00029305,(((((EPI_ISL_3951667:0.00029354,EPI_ISL_8174979:0.00029311):0.00000001,EPI_ISL_2730507:0.00000001):0.00000001,EPI_ISL_5455011:0.00029309):0.00029306,EPI_ISL_2406594:0.00029309):0.00000001,(((EPI_ISL_5254976:0.00029309,EPI_ISL_3563744:0.00000001):0.00000001,(EPI_ISL_6806900:0.00029321,EPI_ISL_6049536:0.00000001):0.00029317):0.00000001,EPI_ISL_5367419:0.00029328):0.00029309):0.00000001):0.00000001,((((((EPI_ISL_6839104:0.00000001,EPI_ISL_2914482:0.00029393):0.00029307,(EPI_ISL_5786813:0.00029301,((((EPI_ISL_5358860:0.00000001,EPI_ISL_5833190:0.00029312):0.00000001,EPI_ISL_6108133:0.00029307):0.00029317,EPI_ISL_5611733:0.00029298):0.00000001,((EPI_ISL_2830020:0.00029309,EPI_ISL_2767361:0.00000001):0.00000001,(EPI_ISL_2570389:0.00029397,EPI_ISL_3205187:0.00029319):0.00000001):0.00000001):0.00000001):0.00029318):0.00000001,(((EPI_ISL_7655103:0.00029391,EPI_ISL_2767968:0.00000001):0.00000001,EPI_ISL_4899057:0.00029339):0.00000001,EPI_ISL_3671962:0.00029403):0.00029309):0.00000001,(((((((((EPI_ISL_3698947:0.00029312,EPI_ISL_3767920:0.00029306):0.00000001,EPI_ISL_3241102:0.00000001):0.00000001,EPI_ISL_3965758:0.00000001):0.00000001,EPI_ISL_3202029:0.00029324):0.00000001,EPI_ISL_2781157:0.00029296):0.00000001,EPI_ISL_2917588:0.00029405):0.00029310,(((EPI_ISL_2199896:0.00029401,(EPI_ISL_2867704:0.00000001,(EPI_ISL_6765352:0.00029317,(((EPI_ISL_7008047:0.00029328,EPI_ISL_4315122:0.00000001):0.00000001,EPI_ISL_6142355:0.00029334):0.00029317,EPI_ISL_7010701:0.00029317):0.00000001):0.00000001):0.00000001):0.00029310,(((EPI_ISL_8723161:0.00029397,EPI_ISL_3938840:0.00000001):0.00029306,((EPI_ISL_7582173:0.00029406,EPI_ISL_2974759:0.00000001):0.00000001,EPI_ISL_6704845:0.00029322):0.00029310):0.00000001,(EPI_ISL_4992452:0.00029399,EPI_ISL_4087328:0.00000001):0.00029307):0.00000001):0.00000001,(((((EPI_ISL_5126891:0.00029276,EPI_ISL_3367732:0.00000001):0.00000001,((EPI_ISL_5096463:0.00029270,(EPI_ISL_3809131:0.00029264,EPI_ISL_3763672:0.00000001):0.00029269):0.00000001,((((EPI_ISL_6003590:0.00029269,EPI_ISL_4216233:0.00029317):0.00000001,EPI_ISL_6834219:0.00029284):0.00000001,EPI_ISL_4971667:0.00029284):0.00000001,(EPI_ISL_4764976:0.00000001,EPI_ISL_4454287:0.00029398):0.00029280):0.00000001):0.00000001):0.00000001,EPI_ISL_5786310:0.00029365):0.00029277,((((((EPI_ISL_3967494:0.00029272,((EPI_ISL_8716765:0.00058600,EPI_ISL_6944742:0.00000001):0.00029281,(EPI_ISL_7717927:0.00029373,EPI_ISL_2865108:0.00000001):0.00000001):0.00029276):0.00000001,(EPI_ISL_3437096:0.00029280,EPI_ISL_2318547:0.00029276):0.00000001):0.00000001,EPI_ISL_3175225:0.00029286):0.00000001,((EPI_ISL_7143857:0.00029285,EPI_ISL_6770525:0.00000001):0.00029280,EPI_ISL_5996193:0.00000001):0.00029285):0.00000001,((((EPI_ISL_5480912:0.00029349,EPI_ISL_4600022:0.00000001):0.00029317,EPI_ISL_6580677:0.00000001):0.00000001,EPI_ISL_4976767:0.00000001):0.00000001,EPI_ISL_6155960:0.00029277):0.00029277):0.00000001,((((EPI_ISL_6551719:0.00029271,EPI_ISL_4353200:0.00000001):0.00000001,EPI_ISL_6298989:0.00029277):0.00029271,(((EPI_ISL_2911641:0.00000001,(EPI_ISL_8145417:0.00000001,EPI_ISL_3762856:0.00029436):0.00029299):0.00000001,(((EPI_ISL_6300433:0.00000001,EPI_ISL_5453143:0.00029330):0.00029340,EPI_ISL_4522292:0.00000001):0.00029334,(((EPI_ISL_2909216:0.00029329,EPI_ISL_5106917:0.00029331):0.00000001,EPI_ISL_2865374:0.00000001):0.00000001,(EPI_ISL_4100916:0.00029332,((EPI_ISL_5793776:0.00029326,EPI_ISL_3706899:0.00029331):0.00000001,(EPI_ISL_4621528:0.00029327,(EPI_ISL_3700407:0.00029327,EPI_ISL_4290161:0.00029323):0.00000001):0.00000001):0.00000001):0.00000001):0.00000001):0.00029419):0.00029282,EPI_ISL_2552900:0.00029280):0.00000001):0.00000001,((((EPI_ISL_6246932:0.00029278,((((((EPI_ISL_6577762:0.00029271,(EPI_ISL_4477669:0.00000001,EPI_ISL_3139234:0.00000001):0.00000001):0.00000001,(EPI_ISL_5833540:0.00029275,EPI_ISL_5178917:0.00000001):0.00029273):0.00029276,EPI_ISL_3170440:0.00029275):0.00000001,(((EPI_ISL_7728134:0.00029272,(EPI_ISL_4147169:0.00000001,EPI_ISL_4406211:0.00029305):0.00000002):0.00000001,((((EPI_ISL_4099864:0.00000001,EPI_ISL_8053617:0.00029288):0.00000001,(EPI_ISL_7585870:0.00029276,EPI_ISL_6874012:0.00000001):0.00029279):0.00029278,(((((EPI_ISL_6113276:0.00029281,EPI_ISL_2639271:0.00000001):0.00029279,((EPI_ISL_7488265:0.00029292,EPI_ISL_2910463:0.00000001):0.00000001,EPI_ISL_3139898:0.00058650):0.00029282):0.00000001,EPI_ISL_3168725:0.00029280):0.00000001,EPI_ISL_3671959:0.00029282):0.00000001,(EPI_ISL_3092797:0.00029272,(((EPI_ISL_7370687:0.00029273,((EPI_ISL_3221947:0.00029294,EPI_ISL_3124469:0.00000001):0.00000001,EPI_ISL_3360284:0.00029297):0.00029282):0.00000001,(EPI_ISL_2866681:0.00000001,(((((EPI_ISL_3171372:0.00029289,EPI_ISL_2913638:0.00000001):0.00000001,((EPI_ISL_3363335:0.00029279,EPI_ISL_4499734:0.00029286):0.00000001,EPI_ISL_3700807:0.00029286):0.00000001):0.00000001,EPI_ISL_4065935:0.00029286):0.00000001,(EPI_ISL_7804053:0.00087977,EPI_ISL_3699136:0.00000001):0.00029288):0.00029297,EPI_ISL_3381391:0.00000001):0.00029309):0.00029291):0.00000001,EPI_ISL_4286992:0.00029275):0.00000001):0.00000001):0.00000001):0.00000001,(EPI_ISL_5459507:0.00029279,EPI_ISL_2866553:0.00058597):0.00000001):0.00000001):0.00000001,(EPI_ISL_3174493:0.00029286,EPI_ISL_3336855:0.00029275):0.00000001):0.00000001):0.00000001,((EPI_ISL_3379884:0.00029307,EPI_ISL_2999624:0.00000001):0.00029299,EPI_ISL_2911621:0.00000001):0.00029286):0.00000001,EPI_ISL_8580210:0.00029286):0.00000001):0.00000001,((((EPI_ISL_5037931:0.00000001,EPI_ISL_6619991:0.00029281):0.00000001,EPI_ISL_7756625:0.00029280):0.00029276,(EPI_ISL_7033156:0.00000001,EPI_ISL_4755252:0.00000001):0.00029285):0.00000001,((EPI_ISL_5257145:0.00029274,(((((EPI_ISL_5892837:0.00029299,EPI_ISL_5449781:0.00000001):0.00029292,EPI_ISL_4793467:0.00029279):0.00000001,EPI_ISL_3222022:0.00029282):0.00000001,EPI_ISL_5608449:0.00029276):0.00000001,EPI_ISL_4319438:0.00029282):0.00000001):0.00000001,(((EPI_ISL_4349310:0.00000001,(EPI_ISL_4265534:0.00000001,EPI_ISL_3093638:0.00029273):0.00000001):0.00000001,(EPI_ISL_4146087:0.00000001,(((((EPI_ISL_8746507:0.00029277,((EPI_ISL_5106889:0.00029285,(((EPI_ISL_5483045:0.00029272,((EPI_ISL_5246468:0.00029270,EPI_ISL_4481712:0.00000001):0.00029268,EPI_ISL_4147018:0.00000001):0.00029270):0.00000001,((EPI_ISL_4585047:0.00029280,EPI_ISL_7296415:0.00029277):0.00000001,EPI_ISL_5123932:0.00029278):0.00000001):0.00000001,EPI_ISL_4593111:0.00029278):0.00000001):0.00000001,(EPI_ISL_4011081:0.00029277,((EPI_ISL_6557295:0.00058634,EPI_ISL_4011584:0.00000001):0.00029286,EPI_ISL_9263507:0.00029281):0.00000001):0.00000001):0.00000001):0.00000001,(EPI_ISL_3310526:0.00029303,EPI_ISL_3379486:0.00029274):0.00000001):0.00000001,(EPI_ISL_5972947:0.00029282,((((((EPI_ISL_2703739:0.00000001,EPI_ISL_2830641:0.00029273):0.00000001,EPI_ISL_2849969:0.00029270):0.00029276,EPI_ISL_8473394:0.00029279):0.00000001,((((EPI_ISL_6619869:0.00000001,EPI_ISL_6552637:0.00029264):0.00029267,(((EPI_ISL_6916295:0.00087965,EPI_ISL_4328104:0.00000001):0.00029279,EPI_ISL_2435554:0.00029276):0.00000001,EPI_ISL_7776485:0.00029277):0.00000001):0.00000001,(EPI_ISL_5407818:0.00029268,EPI_ISL_6759664:0.00029282):0.00000001):0.00000001,(EPI_ISL_6350561:0.00029275,((EPI_ISL_8155255:0.00029307,EPI_ISL_8023958:0.00000001):0.00029290,EPI_ISL_2729504:0.00029281):0.00000001):0.00000001):0.00000001):0.00000001,((EPI_ISL_6219375:0.00029282,(EPI_ISL_5447802:0.00029275,EPI_ISL_3107914:0.00029274):0.00000001):0.00000001,((EPI_ISL_3170446:0.00029284,(((EPI_ISL_2782077:0.00029328,EPI_ISL_3809703:0.00029270):0.00000001,EPI_ISL_3957260:0.00029274):0.00000001,((((EPI_ISL_4500603:0.00029274,EPI_ISL_3836887:0.00000001):0.00029275,EPI_ISL_2553827:0.00029276):0.00000001,((((EPI_ISL_3638382:0.00000001,EPI_ISL_6138700:0.00029280):0.00000001,EPI_ISL_5294760:0.00029273):0.00029277,EPI_ISL_6768832:0.00029278):0.00000001,EPI_ISL_3282139:0.00029285):0.00000001):0.00000001,(EPI_ISL_2366064:0.00029299,((((EPI_ISL_6758100:0.00029312,EPI_ISL_6293411:0.00000001):0.00029291,EPI_ISL_3882098:0.00029277):0.00000001,EPI_ISL_5996450:0.00029270):0.00000001,(EPI_ISL_3468608:0.00029283,EPI_ISL_3124089:0.00000001):0.00029341):0.00000001):0.00000001):0.00000001):0.00000001):0.00000001,(EPI_ISL_2021934:0.00000001,((((EPI_ISL_3808892:0.00000001,EPI_ISL_3361744:0.00029269):0.00029268,EPI_ISL_3284169:0.00000001):0.00029270,EPI_ISL_3996280:0.00058580):0.00000001,EPI_ISL_3991046:0.00029281):0.00000001):0.00000001):0.00000001):0.00000001):0.00000001,(EPI_ISL_5448778:0.00029275,((EPI_ISL_4217160:0.00029275,((EPI_ISL_3224981:0.00000001,EPI_ISL_3097845:0.00029283):0.00029267,EPI_ISL_3810338:0.00000001):0.00029289):0.00000001,((EPI_ISL_6627158:0.00029295,EPI_ISL_4526882:0.00000001):0.00000001,EPI_ISL_6623446:0.00029298):0.00029286):0.00000001):0.00000001):0.00000001):0.00000001):0.00000001,((EPI_ISL_3367018:0.00029282,(EPI_ISL_3171944:0.00029274,(EPI_ISL_2487087:0.00029282,EPI_ISL_6351994:0.00029273):0.00000001):0.00000001):0.00000001,(EPI_ISL_3248167:0.00058583,EPI_ISL_2971366:0.00029271):0.00000001):0.00000001):0.00000001,((EPI_ISL_6270351:0.00029286,EPI_ISL_3094713:0.00029279):0.00000001,(EPI_ISL_3359334:0.00029299,EPI_ISL_7759191:0.00029271):0.00000001):0.00000001):0.00000001):0.00000001):0.00000001,((EPI_ISL_2813534:0.00029275,((EPI_ISL_2814186:0.00000001,EPI_ISL_6045982:0.00029300):0.00000001,EPI_ISL_5615991:0.00029281):0.00029295):0.00000001,(EPI_ISL_4320646:0.00029285,(EPI_ISL_8670787:0.00087959,EPI_ISL_2567980:0.00000001):0.00029276):0.00000001):0.00000001):0.00000001):0.00000001):0.00000001):0.00000001,(EPI_ISL_3562883:0.00029321,EPI_ISL_3298610:0.00000001):0.00029277):0.00000001,((EPI_ISL_7290661:0.00058615,EPI_ISL_5048728:0.00000001):0.00029285,((((EPI_ISL_2780365:0.00000001,EPI_ISL_7963887:0.00029323):0.00000001,EPI_ISL_7594439:0.00029322):0.00029404,EPI_ISL_2717682:0.00000001):0.00029274,(EPI_ISL_2238130:0.00029280,EPI_ISL_4085674:0.00029284):0.00000001):0.00000001):0.00000001):0.00000001):0.00000001):0.00000001):0.00029401,(((((EPI_ISL_6836605:0.00029305,EPI_ISL_3311527:0.00000001):0.00000001,((EPI_ISL_3996576:0.00000001,EPI_ISL_4476994:0.00029307):0.00000001,EPI_ISL_6592458:0.00029303):0.00029312):0.00000001,EPI_ISL_2935443:0.00029399):0.00029307,(((EPI_ISL_7678337:0.00029301,EPI_ISL_3468946:0.00000001):0.00000001,(EPI_ISL_8793172:0.00029320,EPI_ISL_8348443:0.00000001):0.00029315):0.00000001,EPI_ISL_7144511:0.00029399):0.00029307):0.00000001,((EPI_ISL_2702334:0.00000001,EPI_ISL_2717111:0.00029404):0.00000001,EPI_ISL_3175502:0.00029315):0.00029309):0.00000001):0.00000001):0.00000001):0.00000001,((EPI_ISL_4010720:0.00029326,EPI_ISL_2828859:0.00000001):0.00029313,EPI_ISL_4588960:0.00029309):0.00000001):0.00000001,((((((EPI_ISL_8076623:0.00029302,EPI_ISL_3739595:0.00000001):0.00000001,EPI_ISL_3051648:0.00029309):0.00000001,EPI_ISL_4250150:0.00029314):0.00000001,EPI_ISL_3093374:0.00029401):0.00029310,EPI_ISL_2865990:0.00029313):0.00000001,((EPI_ISL_6874003:0.00029397,EPI_ISL_2198919:0.00000001):0.00029307,((EPI_ISL_3929616:0.00000001,EPI_ISL_3126293:0.00029403):0.00029309,(((EPI_ISL_2538730:0.00000001,EPI_ISL_4192597:0.00029398):0.00000001,EPI_ISL_6808486:0.00029308):0.00027042,EPI_ISL_4500354:0.00023648):0.00007926):0.00000001):0.00000001):0.00000001):0.00000001):0.00000001,((((EPI_ISL_2971713:0.00029305,(((((EPI_ISL_8414014:0.00029322,EPI_ISL_7869908:0.00029324):0.00000001,EPI_ISL_3993467:0.00029327):0.00000001,EPI_ISL_2804688:0.00000001):0.00000001,EPI_ISL_3763211:0.00029330):0.00000001,EPI_ISL_5278034:0.00029414):0.00029315):0.00000001,(((EPI_ISL_7187213:0.00029308,EPI_ISL_4319774:0.00000001):0.00000001,(EPI_ISL_4599582:0.00029302,EPI_ISL_4408920:0.00000001):0.00029316):0.00000001,EPI_ISL_3339058:0.00029398):0.00029306):0.00000001,((EPI_ISL_5953295:0.00029385,EPI_ISL_3226259:0.00000001):0.00029285,EPI_ISL_6361713:0.00000001):0.00029306):0.00000001,((((((EPI_ISL_5794210:0.00029300,EPI_ISL_4583797:0.00000001):0.00000001,EPI_ISL_8626023:0.00029309):0.00000001,EPI_ISL_3225600:0.00029399):0.00029307,(EPI_ISL_3180533:0.00029397,EPI_ISL_3123563:0.00000001):0.00029306):0.00000001,(EPI_ISL_4736156:0.00029401,EPI_ISL_8174961:0.00000001):0.00029309):0.00000001,((EPI_ISL_3581736:0.00000001,EPI_ISL_3052151:0.00029397):0.00029306,(((EPI_ISL_2354150:0.00000001,EPI_ISL_2570656:0.00029401):0.00000001,EPI_ISL_2554456:0.00029312):0.00029309,((((((EPI_ISL_6235605:0.00029303,EPI_ISL_7157979:0.00029306):0.00000001,EPI_ISL_5970883:0.00000001):0.00000001,EPI_ISL_2911778:0.00029393):0.00027055,(((EPI_ISL_5787517:0.00029306,EPI_ISL_2366136:0.00000001):0.00000001,EPI_ISL_4594200:0.00029307):0.00000001,(EPI_ISL_7679417:0.00029329,EPI_ISL_6581420:0.00000001):0.00029310):0.00007911):0.00023661,(EPI_ISL_4524257:0.00029399,EPI_ISL_2815542:0.00000001):0.00029307):0.00000001,((EPI_ISL_5920394:0.00029311,EPI_ISL_2901052:0.00000001):0.00000001,EPI_ISL_4970651:0.00058711):0.00029320):0.00000001):0.00000001):0.00000001):0.00000001):0.00000001):0.00000001,(((EPI_ISL_3799469:0.00000001,EPI_ISL_3437354:0.00029368):0.00029355,((EPI_ISL_3990631:0.00029338,(EPI_ISL_7682152:0.00029337,EPI_ISL_4769415:0.00000001):0.00029346):0.00000001,((EPI_ISL_6434005:0.00029343,EPI_ISL_5288235:0.00029356):0.00000001,(((((EPI_ISL_7141893:0.00029358,EPI_ISL_5885361:0.00000001):0.00029343,EPI_ISL_2004375:0.00000001):0.00000001,(((EPI_ISL_4594372:0.00029352,EPI_ISL_6764756:0.00029386):0.00000001,EPI_ISL_7351872:0.00029350):0.00000001,EPI_ISL_4404046:0.00029350):0.00000001):0.00000001,((EPI_ISL_4452567:0.00029351,EPI_ISL_6356488:0.00029347):0.00000001,(EPI_ISL_5423535:0.00029365,EPI_ISL_5247639:0.00000001):0.00029345):0.00000001):0.00000001,((((EPI_ISL_6298299:0.00029356,(((EPI_ISL_6039479:0.00000001,EPI_ISL_7865593:0.00029360):0.00000001,EPI_ISL_6926057:0.00029355):0.00029350,((EPI_ISL_7169149:0.00029363,EPI_ISL_3969302:0.00000001):0.00000001,(EPI_ISL_7393338:0.00029348,EPI_ISL_9626044:0.00029352):0.00000001):0.00000001):0.00000001):0.00029356,EPI_ISL_6808786:0.00000001):0.00029361,EPI_ISL_3951328:0.00000001):0.00029350,EPI_ISL_6037993:0.00029347):0.00000001):0.00000001):0.00000001):0.00000001):0.00029325,((((EPI_ISL_8180233:0.00029319,(EPI_ISL_5310443:0.00029320,EPI_ISL_6758230:0.00029325):0.00000001):0.00000001,(EPI_ISL_4308955:0.00029313,(EPI_ISL_7298305:0.00029316,((EPI_ISL_4320309:0.00029325,((EPI_ISL_7553965:0.00029301,EPI_ISL_6294888:0.00029312):0.00000001,(((EPI_ISL_4405120:0.00058775,EPI_ISL_7631319:0.00029308):0.00000001,EPI_ISL_3992044:0.00058647):0.00000001,EPI_ISL_2605570:0.00000001):0.00000001):0.00000001):0.00000001,EPI_ISL_4097653:0.00029316):0.00000001):0.00000001):0.00000001):0.00000001,EPI_ISL_2994007:0.00029301):0.00029311,EPI_ISL_3436249:0.00029314):0.00000001):0.00000001):0.00000001):0.00000001,((((EPI_ISL_2865200:0.00000001,EPI_ISL_4047750:0.00029389):0.00000001,EPI_ISL_3041607:0.00029342):0.00029300,((EPI_ISL_4735224:0.00029308,EPI_ISL_3958478:0.00000001):0.00000001,(EPI_ISL_4969821:0.00029302,EPI_ISL_4864883:0.00000001):0.00029300):0.00000001):0.00029303,((((((EPI_ISL_4896573:0.00029325,EPI_ISL_2728724:0.00000001):0.00000001,EPI_ISL_3368196:0.00029317):0.00000001,EPI_ISL_3170418:0.00029306):0.00000001,EPI_ISL_4087268:0.00058645):0.00029309,((EPI_ISL_7464737:0.00029319,EPI_ISL_3699754:0.00000001):0.00029314,(((EPI_ISL_4499165:0.00000001,EPI_ISL_7541654:0.00029314):0.00000001,((((EPI_ISL_6796054:0.00029326,EPI_ISL_6593300:0.00000001):0.00029331,EPI_ISL_4675600:0.00000001):0.00000001,(EPI_ISL_5829392:0.00029318,EPI_ISL_6803329:0.00000001):0.00000001):0.00000001,EPI_ISL_6836868:0.00029328):0.00029311):0.00029304,(((EPI_ISL_3283824:0.00029320,(EPI_ISL_5245010:0.00013132,EPI_ISL_3083882:0.00048639):0.00026202):0.00000001,(EPI_ISL_5295278:0.00029318,(EPI_ISL_2485644:0.00000001,EPI_ISL_5034920:0.00029315):0.00000001):0.00000001):0.00000001,EPI_ISL_3058225:0.00029301):0.00029312):0.00000001):0.00000001):0.00000001,((((((((EPI_ISL_4087208:0.00029314,EPI_ISL_7139923:0.00029316):0.00000001,EPI_ISL_2512649:0.00000001):0.00000001,EPI_ISL_3996294:0.00029305):0.00000001,EPI_ISL_3810815:0.00029311):0.00000001,EPI_ISL_3335626:0.00029352):0.00029314,EPI_ISL_3006181:0.00029321):0.00000001,((EPI_ISL_5242185:0.00000001,EPI_ISL_3994853:0.00029293):0.00000001,EPI_ISL_7627171:0.00029300):0.00029344):0.00000001,((((EPI_ISL_4801549:0.00000001,EPI_ISL_3107454:0.00029305):0.00029296,EPI_ISL_4864330:0.00000001):0.00029307,((((((((EPI_ISL_6048560:0.00029298,EPI_ISL_3285779:0.00000001):0.00000001,(EPI_ISL_3583026:0.00029300,EPI_ISL_4589794:0.00029297):0.00000001):0.00000001,(EPI_ISL_7484574:0.00029304,((EPI_ISL_4820525:0.00058645,EPI_ISL_4589921:0.00029307):0.00000001,EPI_ISL_4069203:0.00029302):0.00000001):0.00000001):0.00000001,EPI_ISL_4596397:0.00029313):0.00029304,((((EPI_ISL_3140586:0.00029321,EPI_ISL_3200930:0.00000001):0.00000001,EPI_ISL_5247530:0.00029329):0.00000001,EPI_ISL_5793330:0.00029323):0.00000001,EPI_ISL_5525147:0.00029323):0.00029310):0.00000001,(((((EPI_ISL_6111083:0.00029309,EPI_ISL_7821894:0.00029309):0.00000001,EPI_ISL_3638705:0.00000001):0.00000001,EPI_ISL_5526183:0.00029309):0.00000001,EPI_ISL_6346595:0.00029314):0.00000001,(EPI_ISL_6004844:0.00029309,EPI_ISL_5836574:0.00000001):0.00029315):0.00029315):0.00000001,((EPI_ISL_5453169:0.00029313,EPI_ISL_3970521:0.00000001):0.00000001,EPI_ISL_6040546:0.00029306):0.00029309):0.00000001,((((EPI_ISL_5837642:0.00000001,EPI_ISL_4735412:0.00029307):0.00000001,EPI_ISL_3697226:0.00029305):0.00029306,(EPI_ISL_3848601:0.00029313,(EPI_ISL_3077534:0.00029307,((EPI_ISL_3810855:0.00000001,EPI_ISL_2552276:0.00029396):0.00027048,(EPI_ISL_2896429:0.00029321,((EPI_ISL_2963881:0.00029382,EPI_ISL_3041147:0.00029322):0.00000001,((((EPI_ISL_3240828:0.00029349,EPI_ISL_3228467:0.00029351):0.00000001,EPI_ISL_2992869:0.00000001):0.00000001,EPI_ISL_3073248:0.00029348):0.00029332,(EPI_ISL_2744050:0.00000001,EPI_ISL_2896476:0.00029321):0.00000001):0.00000001):0.00000001):0.00023653):0.00007921):0.00000001):0.00000001):0.00000001,((((EPI_ISL_6693182:0.00029315,EPI_ISL_3954095:0.00000001):0.00029309,((EPI_ISL_5998285:0.00000001,EPI_ISL_2997783:0.00029406):0.00029310,(EPI_ISL_3248380:0.00029305,EPI_ISL_3013421:0.00000001):0.00029309):0.00000001):0.00000001,((((EPI_ISL_5698979:0.00029306,EPI_ISL_4639605:0.00000001):0.00029305,(((EPI_ISL_6619554:0.00029313,EPI_ISL_6876529:0.00029312):0.00000001,EPI_ISL_2537691:0.00000001):0.00000001,EPI_ISL_5242561:0.00029313):0.00000001):0.00000001,EPI_ISL_5459650:0.00029301):0.00029311,EPI_ISL_5691940:0.00029314):0.00000001):0.00000001,((EPI_ISL_7470625:0.00029297,EPI_ISL_2997128:0.00000001):0.00029305,((EPI_ISL_7293634:0.00058648,((((((EPI_ISL_7638330:0.00029328,EPI_ISL_2914855:0.00000001):0.00000001,EPI_ISL_3041875:0.00029319):0.00000001,EPI_ISL_5393434:0.00029321):0.00029312,EPI_ISL_7867444:0.00029310):0.00000001,EPI_ISL_7283977:0.00029349):0.00000001,(EPI_ISL_7975345:0.00029307,((EPI_ISL_7198280:0.00029302,EPI_ISL_2348024:0.00000001):0.00000001,(((EPI_ISL_6616888:0.00029359,EPI_ISL_2924275:0.00000001):0.00029328,((EPI_ISL_2909338:0.00029310,EPI_ISL_2997597:0.00029312):0.00000001,EPI_ISL_3952639:0.00029307):0.00000001):0.00000001,(EPI_ISL_4968859:0.00029307,(EPI_ISL_7628752:0.00029312,(((EPI_ISL_5794659:0.00029321,(EPI_ISL_7531605:0.00029316,EPI_ISL_4048051:0.00029302):0.00000001):0.00000001,(EPI_ISL_6004202:0.00029314,EPI_ISL_4579859:0.00000001):0.00029310):0.00000001,EPI_ISL_6359963:0.00029302):0.00000001):0.00000001):0.00000001):0.00000001):0.00000001):0.00000001):0.00000001):0.00029306,(EPI_ISL_3283653:0.00000001,EPI_ISL_3083566:0.00029305):0.00029308):0.00000001):0.00000001):0.00000001):0.00000001):0.00000001):0.00000001,((EPI_ISL_5528584:0.00029312,EPI_ISL_3139225:0.00000001):0.00029310,((EPI_ISL_4465488:0.00000001,EPI_ISL_3118028:0.00029306):0.00000001,EPI_ISL_7524200:0.00029310):0.00029305):0.00000001):0.00000001):0.00000001):0.00000001):0.00000001):0.00000001,(((EPI_ISL_2918116:0.00000001,EPI_ISL_2569311:0.00029401):0.00029310,(EPI_ISL_5334802:0.00000001,EPI_ISL_3286235:0.00029320):0.00029311):0.00000001,((((EPI_ISL_4576751:0.00029311,EPI_ISL_2539588:0.00000001):0.00029310,EPI_ISL_2607527:0.00029311):0.00000001,(EPI_ISL_3640583:0.00029318,(((EPI_ISL_3204950:0.00029330,EPI_ISL_7972649:0.00029330):0.00000001,EPI_ISL_7393963:0.00029323):0.00000001,((EPI_ISL_3966789:0.00029322,EPI_ISL_4327262:0.00029327):0.00000001,(EPI_ISL_6836768:0.00029323,EPI_ISL_2803981:0.00000001):0.00000001):0.00000001):0.00000001):0.00029314):0.00000001,((((EPI_ISL_2639581:0.00000001,(EPI_ISL_3968914:0.00000001,EPI_ISL_2395111:0.00029297):0.00029329):0.00000001,EPI_ISL_7187133:0.00029309):0.00029310,(EPI_ISL_7445256:0.00029323,EPI_ISL_2924305:0.00000001):0.00029311):0.00000001,((EPI_ISL_6001872:0.00029566,((EPI_ISL_6919523:0.00029323,EPI_ISL_2607192:0.00000001):0.00000001,(EPI_ISL_6835188:0.00029338,((EPI_ISL_4402994:0.00029312,EPI_ISL_3440010:0.00000001):0.00029393,EPI_ISL_4479218:0.00029327):0.00000001):0.00000001):0.00000001):0.00029329,(((((EPI_ISL_3436106:0.00029334,(((EPI_ISL_6616028:0.00029335,EPI_ISL_5615912:0.00000001):0.00029327,EPI_ISL_4199803:0.00000001):0.00029337,EPI_ISL_8268904:0.00029331):0.00000001):0.00000001,((EPI_ISL_6106791:0.00029334,EPI_ISL_7515695:0.00029406):0.00000001,EPI_ISL_3570690:0.00000001):0.00000001):0.00000001,EPI_ISL_2995665:0.00029334):0.00029317,(EPI_ISL_3581058:0.00029350,EPI_ISL_3528954:0.00000001):0.00058736):0.00000001,EPI_ISL_3336771:0.00029310):0.00000001):0.00000001):0.00000001):0.00000001):0.00000001):0.00000001,(EPI_ISL_6302132:0.00029309,EPI_ISL_6286700:0.00000001):0.00029305):0.00000001,((EPI_ISL_2973721:0.00000001,EPI_ISL_7064684:0.00058638):0.00000001,EPI_ISL_4500879:0.00029301):0.00029306):0.00000001,((EPI_ISL_3964936:0.00000001,EPI_ISL_3562625:0.00029298):0.00007931,EPI_ISL_3314916:0.00027029):0.00023638):0.00000001,((EPI_ISL_4526624:0.00029317,((((EPI_ISL_2353350:0.00029318,EPI_ISL_3094546:0.00029326):0.00000001,EPI_ISL_6593276:0.00029359):0.00000001,EPI_ISL_5047851:0.00029307):0.00000001,EPI_ISL_2316371:0.00000001):0.00000001):0.00029316,(EPI_ISL_2902914:0.00029310,(EPI_ISL_3182220:0.00029310,EPI_ISL_2906030:0.00000001):0.00029310):0.00000001):0.00000001):0.00000001):0.00000001,((((((((((((EPI_ISL_6155950:0.00029352,EPI_ISL_3252786:0.00029308):0.00000001,EPI_ISL_7383710:0.00029315):0.00000001,EPI_ISL_5272619:0.00000001):0.00000001,EPI_ISL_4754355:0.00029315):0.00029307,(((((EPI_ISL_5527413:0.00029300,EPI_ISL_2917599:0.00000001):0.00000001,(((EPI_ISL_4502456:0.00029279,EPI_ISL_3467110:0.00000001):0.00000001,EPI_ISL_4754888:0.00029281):0.00000001,EPI_ISL_4801436:0.00029320):0.00029292):0.00000001,(((EPI_ISL_5962991:0.00029324,EPI_ISL_4328316:0.00000001):0.00000001,EPI_ISL_5178901:0.00029321):0.00000001,EPI_ISL_6009356:0.00029322):0.00029312):0.00000001,EPI_ISL_7564946:0.00029544):0.00029306,(((EPI_ISL_2925300:0.00029309,EPI_ISL_2804846:0.00000001):0.00000001,EPI_ISL_3445022:0.00029313):0.00000001,(EPI_ISL_4404078:0.00029402,EPI_ISL_4089178:0.00000001):0.00029352):0.00029307):0.00000001):0.00000001,(((((((EPI_ISL_5040353:0.00029332,EPI_ISL_2731125:0.00000001):0.00000001,(EPI_ISL_5272228:0.00029331,EPI_ISL_4771474:0.00029323):0.00000001):0.00000001,(EPI_ISL_6769598:0.00029327,(EPI_ISL_7817642:0.00029322,EPI_ISL_4217170:0.00029366):0.00000001):0.00000001):0.00000001,EPI_ISL_6762913:0.00029562):0.00029315,(((((EPI_ISL_7037072:0.00029316,EPI_ISL_5472885:0.00000001):0.00029321,EPI_ISL_3077506:0.00000001):0.00000001,EPI_ISL_7353490:0.00029548):0.00000001,EPI_ISL_6242386:0.00029353):0.00000001,EPI_ISL_5973016:0.00029304):0.00029310):0.00000001,(((EPI_ISL_7013564:0.00000001,EPI_ISL_2515694:0.00000001):0.00000001,(EPI_ISL_5423077:0.00029537,(EPI_ISL_3094403:0.00029342,((EPI_ISL_7650050:0.00058717,EPI_ISL_7301086:0.00029306):0.00000001,EPI_ISL_5476919:0.00058607):0.00000001):0.00000001):0.00000001):0.00000001,EPI_ISL_4735582:0.00029300):0.00029303):0.00000001,(((EPI_ISL_7572729:0.00029307,((EPI_ISL_6854556:0.00029545,EPI_ISL_3698901:0.00029299):0.00000001,((EPI_ISL_3285864:0.00000001,(((EPI_ISL_5783705:0.00029316,EPI_ISL_7142258:0.00029314):0.00000001,EPI_ISL_7198618:0.00029309):0.00000001,((EPI_ISL_7492504:0.00029306,EPI_ISL_7864671:0.00058669):0.00000001,EPI_ISL_7897777:0.00029308):0.00000001):0.00000001):0.00000001,(EPI_ISL_7555803:0.00029310,EPI_ISL_7186304:0.00029350):0.00000001):0.00000001):0.00000001):0.00029306,((((EPI_ISL_6591868:0.00088059,EPI_ISL_7654259:0.00029298):0.00000001,EPI_ISL_2515098:0.00000001):0.00000001,(EPI_ISL_4764898:0.00029349,((((EPI_ISL_4794439:0.00029301,((EPI_ISL_4317149:0.00029304,EPI_ISL_4619242:0.00029304):0.00000001,EPI_ISL_5043873:0.00058614):0.00000001):0.00000001,(EPI_ISL_7284612:0.00029305,EPI_ISL_4315948:0.00000001):0.00000001):0.00000001,EPI_ISL_4289599:0.00029341):0.00029319,EPI_ISL_7725419:0.00029302):0.00000001):0.00000001):0.00000001,EPI_ISL_3516106:0.00029544):0.00029306):0.00000001,((((EPI_ISL_7899473:0.00029320,EPI_ISL_2537701:0.00000001):0.00000001,EPI_ISL_4597747:0.00029323):0.00000001,EPI_ISL_4088221:0.00029317):0.00029309,(((EPI_ISL_2554190:0.00000001,(EPI_ISL_7583119:0.00058658,EPI_ISL_7383527:0.00000001):0.00000001):0.00000001,((EPI_ISL_4872851:0.00000001,EPI_ISL_3564106:0.00029217):0.00029548,(EPI_ISL_3953846:0.00029354,EPI_ISL_5447846:0.00029311):0.00000001):0.00000001):0.00000001,((EPI_ISL_6672968:0.00029333,EPI_ISL_5610509:0.00000001):0.00029318,EPI_ISL_4975954:0.00000001):0.00058659):0.00029309):0.00000001):0.00000001):0.00000001):0.00000001,(((EPI_ISL_5529159:0.00029226,EPI_ISL_3952569:0.00029441):0.00029435,EPI_ISL_3051638:0.00000001):0.00029308,(EPI_ISL_2542980:0.00000001,EPI_ISL_5827849:0.00058754):0.00029316):0.00000001):0.00000001,(((((EPI_ISL_6820319:0.00029349,EPI_ISL_5862881:0.00000001):0.00007916,EPI_ISL_2909433:0.00027039):0.00023658,((((EPI_ISL_6364127:0.00058721,EPI_ISL_3225746:0.00000001):0.00029317,(EPI_ISL_7640905:0.00029316,EPI_ISL_3993291:0.00000001):0.00029312):0.00000001,((EPI_ISL_4766256:0.00029349,EPI_ISL_3580905:0.00000001):0.00007917,EPI_ISL_3470307:0.00027049):0.00023652):0.00000001,((EPI_ISL_7519770:0.00029311,((EPI_ISL_6923100:0.00029350,(EPI_ISL_5449020:0.00029309,EPI_ISL_7023165:0.00029309):0.00000001):0.00000001,(EPI_ISL_6920230:0.00029300,EPI_ISL_3468556:0.00000001):0.00000001):0.00000001):0.00029306,(((EPI_ISL_4330143:0.00029313,EPI_ISL_3338296:0.00000001):0.00000001,EPI_ISL_3637894:0.00058659):0.00000001,EPI_ISL_8180164:0.00029483):0.00029310):0.00000001):0.00000001):0.00000001,((((((EPI_ISL_2236048:0.00029321,EPI_ISL_5480275:0.00029373):0.00000001,EPI_ISL_2553898:0.00000001):0.00000001,EPI_ISL_6466746:0.00029351):0.00029307,(((EPI_ISL_6217865:0.00029298,EPI_ISL_7196823:0.00029318):0.00000001,EPI_ISL_1806511:0.00000001):0.00000001,EPI_ISL_2701519:0.00029355):0.00029308):0.00000001,(((((EPI_ISL_3093318:0.00000001,EPI_ISL_4579994:0.00029353):0.00000001,EPI_ISL_5478187:0.00029312):0.00029310,EPI_ISL_4498863:0.00029311):0.00000001,((EPI_ISL_7632248:0.00058745,(EPI_ISL_6796968:0.00029438,EPI_ISL_3443444:0.00000001):0.00000001):0.00000001,(EPI_ISL_7680609:0.00029313,(EPI_ISL_6294326:0.00029314,EPI_ISL_5292200:0.00000001):0.00029304):0.00000001):0.00029316):0.00000001,((((((EPI_ISL_6692364:0.00058651,EPI_ISL_3934948:0.00000001):0.00000001,EPI_ISL_8121419:0.00029316):0.00000001,EPI_ISL_7852719:0.00029357):0.00029310,EPI_ISL_3498762:0.00000001):0.00029309,EPI_ISL_4224344:0.00029306):0.00000001,((EPI_ISL_5040856:0.00029351,(EPI_ISL_3443096:0.00000001,(EPI_ISL_4069278:0.00029323,(EPI_ISL_4066811:0.00029314,EPI_ISL_5334770:0.00029302):0.00000001):0.00000001):0.00000001):0.00029306,(((EPI_ISL_5824053:0.00029318,EPI_ISL_3442381:0.00000001):0.00000001,EPI_ISL_4763243:0.00029317):0.00000001,EPI_ISL_5841528:0.00029354):0.00029309):0.00000001):0.00000001):0.00000001):0.00000001,(((EPI_ISL_4551155:0.00000001,EPI_ISL_4522664:0.00029354):0.00000001,EPI_ISL_6270943:0.00029305):0.00029308,EPI_ISL_2805371:0.00029307):0.00000001):0.00000001):0.00000001,((((EPI_ISL_3360959:0.00000001,(EPI_ISL_6668225:0.00029301,(EPI_ISL_3042887:0.00029306,EPI_ISL_7627933:0.00029300):0.00000001):0.00000001):0.00000001,(EPI_ISL_5790729:0.00029342,((EPI_ISL_6928214:0.00000001,EPI_ISL_4501661:0.00029301):0.00029296,EPI_ISL_7029152:0.00029305):0.00000001):0.00000001):0.00000001,EPI_ISL_2705757:0.00029300):0.00029303,(((EPI_ISL_3310002:0.00029308,EPI_ISL_2393606:0.00000001):0.00000001,EPI_ISL_6245841:0.00029301):0.00000001,EPI_ISL_4048601:0.00029351):0.00029307):0.00000001):0.00000001):0.00000001,(((EPI_ISL_5247447:0.00029297,EPI_ISL_4324356:0.00000001):0.00007910,EPI_ISL_4529216:0.00027054):0.00023656,((((EPI_ISL_4290407:0.00000001,(EPI_ISL_7556257:0.00000001,EPI_ISL_3106819:0.00029310):0.00029309):0.00000001,EPI_ISL_4529313:0.00029313):0.00029310,(((EPI_ISL_3990957:0.00029329,EPI_ISL_6612135:0.00029312):0.00000001,(((EPI_ISL_4596434:0.00029302,EPI_ISL_6049155:0.00029310):0.00000001,EPI_ISL_4143826:0.00000001):0.00000001,(EPI_ISL_6835857:0.00029305,EPI_ISL_4600032:0.00029321):0.00000001):0.00000001):0.00000001,((EPI_ISL_6345189:0.00029357,(EPI_ISL_7628349:0.00029304,EPI_ISL_7481532:0.00000001):0.00029310):0.00000001,(EPI_ISL_4499334:0.00000001,(EPI_ISL_7763928:0.00029324,EPI_ISL_8171224:0.00029312):0.00000001):0.00000001):0.00029308):0.00029305):0.00000001,((((EPI_ISL_2846397:0.00000001,EPI_ISL_3051253:0.00029350):0.00000001,EPI_ISL_3767552:0.00029307):0.00029306,EPI_ISL_5474422:0.00029309):0.00000001,((EPI_ISL_5039608:0.00029306,(((EPI_ISL_2729459:0.00000001,EPI_ISL_7523240:0.00029363):0.00000001,((EPI_ISL_4404671:0.00000001,EPI_ISL_6922668:0.00029334):0.00000001,EPI_ISL_7027246:0.00029338):0.00029324):0.00029313,(((EPI_ISL_8236185:0.00029356,EPI_ISL_3360594:0.00000001):0.00029309,(((EPI_ISL_6142182:0.00029301,EPI_ISL_7283954:0.00000001):0.00000001,EPI_ISL_6109472:0.00029325):0.00000001,EPI_ISL_6351277:0.00029349):0.00029306):0.00000001,((((EPI_ISL_4190656:0.00029321,EPI_ISL_9458712:0.00029320):0.00000001,EPI_ISL_2681650:0.00000001):0.00000001,EPI_ISL_2766331:0.00029321):0.00000001,EPI_ISL_6798140:0.00029357):0.00029310):0.00000001):0.00000001):0.00000001,(EPI_ISL_2352991:0.00029304,EPI_ISL_2703103:0.00000001):0.00000002):0.00000001):0.00000001):0.00000001):0.00000001):0.00000001,(((EPI_ISL_2515278:0.00000001,EPI_ISL_3580757:0.00029353):0.00000001,(EPI_ISL_7328082:0.00000001,EPI_ISL_6710196:0.00029271):0.00029401):0.00029309,((EPI_ISL_6351646:0.00000001,EPI_ISL_3732677:0.00029305):0.00000002,(((((EPI_ISL_3956436:0.00000001,EPI_ISL_4803388:0.00029362):0.00000001,(EPI_ISL_6365816:0.00029331,((EPI_ISL_5185019:0.00029328,EPI_ISL_7203980:0.00029333):0.00000001,(((((EPI_ISL_6838979:0.00029302,(EPI_ISL_7382830:0.00029301,EPI_ISL_6297713:0.00000001):0.00029312):0.00000001,EPI_ISL_4522671:0.00000001):0.00029395,EPI_ISL_2963051:0.00000001):0.00000001,((EPI_ISL_7292377:0.00029331,EPI_ISL_6364909:0.00000001):0.00029325,EPI_ISL_3767897:0.00029322):0.00000001):0.00000001,(((EPI_ISL_7632671:0.00029331,EPI_ISL_6345057:0.00000001):0.00029327,EPI_ISL_6799722:0.00058701):0.00000001,EPI_ISL_6575979:0.00029337):0.00000001):0.00000001):0.00000001):0.00029327):0.00029323,EPI_ISL_4017814:0.00000001):0.00029317,EPI_ISL_4010437:0.00000001):0.00007920,EPI_ISL_3338074:0.00023658):0.00027051):0.00000001):0.00000001):0.00000001,((EPI_ISL_4936009:0.00029308,EPI_ISL_3985767:0.00000001):0.00029307,(((EPI_ISL_7598607:0.00029318,EPI_ISL_3045666:0.00000001):0.00000001,EPI_ISL_8312339:0.00029318):0.00000001,(EPI_ISL_6673178:0.00029311,EPI_ISL_4248455:0.00000001):0.00029305):0.00029310):0.00000001):0.00000001,(((EPI_ISL_3638913:0.00000001,EPI_ISL_3529419:0.00029303):0.00029308,(((EPI_ISL_5098598:0.00029401,EPI_ISL_5098815:0.00000001):0.00058763,(EPI_ISL_2925306:0.00000001,((EPI_ISL_7542277:0.00029304,EPI_ISL_5245085:0.00000001):0.00029304,EPI_ISL_5863242:0.00029314):0.00000001):0.00000001):0.00000001,EPI_ISL_6817015:0.00029310):0.00029309):0.00000001,(((EPI_ISL_7537772:0.00000001,EPI_ISL_4404424:0.00058668):0.00029309,(EPI_ISL_6876025:0.00029304,EPI_ISL_3978059:0.00000001):0.00029309):0.00000001,((EPI_ISL_4328958:0.00029308,EPI_ISL_3174728:0.00000001):0.00029311,((EPI_ISL_7989950:0.00029292,EPI_ISL_6042158:0.00000001):0.00029294,EPI_ISL_2908186:0.00000001):0.00029302):0.00000001):0.00000001):0.00000001):0.00000001):0.00000001):0.00000001,((EPI_ISL_6667865:0.00029297,((((EPI_ISL_7143531:0.00000001,EPI_ISL_4009767:0.00029279):0.00029298,((((EPI_ISL_4526641:0.00029300,EPI_ISL_5243930:0.00029305):0.00000001,((EPI_ISL_4249434:0.00000001,EPI_ISL_7297138:0.00029365):0.00000001,EPI_ISL_7896166:0.00029358):0.00029329):0.00000001,(EPI_ISL_5611860:0.00029308,(((EPI_ISL_5966158:0.00029299,EPI_ISL_7869048:0.00029299):0.00000001,EPI_ISL_8789201:0.00029331):0.00000001,(EPI_ISL_5448539:0.00029300,((((EPI_ISL_7293406:0.00029290,EPI_ISL_5351266:0.00029298):0.00000001,EPI_ISL_3700883:0.00000001):0.00000001,(((EPI_ISL_5838717:0.00029300,(EPI_ISL_7182013:0.00029302,EPI_ISL_6003621:0.00000001):0.00029297):0.00000001,EPI_ISL_4595038:0.00000001):0.00000001,EPI_ISL_5529230:0.00029303):0.00029297):0.00029300,EPI_ISL_7762955:0.00029301):0.00000001):0.00000001):0.00000001):0.00000001):0.00000001,((((((((EPI_ISL_3335291:0.00029292,EPI_ISL_3221596:0.00000001):0.00029293,EPI_ISL_3560952:0.00029296):0.00000001,EPI_ISL_4735673:0.00029305):0.00000001,(EPI_ISL_2924946:0.00000001,((((EPI_ISL_7540896:0.00029300,EPI_ISL_6289359:0.00000001):0.00029298,EPI_ISL_8348583:0.00058629):0.00000001,EPI_ISL_5807695:0.00029298):0.00000001,EPI_ISL_5472733:0.00029294):0.00000001):0.00000001):0.00000001,((EPI_ISL_3995054:0.00029299,EPI_ISL_3706341:0.00029302):0.00000001,(EPI_ISL_7349085:0.00029313,EPI_ISL_3528998:0.00029297):0.00000001):0.00000001):0.00000001,(((EPI_ISL_6009706:0.00000001,EPI_ISL_4532520:0.00029306):0.00029310,EPI_ISL_6150761:0.00000001):0.00029302,((EPI_ISL_4454188:0.00029313,EPI_ISL_4213982:0.00000001):0.00029315,EPI_ISL_3810490:0.00029300):0.00000001):0.00000001):0.00000001,((EPI_ISL_3363866:0.00029299,EPI_ISL_8303132:0.00029292):0.00000001,EPI_ISL_7820723:0.00029305):0.00000001):0.00000001,(((EPI_ISL_3378208:0.00029300,EPI_ISL_8289151:0.00029300):0.00000001,EPI_ISL_4408213:0.00029305):0.00000001,((EPI_ISL_7348403:0.00029306,EPI_ISL_6622104:0.00000001):0.00029294,(EPI_ISL_4011499:0.00029308,EPI_ISL_4133075:0.00029296):0.00000001):0.00000001):0.00000001):0.00000001):0.00000001):0.00000001,((EPI_ISL_7979349:0.00029294,EPI_ISL_3966916:0.00029299):0.00000001,EPI_ISL_6041785:0.00029298):0.00000001):0.00000001,EPI_ISL_3705209:0.00029296):0.00000001):0.00029300,(((EPI_ISL_4499388:0.00029310,EPI_ISL_6141244:0.00029322):0.00000001,EPI_ISL_3764423:0.00000001):0.00000001,EPI_ISL_8134316:0.00029320):0.00029300):0.00000001):0.00000001):0.00000001,(((((((EPI_ISL_4523620:0.00029317,EPI_ISL_4763200:0.00029321):0.00000001,((EPI_ISL_2487078:0.00000001,(EPI_ISL_5963785:0.00029301,EPI_ISL_2908610:0.00029399):0.00000001):0.00000001,((EPI_ISL_3498548:0.00029304,(EPI_ISL_6962792:0.00029292,EPI_ISL_5609315:0.00000001):0.00058724):0.00000001,((EPI_ISL_7845413:0.00029315,EPI_ISL_6578911:0.00029315):0.00000001,EPI_ISL_7009264:0.00029315):0.00000001):0.00000001):0.00000001):0.00000001,EPI_ISL_7895556:0.00029299):0.00029335,EPI_ISL_2539313:0.00029332):0.00000001,(EPI_ISL_2917607:0.00000001,EPI_ISL_5992432:0.00058634):0.00029309):0.00000001,(((EPI_ISL_3249870:0.00000001,EPI_ISL_5816782:0.00029358):0.00000001,EPI_ISL_8628022:0.00029347):0.00029324,(((((((EPI_ISL_4011034:0.00029316,EPI_ISL_6298740:0.00029324):0.00000001,EPI_ISL_2641461:0.00029360):0.00000001,(EPI_ISL_2366232:0.00000001,(EPI_ISL_6007023:0.00029313,((EPI_ISL_5291935:0.00029324,EPI_ISL_4586901:0.00029316):0.00000001,((((((EPI_ISL_5831505:0.00029372,EPI_ISL_5242661:0.00000001):0.00058761,EPI_ISL_5951155:0.00029368):0.00000001,EPI_ISL_3641750:0.00029371):0.00000001,EPI_ISL_3766081:0.00000001):0.00000001,EPI_ISL_4678556:0.00029368):0.00029346,EPI_ISL_2717789:0.00000001):0.00029318):0.00000001):0.00000001):0.00000001):0.00000001,EPI_ISL_6561636:0.00029556):0.00029326,EPI_ISL_6360782:0.00000001):0.00029309,EPI_ISL_2395909:0.00000001):0.00000001,((EPI_ISL_9202522:0.00029281,EPI_ISL_2917531:0.00000001):0.00000001,EPI_ISL_9154423:0.00029281):0.00029290):0.00029321):0.00000001):0.00000001,(((EPI_ISL_6139013:0.00029302,EPI_ISL_5285642:0.00029308):0.00000001,EPI_ISL_5818246:0.00000001):0.00000001,(EPI_ISL_6293103:0.00000001,EPI_ISL_2961893:0.00029299):0.00029300):0.00029304):0.00000001):0.00000001):0.00000001):0.00000001,((((((((((EPI_ISL_6771768:0.00029294,EPI_ISL_5037582:0.00058661):0.00000001,EPI_ISL_8338996:0.00029289):0.00000001,(EPI_ISL_2638420:0.00000001,((EPI_ISL_4287357:0.00029279,(EPI_ISL_3003583:0.00000001,(EPI_ISL_3563909:0.00029279,(EPI_ISL_3527936:0.00029277,EPI_ISL_3124333:0.00029276):0.00000001):0.00000001):0.00000001):0.00029280,EPI_ISL_6544390:0.00029289):0.00000001):0.00000001):0.00000001,EPI_ISL_7727863:0.00029328):0.00027114,EPI_ISL_3975359:0.00023713):0.00007865,((EPI_ISL_5294658:0.00029308,EPI_ISL_2780138:0.00000001):0.00029305,EPI_ISL_3799255:0.00029308):0.00000001):0.00000001,(((EPI_ISL_4939117:0.00029289,EPI_ISL_5907012:0.00000001):0.00029323,EPI_ISL_3976294:0.00000001):0.00029316,((EPI_ISL_6916853:0.00029301,EPI_ISL_7606456:0.00000001):0.00058684,EPI_ISL_3337837:0.00000001):0.00029309):0.00000001):0.00000001,(((EPI_ISL_4752448:0.00000001,EPI_ISL_3106029:0.00029307):0.00029302,(EPI_ISL_4046560:0.00000001,EPI_ISL_3978796:0.00029303):0.00000001):0.00029304,(((((((EPI_ISL_5472357:0.00029359,EPI_ISL_2828795:0.00000001):0.00000001,((EPI_ISL_4754098:0.00029326,EPI_ISL_3562537:0.00029321):0.00000001,EPI_ISL_4893640:0.00029310):0.00000001):0.00000001,EPI_ISL_3070401:0.00029316):0.00029310,(((EPI_ISL_3030799:0.00029331,EPI_ISL_3030789:0.00029318):0.00000001,EPI_ISL_2893075:0.00000001):0.00000001,((EPI_ISL_3030819:0.00000001,EPI_ISL_4201013:0.00029337):0.00000001,EPI_ISL_3535347:0.00058678):0.00029327):0.00029319):0.00000001,((EPI_ISL_6770585:0.00029315,EPI_ISL_2607762:0.00000001):0.00029310,EPI_ISL_3175913:0.00029309):0.00000001):0.00000001,((((EPI_ISL_6300358:0.00029337,(((EPI_ISL_6047768:0.00029332,EPI_ISL_5255831:0.00029371):0.00000001,EPI_ISL_2235562:0.00000001):0.00000001,((EPI_ISL_3368202:0.00029332,((((EPI_ISL_7894264:0.00029350,EPI_ISL_7186231:0.00029337):0.00000001,EPI_ISL_7864464:0.00029321):0.00000001,EPI_ISL_4144213:0.00029331):0.00000001,EPI_ISL_4322678:0.00029327):0.00000001):0.00000001,((EPI_ISL_6365848:0.00000001,EPI_ISL_2702351:0.00029315):0.00029324,(EPI_ISL_4751790:0.00029326,EPI_ISL_4406224:0.00029334):0.00000001):0.00000001):0.00000001):0.00000001):0.00029317,(EPI_ISL_3973060:0.00029350,EPI_ISL_2486970:0.00000001):0.00029346):0.00000001,(((((EPI_ISL_5310580:0.00029306,EPI_ISL_2907700:0.00000001):0.00029307,EPI_ISL_3883928:0.00000001):0.00029314,EPI_ISL_2437720:0.00000001):0.00000001,(EPI_ISL_4526049:0.00000001,EPI_ISL_4502654:0.00029309):0.00029312):0.00029311,EPI_ISL_2515036:0.00029314):0.00000001):0.00000001,(((EPI_ISL_7144748:0.00000001,EPI_ISL_5028214:0.00029312):0.00029306,(((EPI_ISL_3698367:0.00000001,EPI_ISL_6038103:0.00029314):0.00000001,EPI_ISL_6620399:0.00029309):0.00029307,(EPI_ISL_6298765:0.00029318,EPI_ISL_2907936:0.00000001):0.00029308):0.00000001):0.00000001,((EPI_ISL_4391830:0.00029547,(((EPI_ISL_4317122:0.00029317,EPI_ISL_4477969:0.00029305):0.00000001,(((((EPI_ISL_4868264:0.00029296,EPI_ISL_4529239:0.00000001):0.00058614,EPI_ISL_3581416:0.00000001):0.00029288,(EPI_ISL_5644976:0.00029342,EPI_ISL_5817933:0.00000001):0.00029307):0.00000001,(EPI_ISL_2569578:0.00000001,(((EPI_ISL_7293166:0.00029310,EPI_ISL_3966933:0.00029314):0.00000001,EPI_ISL_5818279:0.00029309):0.00000001,((EPI_ISL_6802727:0.00029311,(((EPI_ISL_3124077:0.00029320,EPI_ISL_3764884:0.00029313):0.00000001,EPI_ISL_4046231:0.00029313):0.00000001,EPI_ISL_4500095:0.00029314):0.00000001):0.00000001,(EPI_ISL_7557410:0.00029309,EPI_ISL_3363360:0.00029308):0.00000001):0.00000001):0.00000001):0.00000001):0.00000001,EPI_ISL_8101482:0.00029374):0.00000001):0.00000001,EPI_ISL_5303286:0.00029314):0.00000001):0.00029316,(EPI_ISL_4796168:0.00029316,EPI_ISL_3174256:0.00000001):0.00029309):0.00000001):0.00000001):0.00000001):0.00000001,(((((EPI_ISL_4803575:0.00000001,EPI_ISL_6286529:0.00029339):0.00000001,EPI_ISL_6141383:0.00029328):0.00029313,EPI_ISL_2485305:0.00000001):0.00029310,((EPI_ISL_2863143:0.00029317,(((((EPI_ISL_6241054:0.00029317,EPI_ISL_3051816:0.00029317):0.00000001,EPI_ISL_3203501:0.00000001):0.00000001,EPI_ISL_3799505:0.00029353):0.00029310,(EPI_ISL_4523235:0.00029334,EPI_ISL_2909260:0.00000001):0.00029313):0.00000001,(((EPI_ISL_7274261:0.00029323,EPI_ISL_6348572:0.00000001):0.00000001,EPI_ISL_6821178:0.00029308):0.00029307,((EPI_ISL_7720512:0.00029313,((EPI_ISL_5141614:0.00029323,EPI_ISL_6871232:0.00029319):0.00000001,(((((((EPI_ISL_4587797:0.00029310,EPI_ISL_4190287:0.00000001):0.00029317,EPI_ISL_6319108:0.00029327):0.00000001,EPI_ISL_6760150:0.00058681):0.00000001,EPI_ISL_2808246:0.00000001):0.00000001,(((EPI_ISL_7873345:0.00029319,EPI_ISL_3638342:0.00029319):0.00000001,(EPI_ISL_3965455:0.00029311,EPI_ISL_3969052:0.00029341):0.00000001):0.00000001,EPI_ISL_6872337:0.00029316):0.00000001):0.00000001,EPI_ISL_7188479:0.00029330):0.00000001,(EPI_ISL_3562956:0.00029324,EPI_ISL_6869022:0.00029319):0.00000001):0.00000001):0.00000001):0.00029327,(EPI_ISL_2682064:0.00029305,(EPI_ISL_4012330:0.00058644,(((((EPI_ISL_4350030:0.00029317,EPI_ISL_2485402:0.00000001):0.00000001,EPI_ISL_5446789:0.00029314):0.00000001,EPI_ISL_6343884:0.00029314):0.00000001,EPI_ISL_7492152:0.00029325):0.00029309,EPI_ISL_4751977:0.00029309):0.00000001):0.00000001):0.00000001):0.00000001):0.00000001):0.00000001):0.00000001,EPI_ISL_3051362:0.00029308):0.00000001):0.00000001,(((EPI_ISL_2813186:0.00000001,EPI_ISL_3966022:0.00029308):0.00000001,EPI_ISL_2916069:0.00029336):0.00007909,EPI_ISL_3223033:0.00027054):0.00023657):0.00000001):0.00000001):0.00000001):0.00000001,((EPI_ISL_6836439:0.00029303,EPI_ISL_2848267:0.00000001):0.00000001,EPI_ISL_6296419:0.00029298):0.00029306):0.00000001,(((EPI_ISL_2407688:0.00029302,EPI_ISL_3083367:0.00000001):0.00029298,EPI_ISL_3705591:0.00029315):0.00000001,((EPI_ISL_7752632:0.00058643,EPI_ISL_4146502:0.00000001):0.00000001,EPI_ISL_6431622:0.00029311):0.00029306):0.00000001):0.00000001):0.00000001,((EPI_ISL_6285817:0.00029307,(((((EPI_ISL_5794298:0.00058642,EPI_ISL_2780814:0.00029310):0.00000001,EPI_ISL_3077661:0.00029305):0.00000001,(EPI_ISL_3530169:0.00029319,EPI_ISL_3970444:0.00029548):0.00000001):0.00000001,(EPI_ISL_3363797:0.00029314,((EPI_ISL_5794019:0.00058804,EPI_ISL_3182081:0.00000001):0.00029353,EPI_ISL_2235672:0.00000001):0.00000001):0.00000001):0.00000001,EPI_ISL_2848561:0.00029313):0.00029313):0.00000001,((((((EPI_ISL_4551251:0.00029341,EPI_ISL_2407284:0.00000001):0.00000001,(((EPI_ISL_5451156:0.00029326,EPI_ISL_9160596:0.00029327):0.00000001,EPI_ISL_3762970:0.00000001):0.00029334,(((EPI_ISL_3052504:0.00000001,EPI_ISL_2682708:0.00000001):0.00029331,EPI_ISL_7874253:0.00058738):0.00000001,(EPI_ISL_6580356:0.00029363,((EPI_ISL_7843957:0.00029335,EPI_ISL_7351215:0.00000001):0.00029337,EPI_ISL_2909018:0.00029332):0.00000001):0.00000001):0.00000001):0.00000001):0.00000001,(EPI_ISL_4200825:0.00029314,EPI_ISL_3360327:0.00000001):0.00029331):0.00029317,EPI_ISL_2605816:0.00029346):0.00000001,((((EPI_ISL_7957070:0.00029298,EPI_ISL_6471445:0.00029332):0.00000001,EPI_ISL_5717632:0.00000001):0.00000001,EPI_ISL_7491912:0.00029305):0.00029299,EPI_ISL_2995663:0.00000001):0.00029303):0.00000001,((((EPI_ISL_7382014:0.00029326,EPI_ISL_2962944:0.00000001):0.00029314,EPI_ISL_3092691:0.00029336):0.00000001,((EPI_ISL_6587247:0.00000001,EPI_ISL_6670507:0.00029323):0.00000001,EPI_ISL_7470500:0.00029310):0.00029313):0.00000001,((EPI_ISL_4500692:0.00029312,EPI_ISL_3467197:0.00000001):0.00029309,EPI_ISL_2701487:0.00029308):0.00000001):0.00000001):0.00000001):0.00000001):0.00000001,(((EPI_ISL_2993806:0.00029306,((((EPI_ISL_8053374:0.00029289,EPI_ISL_3226152:0.00000001):0.00000001,EPI_ISL_6765284:0.00029302):0.00000001,EPI_ISL_6617128:0.00029302):0.00000001,(EPI_ISL_6357191:0.00029293,EPI_ISL_2829007:0.00000001):0.00029299):0.00029298):0.00000001,((EPI_ISL_5350734:0.00029308,EPI_ISL_3360014:0.00000001):0.00029307,(((EPI_ISL_3069616:0.00029298,EPI_ISL_2704632:0.00000001):0.00029301,EPI_ISL_7306004:0.00000001):0.00029305,(((EPI_ISL_3107970:0.00029303,((EPI_ISL_6820936:0.00029298,EPI_ISL_5782766:0.00058653):0.00000001,EPI_ISL_4454298:0.00000001):0.00000001):0.00029305,((EPI_ISL_6004778:0.00029354,(EPI_ISL_4478676:0.00029333,EPI_ISL_4099570:0.00000001):0.00029315):0.00000001,(EPI_ISL_4499989:0.00029318,(EPI_ISL_3560764:0.00000001,EPI_ISL_5527529:0.00029298):0.00000001):0.00000001):0.00029311):0.00000001,EPI_ISL_2436856:0.00029307):0.00000001):0.00000001):0.00000001):0.00000001,((EPI_ISL_3362179:0.00029310,EPI_ISL_2722067:0.00000001):0.00029310,EPI_ISL_3096303:0.00029313):0.00000001):0.00000001):0.00000001,(((EPI_ISL_7999445:0.00029308,EPI_ISL_4501376:0.00000001):0.00029311,((EPI_ISL_4578905:0.00000001,EPI_ISL_6035012:0.00029318):0.00000001,EPI_ISL_6562058:0.00029315):0.00029310):0.00000001,((((((EPI_ISL_3126592:0.00000001,EPI_ISL_6007703:0.00029312):0.00000001,EPI_ISL_7396450:0.00029301):0.00027048,EPI_ISL_2806062:0.00023654):0.00007921,(EPI_ISL_7965856:0.00029309,EPI_ISL_3181732:0.00029308):0.00000001):0.00000001,((EPI_ISL_7668901:0.00058675,EPI_ISL_2316892:0.00000001):0.00029310,(EPI_ISL_5035487:0.00029306,((EPI_ISL_4264524:0.00029326,EPI_ISL_3051263:0.00000001):0.00029310,EPI_ISL_3051553:0.00029319):0.00000001):0.00000001):0.00000001):0.00000001,(((((EPI_ISL_6917959:0.00029344,EPI_ISL_6763238:0.00000001):0.00029301,EPI_ISL_4976721:0.00029341):0.00000001,EPI_ISL_4136459:0.00000001):0.00000001,EPI_ISL_8102991:0.00029312):0.00029310,((EPI_ISL_2971637:0.00000001,EPI_ISL_8711997:0.00029321):0.00000001,EPI_ISL_7461302:0.00029326):0.00029311):0.00000001):0.00000001):0.00000001):0.00000001,((((((EPI_ISL_3766194:0.00000001,EPI_ISL_4014343:0.00058645):0.00029306,((((EPI_ISL_3250811:0.00029312,EPI_ISL_2730559:0.00000001):0.00000001,(EPI_ISL_3249705:0.00029314,EPI_ISL_3106174:0.00029314):0.00000001):0.00000001,(EPI_ISL_5298276:0.00029320,((EPI_ISL_6736538:0.00029310,EPI_ISL_6347349:0.00000001):0.00029327,EPI_ISL_3766609:0.00029311):0.00000001):0.00000001):0.00000001,EPI_ISL_7198744:0.00029317):0.00029309):0.00000001,(((EPI_ISL_3528920:0.00029303,EPI_ISL_3297863:0.00000001):0.00000001,EPI_ISL_4214715:0.00029308):0.00000001,EPI_ISL_6928873:0.00029318):0.00029307):0.00000001,(((((EPI_ISL_2393213:0.00000001,EPI_ISL_7949888:0.00029324):0.00000001,EPI_ISL_6769094:0.00029327):0.00029311,EPI_ISL_3277415:0.00029323):0.00000001,((EPI_ISL_6926812:0.00029320,EPI_ISL_3444047:0.00000001):0.00000001,(EPI_ISL_4528381:0.00029308,EPI_ISL_3093729:0.00000001):0.00029326):0.00029302):0.00000001,(((EPI_ISL_7197568:0.00000001,EPI_ISL_6157175:0.00029310):0.00029307,EPI_ISL_2830646:0.00029308):0.00000001,(((((EPI_ISL_2914244:0.00029306,((EPI_ISL_4492770:0.00029316,(EPI_ISL_3286184:0.00029310,EPI_ISL_2393289:0.00000001):0.00029320):0.00000001,((((EPI_ISL_3993830:0.00029297,((EPI_ISL_4525022:0.00029297,EPI_ISL_3125375:0.00000001):0.00000001,((EPI_ISL_5609415:0.00029295,EPI_ISL_7864605:0.00029297):0.00000001,EPI_ISL_4147606:0.00029305):0.00000001):0.00000001):0.00029295,EPI_ISL_2996110:0.00029343):0.00000001,EPI_ISL_3169886:0.00029310):0.00000001,(((EPI_ISL_2937608:0.00029316,EPI_ISL_2568410:0.00000001):0.00000001,(EPI_ISL_3106993:0.00029336,EPI_ISL_2828981:0.00000001):0.00029321):0.00029306,(EPI_ISL_2394150:0.00000001,((EPI_ISL_3141234:0.00029303,EPI_ISL_2849281:0.00000001):0.00000001,(EPI_ISL_3974584:0.00029304,EPI_ISL_3140336:0.00000001):0.00029294):0.00029295):0.00000001):0.00000001):0.00000001):0.00000001):0.00029315,EPI_ISL_2395393:0.00029314):0.00000001,((EPI_ISL_4852680:0.00029309,EPI_ISL_3174454:0.00000001):0.00007903,EPI_ISL_2851495:0.00027059):0.00023660):0.00000001,((((EPI_ISL_6350877:0.00000001,EPI_ISL_6296975:0.00029310):0.00000001,EPI_ISL_7575791:0.00029313):0.00029315,EPI_ISL_5268867:0.00000001):0.00029305,(((((EPI_ISL_7597392:0.00029303,EPI_ISL_3144455:0.00000001):0.00000001,EPI_ISL_8082021:0.00059106):0.00000001,EPI_ISL_4064912:0.00029300):0.00029303,(EPI_ISL_4314343:0.00029307,EPI_ISL_3221696:0.00000001):0.00029334):0.00000001,(((EPI_ISL_2915503:0.00000001,EPI_ISL_7491195:0.00029321):0.00029312,(((EPI_ISL_4406373:0.00029460,(((((EPI_ISL_3468750:0.00029325,EPI_ISL_3765302:0.00029344):0.00000001,EPI_ISL_4790587:0.00029316):0.00000001,EPI_ISL_7396123:0.00029341):0.00000001,(EPI_ISL_6142891:0.00029336,(EPI_ISL_2537516:0.00000001,(((EPI_ISL_3124787:0.00029400,EPI_ISL_3154484:0.00029326):0.00000001,(EPI_ISL_6578904:0.00029328,EPI_ISL_4100467:0.00000001):0.00029338):0.00000001,EPI_ISL_8051593:0.00029338):0.00000001):0.00000001):0.00000001):0.00000001,(((EPI_ISL_7816930:0.00029370,EPI_ISL_7679265:0.00000001):0.00029349,EPI_ISL_2994592:0.00029340):0.00000001,EPI_ISL_5293432:0.00029343):0.00000001):0.00000001):0.00000001,EPI_ISL_5957372:0.00029336):0.00029320,((EPI_ISL_6003410:0.00029309,EPI_ISL_3764900:0.00000001):0.00029309,((((EPI_ISL_6361014:0.00000001,EPI_ISL_2912692:0.00029313):0.00029315,EPI_ISL_2789603:0.00000001):0.00000001,EPI_ISL_4860052:0.00029324):0.00000001,EPI_ISL_7142380:0.00029334):0.00029321):0.00000001):0.00000001):0.00000001,(EPI_ISL_3763383:0.00029319,((((EPI_ISL_5838138:0.00058699,((EPI_ISL_3563818:0.00029316,(EPI_ISL_4086323:0.00029309,((EPI_ISL_2980235:0.00029310,EPI_ISL_7029951:0.00029316):0.00000001,EPI_ISL_3389794:0.00029316):0.00000001):0.00000001):0.00000001,((EPI_ISL_5300106:0.00029310,(EPI_ISL_6218173:0.00029310,EPI_ISL_4804786:0.00029308):0.00000001):0.00000001,(EPI_ISL_4319263:0.00029353,(EPI_ISL_2816313:0.00000001,((EPI_ISL_7397347:0.00029306,EPI_ISL_4590416:0.00058676):0.00000001,EPI_ISL_5046517:0.00029318):0.00000001):0.00000001):0.00000001):0.00000001):0.00000001):0.00000001,EPI_ISL_2907015:0.00029303):0.00029319,(EPI_ISL_3991895:0.00029326,((((((EPI_ISL_7838576:0.00029322,EPI_ISL_5045160:0.00000001):0.00029331,EPI_ISL_4354569:0.00029334):0.00000001,EPI_ISL_4864640:0.00029419):0.00000001,EPI_ISL_3698013:0.00029326):0.00000001,EPI_ISL_6244805:0.00029334):0.00000001,EPI_ISL_2893202:0.00000001):0.00000001):0.00029316):0.00000001,((EPI_ISL_4595240:0.00029306,EPI_ISL_3309728:0.00000001):0.00007900,EPI_ISL_6304582:0.00027040):0.00023673):0.00000001):0.00000001):0.00000001):0.00000001):0.00000001):0.00000001,((EPI_ISL_8476543:0.00058684,EPI_ISL_3001573:0.00000001):0.00029310,(EPI_ISL_6820699:0.00029314,EPI_ISL_3422792:0.00000001):0.00029309):0.00000001):0.00000001):0.00000001):0.00000001):0.00000001,(((((EPI_ISL_4633158:0.00058663,EPI_ISL_2809359:0.00000001):0.00000001,EPI_ISL_2814213:0.00029310):0.00000001,EPI_ISL_5612218:0.00058656):0.00029307,((((((EPI_ISL_5245630:0.00029313,EPI_ISL_3971488:0.00000001):0.00029297,((EPI_ISL_5159858:0.00029317,EPI_ISL_2487457:0.00000001):0.00000001,EPI_ISL_4532886:0.00058662):0.00000001):0.00029299,EPI_ISL_4499608:0.00029316):0.00000001,EPI_ISL_2353609:0.00029309):0.00000001,(((EPI_ISL_5973953:0.00000001,EPI_ISL_2518588:0.00029307):0.00029315,EPI_ISL_3077239:0.00000001):0.00000001,EPI_ISL_5785071:0.00029320):0.00029309):0.00000001,((((EPI_ISL_7816647:0.00058633,((EPI_ISL_5029394:0.00029311,EPI_ISL_4268756:0.00029310):0.00000001,EPI_ISL_6619723:0.00029306):0.00000001):0.00000001,EPI_ISL_2924971:0.00000001):0.00000001,EPI_ISL_6819823:0.00029311):0.00029305,(EPI_ISL_3026988:0.00029307,((EPI_ISL_2552613:0.00000001,(EPI_ISL_4866280:0.00029312,(EPI_ISL_7625664:0.00029301,(EPI_ISL_4100391:0.00000001,EPI_ISL_6740366:0.00029316):0.00000001):0.00000001):0.00000001):0.00000001,EPI_ISL_2973647:0.00029313):0.00029313):0.00000001):0.00000001):0.00000001):0.00000001,(EPI_ISL_3227682:0.00029306,(((EPI_ISL_5352595:0.00029319,EPI_ISL_2900644:0.00000001):0.00000001,EPI_ISL_5681158:0.00029305):0.00029309,((EPI_ISL_4586224:0.00029316,EPI_ISL_2171810:0.00000001):0.00029306,EPI_ISL_3093587:0.00029309):0.00000001):0.00000001):0.00000001):0.00000001):0.00000001,(EPI_ISL_4586574:0.00000001,(((EPI_ISL_5791071:0.00000001,EPI_ISL_7652271:0.00029305):0.00000001,EPI_ISL_7025952:0.00029327):0.00029294,EPI_ISL_4480973:0.00000001):0.00029305):0.00029302):0.00000001):0.00000001,(((((EPI_ISL_5693447:0.00029399,EPI_ISL_3286567:0.00000001):0.00029307,((((EPI_ISL_7880643:0.00029299,EPI_ISL_3139456:0.00000001):0.00000001,(EPI_ISL_3560637:0.00000001,EPI_ISL_3051804:0.00000001):0.00029303):0.00029305,(((EPI_ISL_6003171:0.00000001,EPI_ISL_3001893:0.00000001):0.00000001,EPI_ISL_3496934:0.00029314):0.00029310,EPI_ISL_6928594:0.00029313):0.00000001):0.00000001,((EPI_ISL_7346525:0.00029305,EPI_ISL_2569391:0.00000001):0.00029313,((EPI_ISL_4314562:0.00029299,EPI_ISL_3093280:0.00000001):0.00029307,(((EPI_ISL_7211630:0.00029304,EPI_ISL_5043765:0.00000001):0.00058644,((EPI_ISL_5501499:0.00029311,EPI_ISL_3250349:0.00000001):0.00000001,EPI_ISL_4404988:0.00029314):0.00000001):0.00029306,(((((EPI_ISL_6611970:0.00029329,EPI_ISL_3378264:0.00029318):0.00000001,(EPI_ISL_6346377:0.00029315,EPI_ISL_5893486:0.00000001):0.00029316):0.00000001,(EPI_ISL_3126583:0.00000001,EPI_ISL_6047316:0.00029321):0.00000001):0.00029309,(((EPI_ISL_6607613:0.00029308,EPI_ISL_5242657:0.00000001):0.00000001,EPI_ISL_3203113:0.00058682):0.00029310,((EPI_ISL_8271317:0.00029316,(EPI_ISL_5991766:0.00029313,((EPI_ISL_5996608:0.00029301,((EPI_ISL_3311402:0.00058666,EPI_ISL_6614473:0.00058685):0.00000001,EPI_ISL_4325189:0.00029316):0.00000001):0.00000001,(EPI_ISL_4762858:0.00029316,EPI_ISL_2735701:0.00000001):0.00000001):0.00000001):0.00000001):0.00029312,EPI_ISL_5807215:0.00000001):0.00000001):0.00000001):0.00000001,(EPI_ISL_3981397:0.00029307,(EPI_ISL_3027451:0.00023468,EPI_ISL_4764253:0.00040593):0.00023874):0.00000001):0.00000001):0.00000001):0.00000001):0.00000001):0.00000001):0.00000001,(((((EPI_ISL_6358270:0.00029315,EPI_ISL_4275304:0.00000001):0.00029309,((EPI_ISL_2810003:0.00000001,EPI_ISL_2682941:0.00029316):0.00000001,EPI_ISL_6048279:0.00029305):0.00029309):0.00000001,(EPI_ISL_3580530:0.00029310,EPI_ISL_3258454:0.00000001):0.00029307):0.00000001,EPI_ISL_2540895:0.00029307):0.00000001,(((((EPI_ISL_6316194:0.00029312,(EPI_ISL_6762493:0.00029300,(EPI_ISL_2570054:0.00000001,(EPI_ISL_8043375:0.00029311,EPI_ISL_7722930:0.00000001):0.00029302):0.00000001):0.00029303):0.00000001,(EPI_ISL_8985617:0.00029317,((EPI_ISL_5752831:0.00029317,EPI_ISL_2198701:0.00029326):0.00000001,EPI_ISL_2515926:0.00000001):0.00000001):0.00029310):0.00000001,(((EPI_ISL_5407112:0.00029316,EPI_ISL_4479397:0.00029316):0.00000001,(EPI_ISL_2518829:0.00000001,(EPI_ISL_3423297:0.00029316,EPI_ISL_2865951:0.00029310):0.00000001):0.00000001):0.00000001,(EPI_ISL_5096476:0.00000001,EPI_ISL_3970400:0.00029311):0.00029308):0.00029311):0.00000001,(((((EPI_ISL_5944232:0.00029317,EPI_ISL_3223465:0.00000001):0.00029310,(((EPI_ISL_7327803:0.00058656,EPI_ISL_7870275:0.00029384):0.00000001,EPI_ISL_3579545:0.00000001):0.00000001,EPI_ISL_7030231:0.00029326):0.00029313):0.00000001,(((EPI_ISL_3381427:0.00029316,((EPI_ISL_5123821:0.00029310,EPI_ISL_2815716:0.00029295):0.00000001,EPI_ISL_4096899:0.00029547):0.00000001):0.00000001,EPI_ISL_2486347:0.00000001):0.00000001,(EPI_ISL_5243988:0.00000001,EPI_ISL_5184766:0.00029307):0.00029311):0.00029314):0.00000001,(((((EPI_ISL_6816812:0.00029332,EPI_ISL_6212157:0.00000001):0.00029326,EPI_ISL_2456249:0.00000001):0.00029305,((((EPI_ISL_3282786:0.00029311,EPI_ISL_2199033:0.00000001):0.00000001,(EPI_ISL_6049436:0.00029313,EPI_ISL_6808726:0.00029305):0.00000001):0.00000001,(EPI_ISL_7513015:0.00029305,((EPI_ISL_6919889:0.00029308,EPI_ISL_5794549:0.00000001):0.00029306,EPI_ISL_3366822:0.00029313):0.00000001):0.00000001):0.00000001,(EPI_ISL_5454368:0.00000001,EPI_ISL_3704672:0.00029318):0.00029303):0.00029312):0.00000001,((EPI_ISL_3176107:0.00000001,(EPI_ISL_7203973:0.00058671,EPI_ISL_5790941:0.00000001):0.00029306):0.00029306,(EPI_ISL_5481199:0.00029321,EPI_ISL_3995114:0.00000001):0.00029307):0.00000001):0.00000001,(((EPI_ISL_6352895:0.00029309,EPI_ISL_2910657:0.00000001):0.00007902,EPI_ISL_3810542:0.00027059):0.00023660,((((((((((EPI_ISL_3639678:0.00029295,EPI_ISL_2447159:0.00029360):0.00029353,EPI_ISL_3052393:0.00029311):0.00000001,((((((EPI_ISL_6019361:0.00029309,EPI_ISL_5528049:0.00000001):0.00029300,EPI_ISL_2395292:0.00000001):0.00029338,(EPI_ISL_5192769:0.00029421,EPI_ISL_4114384:0.00000001):0.00029371):0.00000001,((EPI_ISL_3837286:0.00029307,EPI_ISL_3339522:0.00000001):0.00000001,EPI_ISL_3287303:0.00029314):0.00029305):0.00000001,((((((EPI_ISL_6355268:0.00029295,EPI_ISL_2701620:0.00000001):0.00000001,EPI_ISL_4189450:0.00029304):0.00000001,EPI_ISL_2914336:0.00029296):0.00029301,(EPI_ISL_6146229:0.00029325,EPI_ISL_2457536:0.00000001):0.00000001):0.00029312,EPI_ISL_2539710:0.00029317):0.00000001,((((EPI_ISL_5012744:0.00058694,(((((((EPI_ISL_8763228:0.00029339,EPI_ISL_2607919:0.00000001):0.00000001,EPI_ISL_4477444:0.00029375):0.00000001,EPI_ISL_6346885:0.00029343):0.00000001,EPI_ISL_5029734:0.00029334):0.00029334,EPI_ISL_5924723:0.00000001):0.00029334,EPI_ISL_6821089:0.00029334):0.00000001,(((((EPI_ISL_5183480:0.00000001,(EPI_ISL_6432689:0.00058685,EPI_ISL_5783683:0.00058659):0.00000001):0.00000001,EPI_ISL_6872350:0.00029319):0.00029363,EPI_ISL_6366474:0.00000001):0.00029405,EPI_ISL_5757060:0.00000001):0.00029371,(((EPI_ISL_8151194:0.00029324,EPI_ISL_6858522:0.00029326):0.00000001,EPI_ISL_2902059:0.00000001):0.00000001,(((EPI_ISL_5839852:0.00029346,EPI_ISL_4325649:0.00000001):0.00000001,(EPI_ISL_6560246:0.00029366,(EPI_ISL_5790239:0.00029346,EPI_ISL_6614790:0.00029332):0.00000001):0.00000001):0.00000001,EPI_ISL_7578816:0.00029398):0.00029328):0.00000001):0.00000001):0.00000001):0.00029317,(EPI_ISL_4871204:0.00029361,EPI_ISL_3468874:0.00000001):0.00029346):0.00000001,((EPI_ISL_8356300:0.00029315,EPI_ISL_5043618:0.00000001):0.00000001,EPI_ISL_5481718:0.00029311):0.00029306):0.00000001,(EPI_ISL_6867968:0.00000001,EPI_ISL_4263586:0.00029321):0.00029332):0.00000001):0.00000001):0.00000001,((EPI_ISL_6356106:0.00029332,((EPI_ISL_4350323:0.00029308,EPI_ISL_3581723:0.00000001):0.00000001,EPI_ISL_7758428:0.00029299):0.00000001):0.00029305,((EPI_ISL_7895270:0.00029322,((EPI_ISL_4009981:0.00029314,(EPI_ISL_6109154:0.00029320,EPI_ISL_5950365:0.00029311):0.00000001):0.00000001,(EPI_ISL_5453353:0.00029305,EPI_ISL_5452053:0.00000001):0.00029309):0.00000001):0.00029309,((EPI_ISL_4134123:0.00029365,((EPI_ISL_5449776:0.00058708,((EPI_ISL_6106690:0.00029331,((EPI_ISL_5179991:0.00029302,EPI_ISL_3807391:0.00000001):0.00029298,(EPI_ISL_3445018:0.00029302,(EPI_ISL_4349226:0.00029301,EPI_ISL_2846202:0.00000001):0.00000001):0.00000001):0.00029425):0.00000001,EPI_ISL_6593074:0.00029338):0.00000001):0.00000001,((((EPI_ISL_9214893:0.00029329,EPI_ISL_4247078:0.00029341):0.00000001,EPI_ISL_2974871:0.00029377):0.00000001,EPI_ISL_6360848:0.00029341):0.00000001,EPI_ISL_2199598:0.00000001):0.00000001):0.00000001):0.00029321,(((EPI_ISL_6005425:0.00029352,EPI_ISL_2569721:0.00000001):0.00000001,(((EPI_ISL_3729771:0.00029296,EPI_ISL_3201126:0.00029294):0.00000001,EPI_ISL_3201510:0.00000001):0.00000001,EPI_ISL_4353406:0.00029294):0.00029306):0.00029315,((EPI_ISL_3581216:0.00000001,EPI_ISL_7534053:0.00029342):0.00000001,EPI_ISL_5791311:0.00029335):0.00029322):0.00000001):0.00000001):0.00000001):0.00000001):0.00000001):0.00000001,(EPI_ISL_3201471:0.00029307,(((((EPI_ISL_4588062:0.00000001,(EPI_ISL_6300769:0.00000001,EPI_ISL_6212951:0.00058894):0.00029322):0.00000001,(EPI_ISL_7354095:0.00029328,EPI_ISL_5449184:0.00000001):0.00029317):0.00029312,EPI_ISL_2901137:0.00000001):0.00029306,(EPI_ISL_3808457:0.00029322,EPI_ISL_3070343:0.00000001):0.00029310):0.00000001,((EPI_ISL_5655362:0.00029322,EPI_ISL_2487874:0.00000001):0.00000001,EPI_ISL_3013842:0.00029315):0.00029310):0.00000001):0.00000001):0.00000001,(((((EPI_ISL_5794482:0.00029326,(EPI_ISL_5528044:0.00029311,EPI_ISL_3883275:0.00000001):0.00000001):0.00000001,EPI_ISL_6857355:0.00029303):0.00029312,((EPI_ISL_7023457:0.00000001,EPI_ISL_5409004:0.00029323):0.00000001,EPI_ISL_4319238:0.00029326):0.00029305):0.00000001,((EPI_ISL_6355952:0.00029299,EPI_ISL_2850211:0.00000001):0.00029305,(((EPI_ISL_3466729:0.00029314,EPI_ISL_2973530:0.00000001):0.00029309,(EPI_ISL_3967969:0.00029309,EPI_ISL_4019607:0.00000001):0.00029305):0.00000001,(((EPI_ISL_2485409:0.00000001,(((EPI_ISL_3972799:0.00029310,EPI_ISL_3444074:0.00029352):0.00000001,(EPI_ISL_3978114:0.00029315,(EPI_ISL_5245973:0.00029325,((EPI_ISL_4591812:0.00000001,EPI_ISL_3223072:0.00029354):0.00000001,EPI_ISL_5247264:0.00029346):0.00029331):0.00000001):0.00000001):0.00000001,(EPI_ISL_4408497:0.00029322,EPI_ISL_3440086:0.00029317):0.00000001):0.00000001):0.00000001,EPI_ISL_3764807:0.00058679):0.00029314,EPI_ISL_2852245:0.00029321):0.00000001):0.00000001):0.00000001):0.00000001,(EPI_ISL_6822328:0.00029304,EPI_ISL_3438707:0.00000001):0.00029307):0.00000001):0.00000001,(((EPI_ISL_2366313:0.00029379,((EPI_ISL_4110605:0.00029311,EPI_ISL_2766275:0.00000001):0.00029310,(EPI_ISL_2392431:0.00029340,EPI_ISL_2366083:0.00000001):0.00000001):0.00029309):0.00000001,(EPI_ISL_4579702:0.00000001,((((EPI_ISL_4014819:0.00058677,EPI_ISL_2607565:0.00000001):0.00000001,EPI_ISL_3439488:0.00029315):0.00000001,EPI_ISL_8133343:0.00029335):0.00029313,(((EPI_ISL_3250628:0.00029325,EPI_ISL_2639267:0.00000001):0.00000001,(EPI_ISL_2436638:0.00000001,(EPI_ISL_3966689:0.00000001,(EPI_ISL_4108626:0.00029313,EPI_ISL_2606745:0.00000001):0.00029334):0.00029304):0.00029312):0.00029311,EPI_ISL_3339898:0.00029314):0.00000001):0.00000001):0.00000001):0.00000001,(EPI_ISL_3311461:0.00000001,(EPI_ISL_6798900:0.00029306,(((((((EPI_ISL_3381878:0.00000001,(EPI_ISL_4046303:0.00029305,EPI_ISL_7722413:0.00029302):0.00000001):0.00000001,(EPI_ISL_5790514:0.00000001,EPI_ISL_6820232:0.00029302):0.00000001):0.00000001,((EPI_ISL_7168675:0.00029311,EPI_ISL_6876044:0.00029304):0.00000001,EPI_ISL_3884927:0.00029310):0.00000001):0.00000001,(EPI_ISL_7813567:0.00029304,(((EPI_ISL_9414871:0.00029300,EPI_ISL_6355883:0.00000001):0.00029303,EPI_ISL_6875055:0.00029305):0.00000001,EPI_ISL_5288061:0.00029314):0.00000001):0.00000001):0.00000001,EPI_ISL_7519431:0.00029311):0.00000001,(EPI_ISL_6214897:0.00029323,EPI_ISL_4502796:0.00000001):0.00029311):0.00029303,EPI_ISL_6145113:0.00000001):0.00000001):0.00029306):0.00029314):0.00000001):0.00000001,((((((((EPI_ISL_3950746:0.00029341,EPI_ISL_7391884:0.00058688):0.00000001,(EPI_ISL_7518862:0.00000001,EPI_ISL_7600279:0.00000001):0.00029325):0.00000001,(EPI_ISL_7586924:0.00029329,EPI_ISL_2347784:0.00000001):0.00000001):0.00000001,((EPI_ISL_5784569:0.00029400,EPI_ISL_6109947:0.00029338):0.00000001,(EPI_ISL_5527688:0.00029330,(EPI_ISL_5029940:0.00029341,(EPI_ISL_3564048:0.00029356,((((EPI_ISL_4312717:0.00000001,(EPI_ISL_5300641:0.00029331,EPI_ISL_5292753:0.00000001):0.00029352):0.00000001,EPI_ISL_6141114:0.00029368):0.00029338,EPI_ISL_7554931:0.00029344):0.00000001,EPI_ISL_6867961:0.00058724):0.00000001):0.00000001):0.00000001):0.00000001):0.00000001):0.00000001,EPI_ISL_3003632:0.00029344):0.00029321,((((((EPI_ISL_6040318:0.00029342,EPI_ISL_4320687:0.00029315):0.00000001,EPI_ISL_3093461:0.00000001):0.00000001,EPI_ISL_5454777:0.00029329):0.00029313,EPI_ISL_3176798:0.00029310):0.00000001,(((EPI_ISL_5590576:0.00029317,EPI_ISL_4264717:0.00000001):0.00029312,EPI_ISL_3975835:0.00000001):0.00029311,(EPI_ISL_6768286:0.00058672,EPI_ISL_7006659:0.00000001):0.00000001):0.00029306):0.00000001,(((((EPI_ISL_7757924:0.00029315,EPI_ISL_8972881:0.00029304):0.00000001,EPI_ISL_4350894:0.00058633):0.00000001,(EPI_ISL_7359675:0.00029315,EPI_ISL_8250022:0.00029307):0.00000001):0.00000001,(EPI_ISL_3176111:0.00000001,(EPI_ISL_8249332:0.00000001,EPI_ISL_8296207:0.00029310):0.00000001):0.00000001):0.00000001,EPI_ISL_8256740:0.00029318):0.00029307):0.00000001):0.00000001,(((((EPI_ISL_2486137:0.00000001,(((EPI_ISL_6619841:0.00058705,EPI_ISL_3377998:0.00000001):0.00000001,EPI_ISL_4200912:0.00029334):0.00000001,((((EPI_ISL_7637116:0.00029326,EPI_ISL_4327993:0.00029331):0.00000001,EPI_ISL_6348193:0.00029326):0.00000001,((EPI_ISL_4451655:0.00029333,(EPI_ISL_6296993:0.00029356,EPI_ISL_5422945:0
[truncated: 1,174,784 more chars]
