# Supplementary material for: Mapping the Evolutionary Space of SARS-CoV-2 Variants to Anticipate Emergence of Subvariants Resistant to COVID-19 Therapeutics
Source: PLoS Comput Biol. 2024 Jun 10;20(6):e1012215. doi: 10.1371/journal.pcbi.1012215 (PMC11192331; doi:10.1371/journal.pcbi.1012215)
Supplement: S4 Data — The ancestral SARS-CoV-2 sequence is represented by the identifier NC045512. (TXT) [file pcbi.1012215.s016.txt]

((((((((((((((((((((((((((((((((((((((((((((((((((((((((((((((((((((MW813241
:0.00085725,(((MZ667311
:0.00000001,(MW777324
:0.00028536,(MW643225
:0.00028537,MW901935
:0.00028548):0.00000001):0.00000001):0.00000001,(MZ184979
:0.00000001,(MZ156729
:0.00028542,(MW988422
:0.00000001,MW915977
:0.00057108):0.00000001):0.00000001):0.00028515):0.00000001,((MZ257302
:0.00028541,(MW708768
:0.00028520,MW778214
:0.00028535):0.00000001):0.00000001,(MW793026
:0.00028528,MZ499939
:0.00028530):0.00000001):0.00000001):0.00000001):0.00028546,(((((((((MW715535
:0.00000001,(MW565747
:0.00000001,MW882454
:0.00028564):0.00028562):0.00028552,MW781061
:0.00028551):0.00000001,MW793000
:0.00028547):0.00000001,(MW882011
:0.00028550,(MW942177
:0.00028520,MW943626
:0.00000001):0.00028533):0.00000001):0.00000001,((((MZ619220
:0.00028552,((MW540161
:0.00028577,(MZ487661
:0.00000001,MZ487761
:0.00028572):0.00000001):0.00028558,MW778265
:0.00028548):0.00000001):0.00000001,(((MZ702250
:0.00000001,(MW883113
:0.00000001,(MZ056488
:0.00028543,MW779150
:0.00028561):0.00028574):0.00000001):0.00000001,(MW993996
:0.00028558,MW944466
:0.00000001):0.00000001):0.00000001,(MW777974
:0.00028577,MZ578577
:0.00028554):0.00000001):0.00000001):0.00000001,((((((MW778389
:0.00028542,MW750167
:0.00028547):0.00000001,(MZ286657
:0.00028545,(MZ592893
:0.00057191,(MW904171
:0.00000001,MW617573
:0.00057169):0.00028554):0.00000001):0.00000001):0.00000001,(((MZ702377
:0.00000001,MW766540
:0.00028560):0.00028549,(MZ368201
:0.00028554,MZ258675
:0.00028551):0.00000001):0.00000001,MZ448946
:0.00028547):0.00000001):0.00000001,(MZ497765
:0.00028547,((MZ619359
:0.00028572,MW930374
:0.00000001):0.00028554,MZ448640
:0.00028545):0.00000001):0.00000001):0.00000001,MW626628
:0.00028545):0.00000001,(((MW976790
:0.00028552,(MZ560783
:0.00028554,MZ465642
:0.00057140):0.00000001):0.00000001,MZ512730
:0.00028620):0.00000001,((MW858665
:0.00028550,(MZ599877
:0.00028552,MW766884
:0.00057139):0.00000001):0.00000001,((((MW766595
:0.00028548,(MW883207
:0.00000001,MW776834
:0.00028538):0.00028543):0.00000001,((MZ505845
:0.00028550,MW944723
:0.00028549):0.00000001,((MW733576
:0.00028552,MZ044479
:0.00028569):0.00000001,(MW942157
:0.00028545,MW959960
:0.00057150):0.00000001):0.00000001):0.00000001):0.00000001,(MZ160258
:0.00028549,MW792897
:0.00028552):0.00000001):0.00000001,MZ449015
:0.00028606):0.00000001):0.00000001):0.00000001):0.00000001):0.00000001,(MZ007074
:0.00028550,((((((MZ236405
:0.00028552,MW777729
:0.00028581):0.00000001,((MZ635860
:0.00028551,((MZ622381
:0.00000001,MW985902
:0.00028550):0.00028546,(MZ075125
:0.00028566,MW893866
:0.00000001):0.00028550):0.00000001):0.00000001,MZ487923
:0.00028544):0.00000001):0.00000001,(MW634404
:0.00028543,(MW897623
:0.00000001,(MW793054
:0.00000001,(MW638709
:0.00028552,((MW943469
:0.00028565,MW880117
:0.00000001):0.00028556,MZ680928
:0.00000001):0.00000001):0.00028573):0.00028589):0.00028568):0.00000001):0.00000001,(MW733351
:0.00028548,MZ578598
:0.00028548):0.00000001):0.00000001,(((MW941231
:0.00028553,MW888048
:0.00028554):0.00000001,((MZ405174
:0.00028548,MZ259355
:0.00057105):0.00000001,(MW808866
:0.00028548,MW942378
:0.00028543):0.00000001):0.00000001):0.00000001,((MZ207045
:0.00028549,((MZ258976
:0.00057259,MW634652
:0.00000001):0.00028561,(MZ557493
:0.00000001,MW860865
:0.00028566):0.00028550):0.00000001):0.00000001,MW733392
:0.00028542):0.00000001):0.00000001):0.00000001,(MW748217
:0.00028578,MW993181
:0.00000001):0.00028552):0.00000001):0.00000001):0.00000001):0.00000001,((MZ260195
:0.00028545,MW637027
:0.00028561):0.00000001,((MZ436582
:0.00028542,(MZ030039
:0.00000001,MW766610
:0.00028566):0.00028554):0.00000001,MZ680830
:0.00028551):0.00000001):0.00000001):0.00000001,((((MW720320
:0.00028559,(MZ451610
:0.00000001,MZ451461
:0.00028600):0.00000001):0.00000001,MW780138
:0.00057163):0.00028552,(MZ257574
:0.00028547,(MZ257405
:0.00028547,MW550030
:0.00000001):0.00000001):0.00000001):0.00000001,(MW943920
:0.00028588,(MW972497
:0.00000001,MW923130
:0.00028570):0.00028561):0.00000001):0.00000001):0.00000001,((((MW777029
:0.00000001,MW793303
:0.00057174):0.00028552,(MW999973
:0.00057304,(MW944150
:0.00000001,MW942981
:0.00028624):0.00000001):0.00028588):0.00000001,(MZ323775
:0.00028576,(MZ449079
:0.00028584,MZ599857
:0.00000001):0.00000001):0.00028558):0.00000001,MW813690
:0.00028558):0.00000001):0.00000001,((MW681046
:0.00028549,MW941349
:0.00028550):0.00000001,(MW893825
:0.00028469,MW792576
:0.00000001):0.00028836):0.00000001):0.00000001):0.00028527,(((((((MW483464
:0.00028480,(MW276581
:0.00028453,((MW923146
:0.00000001,MW653558
:0.00057197):0.00028460,MW701982
:0.00000001):0.00000001):0.00000001):0.00028464,MZ377896
:0.00028459):0.00000001,MZ473776
:0.00028485):0.00000001,((MZ680764
:0.00028428,(MW923327
:0.00000001,MZ448702
:0.00028545):0.00000001):0.00028454,((MW922975
:0.00000001,MW943951
:0.00057140):0.00028446,((MW973580
:0.00000001,(MZ165775
:0.00028581,MZ578757
:0.00028583):0.00028562):0.00028455,(MW973762
:0.00000001,MW973816
:0.00028455):0.00056934):0.00000001):0.00000001):0.00000001):0.00000001,((((MW974333
:0.00028460,(MZ490286
:0.00028446,(MW923520
:0.00057029,MZ635712
:0.00000001):0.00000001):0.00028457):0.00000001,MW565620
:0.00028454):0.00000001,((((MW134279
:0.00056935,MZ622452
:0.00028485):0.00000001,MW483473
:0.00028447):0.00000001,(MW276475
:0.00028444,MZ373789
:0.00028441):0.00000001):0.00000001,(MZ207169
:0.00057137,MW796732
:0.00056959):0.00000001):0.00000001):0.00000001,((MW420118
:0.00028451,(MW593558
:0.00028445,((MW776829
:0.00000001,MW276224
:0.00028458):0.00028452,((MW773854
:0.00028458,(MW474161
:0.00000001,(MW474113
:0.00056942,MW494107
:0.00028446):0.00000001):0.00000001):0.00000001,(MW972492
:0.00000001,MW653541
:0.00028475):0.00056944):0.00028454):0.00000001):0.00000001):0.00000001,MZ367872
:0.00028440):0.00000001):0.00000001):0.00000001,((MZ622521
:0.00028595,MZ207205
:0.00000001):0.00028451,(((((((MW826054
:0.00028504,((MZ680787
:0.00000001,((MW923611
:0.00028402,MZ444161
:0.00056843):0.00000001,(MZ056531
:0.00028401,MZ619411
:0.00000001):0.00000001):0.00000001):0.00000001,(MW673024
:0.00028405,MW728643
:0.00028403):0.00000001):0.00000001):0.00000001,(((MZ619201
:0.00056905,MZ238319
:0.00000001):0.00028412,MW766600
:0.00028403):0.00000001,(MW808701
:0.00028404,(MZ635517
:0.00028462,MZ635897
:0.00000001):0.00056822):0.00000001):0.00000001):0.00000001,(MW738380
:0.00056880,(((((MW699009
:0.00085488,(MW749235
:0.00028394,MZ212250
:0.00000001):0.00000001):0.00056826,(((((MZ183128
:0.00000001,MW859435
:0.00056835):0.00028410,MW696652
:0.00056850):0.00000001,(MW933117
:0.00000001,MW763381
:0.00056828):0.00028402):0.00000001,((MW738113
:0.00000001,(MZ456013
:0.00028420,MW698768
:0.00000001):0.00028418):0.00028408,MW968872
:0.00028430):0.00000001):0.00000001,MW739529
:0.00028405):0.00000001):0.00000001,(MZ213954
:0.00056861,((MW973993
:0.00000001,MW702734
:0.00056830):0.00028408,MW863676
:0.00028400):0.00000001):0.00000001):0.00000001,((MW972571
:0.00028397,MZ622501
:0.00000001):0.00000001,(MW705731
:0.00028411,(MZ473904
:0.00028401,(MZ636186
:0.00028408,(MW921997
:0.00000001,MW738607
:0.00028418):0.00056847):0.00000001):0.00000001):0.00000001):0.00000001):0.00000001,MW921652
:0.00028458):0.00000001):0.00028406):0.00000001,(MW738478
:0.00028399,(MW973255
:0.00000001,(MW738294
:0.00028399,MW849084
:0.00056819):0.00000001):0.00000001):0.00056819):0.00015031,MZ202958
:0.00045209):0.00025239,MW974222
:0.00028444):0.00000001,MZ622590
:0.00000001):0.00000001):0.00000001):0.00000001,(MZ473380
:0.00057059,(MW483459
:0.00000001,(MW974090
:0.00000001,MW850206
:0.00056959):0.00085498):0.00028442):0.00000001):0.00000001):0.00028375,((MW665683
:0.00028461,(MW643570
:0.00028456,((((OA978103
:0.00028489,((((MW422124
:0.00028480,MW134561
:0.00028469):0.00000001,OA972392
:0.00028467):0.00000001,(MZ681243
:0.00000001,OA970671
:0.00028469):0.00000001):0.00000001,(MW422042
:0.00028505,OA980796
:0.00028462):0.00000001):0.00000001):0.00028461,((((((((OA973600
:0.00028465,(MW666946
:0.00028475,((((MZ164572
:0.00085740,MZ075679
:0.00028482):0.00000001,MZ295845
:0.00028483):0.00000001,MZ680768
:0.00000001):0.00000001,MZ149475
:0.00057037):0.00000001):0.00000001):0.00028467,(((((((((MW973854
:0.00028462,(MW897371
:0.00028460,MW973758
:0.00000001):0.00000001):0.00028460,(((((MZ257493
:0.00000001,MZ083299
:0.00056804):0.00028465,(MZ029762
:0.00028661,(MT535500
:0.00000001,MW420251
:0.00028467):0.00000001):0.00000001):0.00028472,(((((((MW643190
:0.00028463,(MW874027
:0.00028459,MZ560792
:0.00000001):0.00000001):0.00028469,(MZ187069
:0.00028460,MW830949
:0.00000001):0.00000001):0.00028460,((MZ499243
:0.00028454,(((OB988548
:0.00028460,MW902690
:0.00028469):0.00000001,(MZ434724
:0.00000001,OA965679
:0.00028462):0.00000001):0.00000001,(MW705191
:0.00028459,MZ025738
:0.00028463):0.00000001):0.00000001):0.00028462,((MZ034857
:0.00028468,(((MZ202502
:0.00028473,(MZ622429
:0.00028475,MZ622297
:0.00000001):0.00000001):0.00000001,OA969082
:0.00056996):0.00000001,(MW779657
:0.00028466,MZ453810
:0.00056960):0.00000001):0.00000001):0.00028463,((((MZ312972
:0.00028471,((((MZ206856
:0.00028448,MZ165809
:0.00000001):0.00028454,(MZ512578
:0.00000001,MZ085161
:0.00057065):0.00028478):0.00000001,MZ667280
:0.00000001):0.00000001,((MW984828
:0.00028461,(FR999999
:0.00028472,MZ377704
:0.00028504):0.00000001):0.00000001,MW935499
:0.00028451):0.00000001):0.00000001):0.00028466,(((MW903650
:0.00056972,(((OD999735
:0.00028465,LC638680
:0.00000001):0.00000001,OB989942
:0.00028468):0.00000001,((OD903489
:0.00028464,OD920362
:0.00085523):0.00000001,(FR998332
:0.00000001,OD913550
:0.00085565):0.00028468):0.00000001):0.00000001):0.00028479,(((((((MW739357
:0.00000001,MW548638
:0.00028475):0.00028460,((((((OD997454
:0.00028500,MW777291
:0.00056934):0.00000001,MW973968
:0.00000001):0.00000001,OA974828
:0.00028455):0.00000001,((MZ544832
:0.00000001,MZ544844
:0.00028518):0.00028448,MZ373391
:0.00028470):0.00000001):0.00000001,MW454561
:0.00028450):0.00028464,(((((((((((((MW987698
:0.00000001,(MZ367884
:0.00000001,(MZ242256
:0.00113991,(MZ410030
:0.00028450,MZ636033
:0.00000001):0.00000001):0.00028455):0.00028459):0.00028432,(MZ368287
:0.00000001,MZ161623
:0.00028369):0.00028489):0.00000001,(MZ702388
:0.00000001,(MZ606744
:0.00028442,(MZ506504
:0.00000001,(MZ266475
:0.00028782,(MZ501406
:0.00057057,MZ021503
:0.00000001):0.00057389):0.00028196):0.00028420):0.00000001):0.00000001):0.00000001,((MW987706
:0.00028415,MZ512583
:0.00028444):0.00000001,MZ213812
:0.00028458):0.00000001):0.00000001,(MT322421
:0.00028426,(MW191343
:0.00000001,OA964606
:0.00028424):0.00000001):0.00028433):0.00028634,((((((LR882275
:0.00028465,MZ037191
:0.00000001):0.00028470,MW540049
:0.00028474):0.00000001,(MW049005
:0.00028454,((MW837370
:0.00028446,MW577065
:0.00000001):0.00028465,MW565489
:0.00000001):0.00000001):0.00028455):0.00000001,(((OB983149
:0.00000001,MZ267529
:0.00057267):0.00028458,(MZ622500
:0.00000001,MZ070676
:0.00028608):0.00028457):0.00000001,((MW673310
:0.00000001,OA992992
:0.00028508):0.00028495,(((((((MW885877
:0.00028474,(((((MW793566
:0.00028463,MW190542
:0.00000001):0.00028467,(((((MW947518
:0.00000001,OB993313
:0.00028473):0.00028458,(((((((OB999162
:0.00028475,(OA994647
:0.00028510,OD908822
:0.00028473):0.00000001):0.00000001,(HG994314
:0.00028484,(HG994233
:0.00028510,(OB995278
:0.00028482,OD909633
:0.00028473):0.00000001):0.00000001):0.00000001):0.00000001,MZ520882
:0.00000001):0.00000001,((MW777096
:0.00028490,(MW870166
:0.00057004,MZ499505
:0.00000001):0.00000001):0.00028492,(MW941882
:0.00000001,MW771754
:0.00028476):0.00028473):0.00000001):0.00000001,OB986946
:0.00028491):0.00028473,(((MZ269095
:0.00028469,(MZ462512
:0.00028469,MW228176
:0.00000001):0.00000001):0.00028456,(MT635855
:0.00028475,((MZ430544
:0.00000001,MZ257571
:0.00028463):0.00000001,(MW750060
:0.00028501,MW474104
:0.00028465):0.00000001):0.00000001):0.00028460):0.00000001,(((OB988719
:0.00028678,(OD916352
:0.00028564,(MW571203
:0.00000001,MW545500
:0.00028566):0.00000001):0.00000001):0.00028531,((((((OE997866
:0.00000001,(OE997049
:0.00028513,(OD997334
:0.00000001,(OE995340
:0.00028506,FR990338
:0.00028502):0.00000001):0.00000001):0.00028507):0.00028510,OD925342
:0.00000001):0.00028492,(MT731656
:0.00028518,OA982402
:0.00028494):0.00000001):0.00000001,MT755888
:0.00028486):0.00000001,OD953930
:0.00028486):0.00000001,(((((((MT800891
:0.00028486,((MW467486
:0.00028528,OA968111
:0.00000001):0.00028495,((OA968296
:0.00000001,(OB998010
:0.00028490,(OC998001
:0.00028484,(OA982336
:0.00000001,OB987671
:0.00028487):0.00000001):0.00000001):0.00028480):0.00028486,(MW600461
:0.00000001,OA981876
:0.00028485):0.00028490):0.00000001):0.00000001):0.00000001,(((((MZ314348
:0.00000001,((MT758683
:0.00028436,MT941067
:0.00028599):0.00028555,MT950195
:0.00028489):0.00000001):0.00000001,MW166221
:0.00085642):0.00028516,(OB994610
:0.00028505,(OD898193
:0.00028508,MT972161
:0.00000001):0.00000001):0.00000001):0.00000001,((OA967658
:0.00000001,(OA982165
:0.00028518,OA992476
:0.00000001):0.00028500):0.00028490,(OB999942
:0.00028557,(LR963342
:0.00000001,(OD904429
:0.00028564,(OB989175
:0.00028562,OB992909
:0.00028568):0.00000001):0.00000001):0.00000001):0.00028557):0.00000001):0.00000001,MW242960
:0.00028494):0.00000001):0.00000001,((OB986993
:0.00028488,((MW368700
:0.00028506,(MW242950
:0.00000001,MW242778
:0.00028509):0.00000001):0.00000001,MW165854
:0.00028517):0.00028502):0.00000001,MZ317894
:0.00028642):0.00000001):0.00000001,((OB994685
:0.00000001,OD906011
:0.00028534):0.00028490,MZ268850
:0.00028519):0.00000001):0.00000001,(((MZ292150
:0.00028515,(MW242961
:0.00000001,((OD998164
:0.00000001,OU008549
:0.00028529):0.00028493,(OU007346
:0.00028494,(OD998067
:0.00028494,(MW633517
:0.00000001,OD998030
:0.00028485):0.00000001):0.00000001):0.00000001):0.00028493):0.00000001):0.00028499,(MT972111
:0.00000001,MZ255007
:0.00057154):0.00028497):0.00000001,((MZ269079
:0.00000001,(MW960276
:0.00000001,(OC997633
:0.00057050,(OA995665
:0.00028510,OB982656
:0.00000001):0.00000001):0.00028794):0.00028416):0.00028449,((((MW491246
:0.00028481,MZ562751
:0.00028486):0.00000001,MZ310510
:0.00000001):0.00000001,(MZ315011
:0.00028479,MZ266553
:0.00028512):0.00000001):0.00000001,((OD912114
:0.00057056,(OD902703
:0.00028506,(OB994092
:0.00000001,(OB998013
:0.00000001,OD907660
:0.00028535):0.00057073):0.00000001):0.00000001):0.00028512,MZ562752
:0.00000001):0.00000001):0.00000001):0.00028516):0.00000001):0.00000001,((((MZ513878
:0.00028490,MW590886
:0.00000001):0.00028489,((MZ266435
:0.00028504,(MW181741
:0.00000001,(OA994545
:0.00028490,OE997448
:0.00057030):0.00000001):0.00000001):0.00028492,(MT740723
:0.00000001,OD905690
:0.00085681):0.00028497):0.00000001):0.00000001,((MW681225
:0.00028499,OD903967
:0.00024069):0.00004434,(OB989648
:0.00000001,(MW967431
:0.00028496,OA968215
:0.00028723):0.00028571):0.00028500):0.00000001):0.00000001,OA974734
:0.00028505):0.00000001):0.00000001,((OA996537
:0.00028509,(((OB992587
:0.00028490,OA972035
:0.00028494):0.00000001,OD899562
:0.00028490):0.00000001,(((MZ292152
:0.00028488,(MZ327801
:0.00003111,MZ310512
:0.00055304):0.00027413):0.00000001,OA998037
:0.00028487):0.00000001,(((((((OD923292
:0.00057050,HG999242
:0.00000001):0.00028494,(MZ266466
:0.00028497,(MZ266484
:0.00028487,MZ266438
:0.00000001):0.00000001):0.00028487):0.00000001,MW167112
:0.00028500):0.00000001,(OD900135
:0.00000001,(OD969787
:0.00057009,OD949448
:0.00057016):0.00000001):0.00028491):0.00000001,(OB992583
:0.00028489,OB999616
:0.00028487):0.00000001):0.00000001,(MW828325
:0.00028489,(MW783028
:0.00057119,OD998307
:0.00085573):0.00000001):0.00000001):0.00000001,MZ490155
:0.00000001):0.00000001):0.00000001):0.00000001):0.00000001,(OA981641
:0.00028489,OD913684
:0.00028486):0.00000001):0.00000001):0.00000001):0.00000001):0.00028475,(((MZ233460
:0.00028466,MW244010
:0.00000001):0.00028460,(((MW273796
:0.00000001,OA991293
:0.00028475):0.00028460,((MZ377705
:0.00085561,(MZ260510
:0.00028458,(MW850939
:0.00000001,OB989759
:0.00028473):0.00000001):0.00000001):0.00028458,(((((((((MW735934
:0.00000001,MW779232
:0.00028428):0.00028441,(MZ499002
:0.00028473,((OA970363
:0.00028456,OC999704
:0.00028486):0.00000001,((MW365356
:0.00028493,MZ245580
:0.00000001):0.00000001,OD999726
:0.00028485):0.00000001):0.00000001):0.00000001):0.00028479,((((((((((OB982193
:0.00000001,MW342095
:0.00028514):0.00028475,(MZ373672
:0.00028446,MW925580
:0.00000001):0.00000001):0.00028461,((((((MT750469
:0.00028459,(((MW812950
:0.00000001,(MW700842
:0.00028516,(((((MW883201
:0.00028492,MW893964
:0.00028479):0.00000001,MW799596
:0.00028478):0.00000001,((MW973207
:0.00028503,MZ497530
:0.00028479):0.00000001,MZ166924
:0.00028487):0.00000001):0.00000001,(MZ499810
:0.00028481,MW992177
:0.00028486):0.00000001):0.00000001,(((MW851131
:0.00028622,MW486382
:0.00000001):0.00028503,(MZ622502
:0.00000001,(MW629242
:0.00028427,(MZ667260
:0.00000001,(MW708526
:0.00028397,(MZ448916
:0.00028447,MW644093
:0.00000001):0.00000001):0.00028408):0.00000001):0.00028637):0.00000001):0.00000001,OE995704
:0.00028516):0.00000001):0.00000001):0.00028478):0.00000001,MW733350
:0.00028473):0.00028464,MZ332132
:0.00000001):0.00000001):0.00028456,(((((((((((((MW938699
:0.00028457,(((OE996156
:0.00028461,(MW941437
:0.00028472,(((((MW668884
:0.00028457,((((((MW564810
:0.00028467,(((((MT528614
:0.00028455,((((MW779763
:0.00028456,(((OA984089
:0.00028457,((((MZ340805
:0.00000001,MT831806
:0.00028466):0.00028456,(((MW773342
:0.00028458,((((FR995550
:0.00028462,MZ498717
:0.00028458):0.00000001,MW720494
:0.00028467):0.00000001,((OD977035
:0.00028458,((((OA976877
:0.00028457,(((MW974949
:0.00028461,OA977221
:0.00000001):0.00028460,(((OB995805
:0.00028458,(((MZ245684
:0.00028457,((((((MZ028719
:0.00028458,((((((((((MZ487809
:0.00000001,(MW626375
:0.00028463,MW559039
:0.00028463):0.00000001):0.00028468,(MZ462770
:0.00028456,(((((((((((((MW012279
:0.00028457,(((((((MW974587
:0.00028456,(((MW778180
:0.00056936,(((MW460660
:0.00028462,((MZ498073
:0.00028470,(((MT952628
:0.00028458,(OA972738
:0.00056944,MW944020
:0.00028458):0.00000001):0.00000001,(((MW816604
:0.00028460,MZ456560
:0.00028458):0.00000001,(MZ474063
:0.00028467,(MW273832
:0.00028458,MZ619171
:0.00028458):0.00000001):0.00000001):0.00000001,((((MZ498527
:0.00028464,OA965561
:0.00000001):0.00028457,(((((((((MW685590
:0.00028462,MW734411
:0.00028458):0.00000001,(MW650118
:0.00028460,((((MW849889
:0.00028458,(MT997764
:0.00028460,MW433771
:0.00028460):0.00000001):0.00000001,MW738801
:0.00028458):0.00000001,(MW705353
:0.00000001,OE997541
:0.00028462):0.00028472):0.00000001,((((OA966904
:0.00028458,(((MT450914
:0.00028470,(MW925246
:0.00028458,(((MW309425
:0.00028458,(OA977014
:0.00028460,((MZ622461
:0.00028460,((MZ140690
:0.00028477,((OA969968
:0.00028459,(MW276270
:0.00056959,MW035965
:0.00000001):0.00028457):0.00000001,(((MW944238
:0.00028460,((MW987752
:0.00028461,(((((MZ167121
:0.00028459,MW793346
:0.00028462):0.00000001,MZ424105
:0.00028461):0.00000001,((((MZ258652
:0.00028457,MW800829
:0.00028465):0.00000001,MZ619197
:0.00028461):0.00000001,(MW708224
:0.00028461,(MZ500181
:0.00028457,(MZ543382
:0.00000001,MZ473154
:0.00028456):0.00028457):0.00000001):0.00000001):0.00000001,(MZ494720
:0.00028460,MZ494446
:0.00028457):0.00000001):0.00000001):0.00000001,MZ257259
:0.00028467):0.00000001,(MW487289
:0.00028459,((((((MW805016
:0.00028462,MW206295
:0.00028468):0.00000001,MW972813
:0.00028458):0.00000001,(((MW593632
:0.00028460,LR814214
:0.00028474):0.00000001,(MW593466
:0.00028457,MW942947
:0.00028465):0.00000001):0.00000001,((MW860140
:0.00028462,MZ487744
:0.00028457):0.00000001,((MW907422
:0.00028460,(MW863995
:0.00028463,(MW566479
:0.00000001,MW420080
:0.00028486):0.00028480):0.00000001):0.00000001,MZ494621
:0.00028458):0.00000001):0.00000001):0.00000001):0.00000001,(((MZ469878
:0.00028460,MZ003595
:0.00028462):0.00000001,MT811208
:0.00028459):0.00000001,(((OA966708
:0.00028474,(OA966139
:0.00000001,OA966091
:0.00028465):0.00028461):0.00000001,(((MZ233954
:0.00028458,(OD999427
:0.00028458,MW866018
:0.00028460):0.00000001):0.00000001,MZ409995
:0.00028467):0.00000001,((MW928270
:0.00028458,MW629322
:0.00028460):0.00000001,(MW490789
:0.00028462,MZ500542
:0.00028459):0.00000001):0.00000001):0.00000001):0.00000001,MZ451632
:0.00028457):0.00000001):0.00000001):0.00000001,MZ190191
:0.00028470):0.00000001,(MW638135
:0.00028457,(MW825586
:0.00028460,(((((((MW665697
:0.00028459,MZ592589
:0.00028458):0.00000001,((MZ668376
:0.00028460,MW520913
:0.00028468):0.00000001,((((MZ235389
:0.00028458,MZ143857
:0.00028457):0.00000001,MW973804
:0.00028465):0.00000001,(MW834688
:0.00028465,HG994192
:0.00028458):0.00000001):0.00000001,(((MW821757
:0.00000001,MT958262
:0.00028454):0.00028456,(MW483260
:0.00028458,MW973775
:0.00056952):0.00000001):0.00000001,MW505470
:0.00028460):0.00000001):0.00000001):0.00000001):0.00000001,MW365130
:0.00028472):0.00000001,(MT937822
:0.00028458,((((((((MW766413
:0.00028461,MW702111
:0.00028460):0.00000001,(((((MW540012
:0.00028459,MW577066
:0.00028458):0.00000001,LR898519
:0.00028457):0.00000001,(MW077475
:0.00028460,(OA971390
:0.00028458,MW666199
:0.00028458):0.00000001):0.00000001):0.00000001,((MW938244
:0.00028457,(((MW454401
:0.00028459,MZ622295
:0.00000001):0.00000001,(MZ267400
:0.00000001,MW903572
:0.00028465):0.00028457):0.00028470,MW696243
:0.00028458):0.00000001):0.00000001,MW792807
:0.00028460):0.00000001):0.00000001,(((LR884091
:0.00028458,MT952613
:0.00028458):0.00000001,(((MW709052
:0.00028456,MZ349401
:0.00028459):0.00000001,MW634874
:0.00028457):0.00000001,MW210986
:0.00028457):0.00000001):0.00000001,((MZ295091
:0.00028460,(OA990697
:0.00000001,(MZ555811
:0.00000001,MW638187
:0.00028458):0.00028462):0.00028461):0.00000001,((MW706802
:0.00028471,MW778285
:0.00028457):0.00000001,(MW848889
:0.00028458,MW848231
:0.00028458):0.00000001):0.00000001):0.00000001):0.00000001):0.00000001):0.00000001,(MZ488135
:0.00028468,MZ207195
:0.00028472):0.00000001):0.00000001,(((MZ619691
:0.00028460,MW737821
:0.00028458):0.00000001,((MW636694
:0.00028458,(MZ471690
:0.00028457,MZ235362
:0.00028458):0.00000001):0.00000001,MW971517
:0.00028467):0.00000001):0.00000001,MW850157
:0.00028456):0.00000001):0.00000001,(((OA971279
:0.00028464,(MZ592848
:0.00028458,MW947540
:0.00028458):0.00000001):0.00000001,((MW279421
:0.00028458,(MZ462411
:0.00000001,MW777922
:0.00028458):0.00028458):0.00000001,((MZ430590
:0.00028457,(MW870509
:0.00028458,MW565418
:0.00028455):0.00000001):0.00000001,MW505276
:0.00028460):0.00000001):0.00000001):0.00000001,(((MW849870
:0.00028458,MZ233858
:0.00028458):0.00000001,MW640859
:0.00028458):0.00000001,(((MW751123
:0.00028458,MW751390
:0.00028458):0.00000001,(MW206501
:0.00028468,MW731020
:0.00028457):0.00000001):0.00000001,((((MW929779
:0.00028457,MW783409
:0.00028455):0.00000001,LR821931
:0.00028458):0.00000001,((MW758681
:0.00028462,(OA970434
:0.00000001,OA980746
:0.00028457):0.00028459):0.00000001,MW638808
:0.00028467):0.00000001):0.00000001,MW973307
:0.00028459):0.00000001):0.00000001):0.00000001):0.00000001):0.00000001,MW276283
:0.00028457):0.00000001,((LR814190
:0.00028463,(((OB985857
:0.00028457,MW734837
:0.00028462):0.00000001,(((((((MZ619271
:0.00028455,(OA968975
:0.00028460,MT631841
:0.00028455):0.00000001):0.00000001,MW849184
:0.00028460):0.00000001,(((((MW065368
:0.00028460,MW776820
:0.00028457):0.00000001,(MW805078
:0.00000001,FR999045
:0.00056946):0.00028459):0.00000001,OA973752
:0.00028457):0.00000001,((OA976014
:0.00028457,((MW640359
:0.00028458,(MZ498745
:0.00028460,MW509803
:0.00028457):0.00000001):0.00000001,MZ082798
:0.00028458):0.00000001):0.00000001,MW522398
:0.00028460):0.00000001):0.00000001,MW638182
:0.00028460):0.00000001):0.00000001,((((MW562033
:0.00028459,MZ499088
:0.00028457):0.00000001,OA981211
:0.00028459):0.00000001,MW958114
:0.00028454):0.00000001,((((MW708843
:0.00000001,MT834320
:0.00028454):0.00028456,MZ373715
:0.00028458):0.00000001,MW190195
:0.00028467):0.00000001,(MW734894
:0.00028457,(MZ230700
:0.00000001,(MZ083795
:0.00028451,MW758650
:0.00000001):0.00028451):0.00028456):0.00000001):0.00000001):0.00000001):0.00000001,MW454392
:0.00028457):0.00000001,(((((MZ622588
:0.00028458,(MZ488058
:0.00028459,MW539728
:0.00028458):0.00000001):0.00000001,((((FR996804
:0.00000001,MT451151
:0.00028457):0.00000001,(MW855686
:0.00028457,(((((MZ702372
:0.00000001,MZ471395
:0.00028467):0.00028468,(MW792942
:0.00028458,MZ498523
:0.00028458):0.00000001):0.00000001,(MW793235
:0.00028458,MW943809
:0.00028462):0.00000001):0.00000001,(OA969524
:0.00028458,(MW984737
:0.00028475,MW959177
:0.00000001):0.00028470):0.00000001):0.00000001,(MW550469
:0.00028451,OA975854
:0.00000001):0.00028457):0.00000001):0.00000001):0.00000001,MW763695
:0.00028458):0.00000001,(((MW942778
:0.00028475,FR999314
:0.00028465):0.00000001,MZ498533
:0.00028460):0.00000001,((MZ488210
:0.00028456,((MZ543419
:0.00028458,(MT843303
:0.00028460,(MT755598
:0.00028480,(MZ473169
:0.00028462,((MZ373699
:0.00028464,((MW704968
:0.00028461,(MZ404389
:0.00028457,(MZ375757
:0.00028460,(OE998104
:0.00028474,((MW907444
:0.00056973,(((MZ635893
:0.00028469,(((MZ331948
:0.00028459,((((((((MZ578693
:0.00028490,MW782788
:0.00000001):0.00028461,((((((MW454754
:0.00028466,((OA979846
:0.00028458,(((((MW849877
:0.00000001,OA972994
:0.00028481):0.00028460,(((((MW638142
:0.00000001,(MZ258067
:0.00028440,OA974261
:0.00000001):0.00028446):0.00028459,(((((MW642882
:0.00000001,OB988521
:0.00028478):0.00028460,((((MW973547
:0.00027326,(MZ404431
:0.00000001,(MW993525
:0.00028445,MZ619306
:0.00056947):0.00000001):0.00004081):0.00025513,((MZ500230
:0.00000001,MW687507
:0.00028482):0.00028463,(((MZ622322
:0.00028463,((((MW035380
:0.00028470,(((((((LR860639
:0.00028457,((((((MW987684
:0.00000001,(OE995893
:0.00028530,OE999429
:0.00028515):0.00028466):0.00028460,(((((MW975184
:0.00028469,MW483420
:0.00000001):0.00028460,((((MW705036
:0.00028466,(MZ262303
:0.00000001,(MZ262358
:0.00028477,MW792859
:0.00028459):0.00000001):0.00000001):0.00028457,((((MZ578680
:0.00000001,MZ487919
:0.00028474):0.00028481,(((MZ635672
:0.00028482,(MW715077
:0.00056986,OD917450
:0.00028482):0.00000001):0.00000001,(MZ257490
:0.00028472,MW779145
:0.00028469):0.00000001):0.00000001,((MW763778
:0.00028492,(MW942025
:0.00028469,MT811420
:0.00028471):0.00000001):0.00000001,MZ453796
:0.00000001):0.00000001):0.00000001):0.00028465,((MW720263
:0.00028565,(MW973386
:0.00000001,(MT831539
:0.00056946,MT831556
:0.00028457):0.00000001):0.00000001):0.00028460,((MZ258985
:0.00028491,(MW638987
:0.00028489,(((MW930754
:0.00028489,(MW838459
:0.00028478,MW692981
:0.00028489):0.00000001):0.00000001,MW681291
:0.00028480):0.00000001,(MZ499453
:0.00000001,MZ497541
:0.00028486):0.00000001):0.00000001):0.00000001):0.00028480,(((MW792865
:0.00028462,MW751389
:0.00000001):0.00028458,((MW929643
:0.00028558,(MZ287361
:0.00000001,OA968330
:0.00028493):0.00028472):0.00000001,(((MW346342
:0.00028456,(((((MZ448661
:0.00028457,((((MW929662
:0.00000001,OD999190
:0.00028468):0.00028460,((((((MW638872
:0.00056942,(((((MZ473503
:0.00028457,MZ207175
:0.00000001):0.00000001,(((MW935819
:0.00028467,(MW941711
:0.00028498,(MZ505810
:0.00000001,(MW942992
:0.00028460,MW768039
:0.00028460):0.00000001):0.00000001):0.00000001):0.00028456,((MZ622697
:0.00028460,(((MZ570046
:0.00028457,MZ622267
:0.00000001):0.00000001,((((MW681216
:0.00000001,MW928133
:0.00028455):0.00028457,(MW736673
:0.00000001,(MT873099
:0.00000001,(MZ181323
:0.00000001,((((MZ686010
:0.00057291,((MZ504056
:0.00000001,(MZ636019
:0.00057472,MZ311106
:0.00000001):0.00000001):0.00000001,(MZ349302
:0.00000001,MZ213503
:0.00028637):0.00028637):0.00028620):0.00000001,((MZ358676
:0.00028614,(((((MZ405705
:0.00028613,((((MW943412
:0.00028614,(MW915383
:0.00028606,MZ411942
:0.00057266):0.00000001):0.00000001,MZ683691
:0.00028616):0.00000001,MZ592333
:0.00028609):0.00000001,MZ287493
:0.00028614):0.00000001):0.00000001,MZ279516
:0.00028614):0.00000001,MZ697910
:0.00028694):0.00000001,(((MZ592826
:0.00028932,MZ698992
:0.00086586):0.00028404,MZ591877
:0.00057277):0.00000001,MZ684889
:0.00000001):0.00000001):0.00000001,((MZ531536
:0.00000001,(MZ697407
:0.00000001,MZ368464
:0.00057440):0.00000001):0.00057346,(MZ636263
:0.00000001,MW941807
:0.00028619):0.00000001):0.00000001):0.00000001):0.00000001,MZ436578
:0.00000001):0.00000001):0.00000001,((MZ342412
:0.00000001,MZ214149
:0.00028645):0.00057276,(MZ453471
:0.00028639,(MZ477148
:0.00000001,MZ450198
:0.00000001):0.00000001):0.00028622):0.00000001):0.00000001,MZ620346
:0.00057415):0.00028617):0.00046895):0.00046267):0.00000001):0.00000001,(MW947555
:0.00028461,MZ282716
:0.00028734):0.00000002):0.00000001,MZ667308
:0.00028460):0.00000001):0.00000001,MW734068
:0.00028460):0.00000001):0.00000001,MW893593
:0.00028460):0.00000001):0.00000001,BS000707
:0.00028461):0.00000001):0.00000001,MT664105
:0.00028469):0.00000001,MZ500545
:0.00000001):0.00000001,((((MW943113
:0.00028613,(OE999446
:0.00057016,(MW697011
:0.00000001,MW988795
:0.00028499):0.00000001):0.00028483):0.00000001,((MW190879
:0.00028510,(MT941042
:0.00028491,OB983528
:0.00028475):0.00000001):0.00000001,MZ029787
:0.00028477):0.00000001):0.00000001,(MZ622573
:0.00000001,((MW928282
:0.00000001,(OU009711
:0.00000001,((OD906493
:0.00028502,(OA971332
:0.00000001,(OB987075
:0.00000001,OB998696
:0.00028557):0.00028510):0.00000001):0.00000001,OB997239
:0.00057062):0.00028532):0.00028499):0.00028503,(MZ260385
:0.00028464,(MW990331
:0.00000001,MZ622663
:0.00028455):0.00000001):0.00028465):0.00000001):0.00000001):0.00000001,OA969050
:0.00028476):0.00028467):0.00000001):0.00000001,MW306429
:0.00028458):0.00000001,MW901930
:0.00028456):0.00000001,MZ702243
:0.00000001):0.00000001,MW847638
:0.00028462):0.00000001,(MT745677
:0.00000001,OD998418
:0.00028457):0.00028457):0.00000001):0.00000001,(((MZ230699
:0.00028460,MZ230688
:0.00000001):0.00028467,MZ635698
:0.00000001):0.00028490,OD915397
:0.00000001):0.00028476):0.00000001,MZ512670
:0.00028458):0.00000001):0.00000001,(MW780869
:0.00028467,(((((MZ444195
:0.00000001,MW687360
:0.00028568):0.00028570,MW485380
:0.00028562):0.00000001,(MW586540
:0.00028569,(MW893707
:0.00000001,MW617785
:0.00028581):0.00028570):0.00000001):0.00000001,((((MW586141
:0.00057155,MW859781
:0.00028562):0.00000001,(MW966965
:0.00000001,MW834805
:0.00028564):0.00000001):0.00000001,MW668953
:0.00000001):0.00000001,MW519820
:0.00028566):0.00000001):0.00000001,MW596055
:0.00028585):0.00028560):0.00000001):0.00000001,MZ619353
:0.00028457):0.00000001,MZ578917
:0.00056935):0.00000001,(MW523788
:0.00057149,(MZ028873
:0.00028465,MW680552
:0.00000001):0.00000001):0.00028460):0.00000001):0.00000001,(MZ494116
:0.00000001,MW893757
:0.00028557):0.00028458):0.00000001,(MW704546
:0.00028452,(MW593866
:0.00028493,(MW639033
:0.00028460,(MW782947
:0.00000001,MW420192
:0.00028456):0.00000001):0.00000001):0.00000001):0.00028464):0.00000001):0.00000001):0.00000001,(MW944229
:0.00028466,(((MZ622642
:0.00000001,(MZ190223
:0.00000001,MW640204
:0.00000001):0.00028482):0.00000001,(OD998839
:0.00028490,MW935513
:0.00028476):0.00000001):0.00000001,(MW421986
:0.00028503,(MW792937
:0.00028466,(MZ373661
:0.00028469,MZ313120
:0.00000001):0.00000001):0.00028482):0.00000001):0.00000001):0.00028463):0.00000001):0.00000001):0.00000001):0.00000001,MZ323771
:0.00028461):0.00000001):0.00000001,((((MW943411
:0.00028480,MW779302
:0.00028612):0.00000001,((MW665620
:0.00028483,MZ348320
:0.00028476):0.00000001,(MZ350713
:0.00028501,(MZ350667
:0.00028460,MZ350670
:0.00000001):0.00000001):0.00028464):0.00000001):0.00000001,((MZ465640
:0.00028476,MZ259259
:0.00028483):0.00000001,(MZ499311
:0.00000001,MW672751
:0.00057010):0.00000001):0.00000001):0.00000001,(MW731033
:0.00028466,(((((MW719757
:0.00028472,MW639028
:0.00028474):0.00000001,(MW870686
:0.00028462,MW871064
:0.00028472):0.00000001):0.00000001,(((MZ473422
:0.00000001,MW708578
:0.00028465):0.00028458,((MW708486
:0.00000001,MZ245586
:0.00085679):0.00056976,MW708993
:0.00000001):0.00000001):0.00028460,MW804983
:0.00028468):0.00000001):0.00000001,MZ680865
:0.00000001):0.00000001,((MZ003877
:0.00028475,MW863756
:0.00028474):0.00000001,(MW813525
:0.00028468,MW825855
:0.00028552):0.00000001):0.00000001):0.00000001):0.00028466):0.00028464):0.00000001,(MW848125
:0.00028467,MT706436
:0.00000001):0.00028458):0.00000001):0.00000001,(MZ448934
:0.00000001,(MZ260358
:0.00000001,MZ023617
:0.00028465):0.00028460):0.00028466):0.00000001,((((MW985901
:0.00057019,(FR991912
:0.00028460,MW969328
:0.00000001):0.00028471):0.00000001,MW704803
:0.00028478):0.00000001,(((MW941158
:0.00028467,(((MW994113
:0.00028458,MZ506375
:0.00000001):0.00000001,MW728811
:0.00056965):0.00000001,(MZ373783
:0.00028465,(MW795952
:0.00056961,(MW681325
:0.00028463,MZ086143
:0.00028463):0.00000001):0.00000001):0.00000001):0.00000001):0.00028462,((MW942622
:0.00028469,MW773322
:0.00028454):0.00000001,(((MW989961
:0.00028454,MW696483
:0.00028488):0.00000001,((MW482944
:0.00028459,(MW730957
:0.00028457,(MZ462949
:0.00057099,(MZ444561
:0.00000001,MW768079
:0.00028538):0.00000001):0.00028499):0.00000001):0.00000001,(MZ490174
:0.00028453,(MZ513899
:0.00000001,(MZ434736
:0.00028450,(MW697854
:0.00028469,(MW816263
:0.00028461,MW879648
:0.00000001):0.00000001):0.00028458):0.00000001):0.00000001):0.00028473):0.00000001):0.00000001,(MW938203
:0.00028455,((MW766449
:0.00000001,OE997483
:0.00028458):0.00028476,(MZ149969
:0.00000001,(MW708984
:0.00028454,OE998222
:0.00056996):0.00000001):0.00000001):0.00000001):0.00056970):0.00000001):0.00000001):0.00000001,(((((MZ089910
:0.00000001,(HG993790
:0.00028501,OD918336
:0.00000001):0.00057033):0.00028466,MW849913
:0.00028474):0.00000001,(MZ159099
:0.00028456,MZ258938
:0.00028460):0.00000001):0.00000001,MW942273
:0.00000001):0.00000001,(MZ619164
:0.00000001,(MW738526
:0.00028470,(MZ003733
:0.00028458,MW734943
:0.00056945):0.00000001):0.00000001):0.00000001):0.00000001):0.00000001):0.00000001,MW621454
:0.00028444):0.00028469):0.00000001,MZ233465
:0.00028485):0.00000001):0.00000001,MW967073
:0.00028462):0.00000001,(OA991928
:0.00028483,(MZ451481
:0.00000001,OA990239
:0.00028475):0.00000001):0.00028473):0.00000001,(MZ462970
:0.00000001,MW941423
:0.00028471):0.00028471):0.00000001,(MZ498100
:0.00000001,(MW708451
:0.00028456,(MZ257479
:0.00028458,MW638552
:0.00000001):0.00000001):0.00028452):0.00028455):0.00000001):0.00000001,MW065205
:0.00028460):0.00000001,MW929595
:0.00028457):0.00000001,(MZ498262
:0.00057022,(MW812620
:0.00000001,((MW975519
:0.00028459,MW941842
:0.00000001):0.00028473,MZ313004
:0.00028471):0.00000001):0.00000001):0.00028460):0.00000001,MW861625
:0.00028470):0.00000001,((HG998924
:0.00000001,OA991505
:0.00028492):0.00028477,(MZ702339
:0.00000001,(MW667206
:0.00028458,(MW941645
:0.00000001,MW871270
:0.00028421):0.00028443):0.00000001):0.00000001):0.00028460):0.00000001,((OA974222
:0.00028478,(MW617819
:0.00000001,OA982653
:0.00028467):0.00000001):0.00000001,MW849979
:0.00028468):0.00028463):0.00000001):0.00000001,(OA972608
:0.00028471,(((MW736734
:0.00028536,MW973581
:0.00028490):0.00000001,MW673587
:0.00028437):0.00000001,(((MZ635985
:0.00000001,MW549975
:0.00028453):0.00000001,MZ377869
:0.00028447):0.00000001,(MW788827
:0.00056794,(MZ235396
:0.00000001,MZ513892
:0.00028368):0.00000001):0.00028592):0.00000001):0.00000001):0.00028487):0.00000001,(MW990335
:0.00028469,((OB982162
:0.00028495,OB988099
:0.00000001):0.00028484,MZ036542
:0.00000001):0.00000001):0.00028463):0.00000001,(MZ210387
:0.00028454,((MZ622417
:0.00000001,MZ329252
:0.00028470):0.00028463,(((FR998779
:0.00028460,MZ313117
:0.00028449):0.00000001,MZ473360
:0.00000001):0.00000001,(MZ360513
:0.00028492,OB991064
:0.00028475):0.00000001):0.00000001):0.00000001):0.00028462):0.00000001):0.00000001,(LR883318
:0.00028476,(OB984811
:0.00028483,MZ467686
:0.00000001):0.00000001):0.00028467):0.00000001,(((((OC999223
:0.00028487,((MW881992
:0.00028497,(OB983773
:0.00028487,OB987666
:0.00028487):0.00000001):0.00000001,OA974173
:0.00028491):0.00000001):0.00000001,(OB994638
:0.00028485,OB984124
:0.00028496):0.00000001):0.00000001,(OB992282
:0.00028490,OB987733
:0.00028494):0.00000001):0.00000001,(MZ611536
:0.00000001,((((MZ350716
:0.00000001,(OC998631
:0.00000001,OB982790
:0.00028482):0.00028482):0.00028494,((OA973090
:0.00028473,OB985968
:0.00000001):0.00028499,OA973594
:0.00028531):0.00000001):0.00000001,(OB986597
:0.00028487,OC997919
:0.00028487):0.00000001):0.00000001,((MW697972
:0.00028517,(OD908974
:0.00028501,(OB998786
:0.00000001,(OA972206
:0.00028494,OB981883
:0.00000001):0.00028503):0.00028497):0.00000001):0.00000001,((MZ442432
:0.00000001,MW738799
:0.00028498):0.00028489,(OA993620
:0.00000001,MW944181
:0.00028476):0.00000001):0.00028492):0.00000001):0.00000001):0.00000001):0.00000001,(OB990298
:0.00000001,(FR991512
:0.00000001,(OD917243
:0.00000001,OD916317
:0.00028502):0.00028512):0.00028518):0.00028510):0.00028475):0.00000001):0.00000001):0.00000001,(MW929534
:0.00000001,OA997402
:0.00028475):0.00028460):0.00000001,(FR997909
:0.00000001,MW932790
:0.00056976):0.00028458):0.00000001):0.00000001,(OA968162
:0.00028481,(MZ473345
:0.00000001,(MZ405161
:0.00028476,OB993923
:0.00028473):0.00000001):0.00000001):0.00028462):0.00000001,MW941243
:0.00028470):0.00000001,(MZ414582
:0.00028446,MW850948
:0.00000001):0.00028457):0.00000001):0.00000001,(MZ619321
:0.00000001,OB991072
:0.00028474):0.00028458):0.00000001,MW706382
:0.00028461):0.00000001,((MZ578651
:0.00000001,MZ578846
:0.00028475):0.00056937,((((OB983762
:0.00028481,MW673130
:0.00000001):0.00000001,(OA983152
:0.00028465,(MW306367
:0.00000001,MW276231
:0.00028515):0.00028468):0.00000001):0.00000001,(MZ133005
:0.00028438,(MZ500097
:0.00028522,MZ034019
:0.00000001):0.00028479):0.00000001):0.00000001,((MZ578667
:0.00028435,MZ599878
:0.00000001):0.00000001,((MW859685
:0.00028448,MW966423
:0.00028436):0.00000001,MZ083641
:0.00028449):0.00000001):0.00000001):0.00000001):0.00028449):0.00000001):0.00000001,OA992169
:0.00028461):0.00000001,(OA985186
:0.00028475,(((MW315972
:0.00028470,MZ504015
:0.00028463):0.00000001,MZ488206
:0.00028449):0.00000001,MW768001
:0.00000001):0.00000001):0.00028462):0.00000001,MZ457514
:0.00028457):0.00000001):0.00000001,(MZ073495
:0.00028443,MW850088
:0.00000001):0.00028456):0.00000001):0.00000001,(MZ544834
:0.00028450,MW638539
:0.00000001):0.00028455):0.00000001,MW883193
:0.00028458):0.00000001,((MW719571
:0.00000001,MW681137
:0.00028574):0.00028579,(((((MW306439
:0.00028489,(MZ636234
:0.00000001,(MW838415
:0.00028604,MZ622655
:0.00028498):0.00000001):0.00000001):0.00028551,MW834719
:0.00028472):0.00000001,MZ148591
:0.00000001):0.00000001,(OA980252
:0.00057033,MW941914
:0.00085638):0.00000001):0.00000001,(OA972407
:0.00028504,MZ002530
:0.00028517):0.00000001):0.00000001):0.00028467):0.00000001,(OD924181
:0.00028456,(MW752038
:0.00028461,MW747984
:0.00000001):0.00000001):0.00028456):0.00000001,(MW550536
:0.00000001,MZ376933
:0.00057014):0.00028458):0.00000001):0.00000001,(MW925602
:0.00000001,(MZ413878
:0.00000001,(((MW990355
:0.00028582,(MZ562478
:0.00000001,MZ432094
:0.00028579):0.00000001):0.00028569,((((MZ394617
:0.00028601,(MZ520096
:0.00000001,MZ520102
:0.00028571):0.00000001):0.00028567,((((MZ342173
:0.00028556,(MZ082838
:0.00028572,(MZ394620
:0.00028569,MZ227558
:0.00028560):0.00000001):0.00000001):0.00000001,MZ143918
:0.00028559):0.00000001,MZ666637
:0.00000001):0.00000001,(MZ376663
:0.00028560,MZ344999
:0.00000001):0.00057208):0.00000001):0.00000001,FR991489
:0.00028494):0.00000001,MZ578788
:0.00000001):0.00000001):0.00028462,(MZ183041
:0.00028507,(((MZ453423
:0.00028504,MW963206
:0.00028504):0.00000001,(((((MZ164747
:0.00028505,(MZ492592
:0.00028499,(MZ696569
:0.00000001,MZ298839
:0.00057022):0.00000001):0.00000001):0.00057061,(MZ619403
:0.00000001,MZ401155
:0.00028507):0.00000001):0.00000001,(MZ345001
:0.00028502,MZ037134
:0.00028509):0.00000001):0.00000001,((MW971629
:0.00028507,((MZ183263
:0.00057034,(MZ684604
:0.00028505,MZ684316
:0.00000001):0.00000001):0.00028504,(MZ182826
:0.00028523,MW834676
:0.00000001):0.00028511):0.00000001):0.00000001,MW971580
:0.00028515):0.00000001):0.00000001,(MZ613420
:0.00000001,MZ056213
:0.00028511):0.00028510):0.00000001):0.00000001,((OU000147
:0.00028520,(MZ143138
:0.00000001,(MZ448457
:0.00000001,(MZ236035
:0.00028508,(MZ351822
:0.00028510,MZ315302
:0.00000001):0.00000001):0.00028546):0.00028587):0.00028547):0.00000001,MZ000844
:0.00028501):0.00000001):0.00000001):0.00000001):0.00114271):0.00028447):0.00028454):0.00000001,((MZ360898
:0.00000001,(MZ490104
:0.00028454,MZ257244
:0.00056952):0.00000001):0.00000001,MZ211102
:0.00028499):0.00028490):0.00000001,(MZ258097
:0.00000001,MZ287831
:0.00028468):0.00028461):0.00000001,(MT966094
:0.00028465,(MZ233060
:0.00056952,MZ258919
:0.00000001):0.00000001):0.00028461):0.00000001,(MW365028
:0.00000001,(MZ022989
:0.00028457,MW735401
:0.00000001):0.00028454):0.00028456):0.00000001,OA974916
:0.00028470):0.00000001):0.00000001,(MW593858
:0.00028503,(((OB983144
:0.00028484,MZ259293
:0.00000001):0.00000001,((OB989711
:0.00028458,OE995631
:0.00028490):0.00000001,OA994027
:0.00028484):0.00000001):0.00000001,(MW825780
:0.00028465,(MZ349191
:0.00028466,MW850305
:0.00056976):0.00000001):0.00000001):0.00000001):0.00028463):0.00000001,(MW779084
:0.00085503,(MW728407
:0.00028655,(MZ202451
:0.00000001,MZ034898
:0.00028532):0.00000001):0.00000001):0.00028463):0.00000001):0.00000001,MW735158
:0.00000001):0.00000001,MW705184
:0.00056956):0.00000001):0.00000001,(MW593867
:0.00028501,(MW974957
:0.00000001,(MZ236539
:0.00028493,OD906164
:0.00028455):0.00000001):0.00000001):0.00028462):0.00000001):0.00000001):0.00000001):0.00000001):0.00000001,MW349099
:0.00028461):0.00000001):0.00000001,MZ643417
:0.00028460):0.00000001):0.00000001):0.00000001):0.00000001):0.00000001,MZ262335
:0.00028460):0.00000001):0.00000001,LR992091
:0.00028457):0.00000001):0.00000001):0.00000001):0.00000001,((MW767192
:0.00028475,((FR996927
:0.00028455,LR882349
:0.00000001):0.00028457,MW719695
:0.00028456):0.00000001):0.00000001,MW208037
:0.00028457):0.00000001):0.00000001,MZ619180
:0.00028470):0.00000001,MZ487686
:0.00028470):0.00000001):0.00000001,MZ233566
:0.00028470):0.00000001):0.00000001,(MW748214
:0.00000001,MZ028829
:0.00028474):0.00028469):0.00000001):0.00000001,MW266944
:0.00028460):0.00000001):0.00000001,((((((MZ643411
:0.00028460,(MW942807
:0.00028457,MZ497538
:0.00028457):0.00000001):0.00000001,MW665651
:0.00028458):0.00000001,((MW474105
:0.00028460,(MT929080
:0.00028467,FR994883
:0.00028458):0.00000001):0.00000001,MW731285
:0.00028462):0.00000001):0.00000001,MW668912
:0.00028459):0.00000001,((MZ267367
:0.00028457,(MW486186
:0.00028475,(MZ599875
:0.00000001,MZ256390
:0.00028462):0.00028460):0.00000001):0.00000001,MT951942
:0.00028460):0.00000001):0.00000001,(MW734193
:0.00028462,LR862440
:0.00028460):0.00000001):0.00000001):0.00000001):0.00000001):0.00000001,MT834037
:0.00028461):0.00000001,MW868741
:0.00028457):0.00000001,(MW680477
:0.00000001,MT581432
:0.00028452):0.00028455):0.00000001):0.00000001):0.00000001):0.00000001):0.00000001):0.00000001):0.00000001,((((BS000810
:0.00028457,OA971409
:0.00028459):0.00000001,MZ622631
:0.00028458):0.00000001,(((MW720485
:0.00028460,MW638158
:0.00028456):0.00000001,((MW809193
:0.00028460,MW947504
:0.00028458):0.00000001,((((MT775569
:0.00028458,MW863855
:0.00028457):0.00000001,MZ497583
:0.00028457):0.00000001,((MW772137
:0.00028460,(MW850735
:0.00028468,MZ233543
:0.00028457):0.00000001):0.00000001,OA977439
:0.00028461):0.00000001):0.00000001,((MZ349149
:0.00028460,MZ456565
:0.00028458):0.00000001,(OE998268
:0.00028464,MW640991
:0.00000001):0.00028463):0.00000001):0.00000001):0.00000001):0.00000001,(MZ619546
:0.00028465,(((MZ636214
:0.00028458,(MZ643459
:0.00000001,MW883196
:0.00028452):0.00028457):0.00000001,(((MW673096
:0.00028458,(MZ008716
:0.00004063,MW850349
:0.00027336):0.00025537):0.00000001,(((MZ702311
:0.00028457,MW904494
:0.00028458):0.00000001,MW067683
:0.00028461):0.00000001,((MT831453
:0.00028458,MW634904
:0.00028457):0.00000001,(MZ260584
:0.00028460,OE996711
:0.00028465):0.00000001):0.00000001):0.00000001):0.00000001,MW680404
:0.00028456):0.00000001):0.00000001,MT470116
:0.00028459):0.00000001):0.00000001):0.00000001):0.00000001,MW338762
:0.00028460):0.00000001):0.00000001):0.00000001,MZ619472
:0.00028455):0.00000001,MZ166707
:0.00028459):0.00000001):0.00000001):0.00000001,LR898695
:0.00028460):0.00000001):0.00000001,(MW799659
:0.00028457,(MW483422
:0.00000001,MW495876
:0.00028452):0.00028455):0.00000001):0.00000001):0.00000001):0.00000001,MT972117
:0.00028465):0.00000001,MW467425
:0.00028460):0.00000001):0.00000001):0.00000001,OA971446
:0.00028457):0.00000001,MW994439
:0.00028458):0.00000001):0.00000001,MW779038
:0.00028465):0.00000001,MW974139
:0.00028458):0.00000001,MZ451497
:0.00028458):0.00000001):0.00000001):0.00000001):0.00000001,((MW923875
:0.00000001,MW565800
:0.00028452):0.00028459,MW680568
:0.00028458):0.00000001):0.00000001,MW191473
:0.00028457):0.00000001,MW932275
:0.00028456):0.00000001,MZ444371
:0.00028461):0.00000001,MW942861
:0.00028459):0.00000001,MW564881
:0.00028461):0.00000001,((MW808802
:0.00028458,(((MW592899
:0.00028457,FR991782
:0.00028460):0.00000001,MW681189
:0.00028458):0.00000001,(((MZ284192
:0.00028459,(MW972617
:0.00028460,MW880546
:0.00028460):0.00000001):0.00000001,MW739086
:0.00028458):0.00000001,(((((MZ202843
:0.00028458,(MW309433
:0.00028458,MW521732
:0.00028458):0.00000001):0.00000001,MW864482
:0.00028470):0.00000001,((MZ086028
:0.00028460,(MZ212749
:0.00000001,MZ021179
:0.00028454):0.00028458):0.00000001,((MW586151
:0.00028457,(FR993642
:0.00028467,MW788803
:0.00028459):0.00000001):0.00000001,(MW228070
:0.00028470,MW922882
:0.00028457):0.00000001):0.00000001):0.00000001):0.00000001,((MT810679
:0.00028460,(MZ236347
:0.00028470,MW666304
:0.00028452):0.00000001):0.00000001,(MW550369
:0.00028457,OA964046
:0.00028459):0.00000001):0.00000001):0.00000001,((MW928328
:0.00028457,(MZ313093
:0.00056950,MW921919
:0.00028460):0.00000001):0.00000001,((MW636383
:0.00028459,MW208017
:0.00028465):0.00000001,(((OA971712
:0.00028470,OA971169
:0.00028459):0.00000001,MW494106
:0.00028461):0.00000001,(MZ643433
:0.00028461,MZ500717
:0.00028458):0.00000001):0.00000001):0.00000001):0.00000001):0.00000001):0.00000001):0.00000001):0.00000001,(MW286722
:0.00028460,(((((((((MW941536
:0.00028458,(MW693831
:0.00028458,(MW865438
:0.00028450,(MW897441
:0.00000001,(MZ619184
:0.00028449,MW764017
:0.00000001):0.00028445):0.00000001):0.00028454):0.00000001):0.00000001,((MW783030
:0.00028458,OA969424
:0.00028457):0.00000001,LR862450
:0.00028460):0.00000001):0.00000001,MW640143
:0.00028457):0.00000001,(MT754277
:0.00028461,(MW766845
:0.00028458,(MW617558
:0.00028465,MT750063
:0.00000001):0.00028457):0.00000001):0.00000001):0.00000001,((MZ473118
:0.00028458,(MW813195
:0.00056940,(MW708113
:0.00028458,MZ490263
:0.00028457):0.00000001):0.00000001):0.00000001,(MT873268
:0.00028465,MT609588
:0.00028458):0.00000001):0.00000001):0.00000001,(MW942457
:0.00028458,(MW974283
:0.00028460,OA979786
:0.00028460):0.00000001):0.00000001):0.00000001,MW892758
:0.00028456):0.00000001,((MW440407
:0.00028459,MW947508
:0.00028458):0.00000001,MW545493
:0.00028460):0.00000001):0.00000001,MZ498023
:0.00028457):0.00000001):0.00000001):0.00000001):0.00000001):0.00000001,(OD997799
:0.00028460,(MZ393561
:0.00028461,MZ187352
:0.00028460):0.00000001):0.00000001):0.00000001,MW190152
:0.00028458):0.00000001):0.00000001):0.00000001,MZ471734
:0.00028458):0.00000001):0.00000001,LR963210
:0.00028466):0.00000001):0.00000001,((OD999083
:0.00028488,(MZ635582
:0.00000001,(MZ259256
:0.00000001,MW893521
:0.00028459):0.00028458):0.00000001):0.00000001,MZ622263
:0.00057001):0.00028460):0.00000001,(MW191282
:0.00004049,MW286751
:0.00027345):0.00025545):0.00000001):0.00000001,(MW907449
:0.00028459,(MZ377762
:0.00028456,MZ666618
:0.00000001):0.00000001):0.00028457):0.00000001,((MZ471945
:0.00028455,((MZ409997
:0.00028460,((MZ520897
:0.00056973,(OB988896
:0.00028488,MW944232
:0.00000001):0.00000001):0.00028460,(MW634903
:0.00028454,(MZ262360
:0.00000001,OD906770
:0.00028482):0.00000001):0.00028456):0.00000001):0.00000001,MW812852
:0.00028463):0.00000001):0.00000001,((MW891849
:0.00028460,(MZ233796
:0.00000001,MW941853
:0.00028456):0.00028458):0.00000001,MW666450
:0.00028460):0.00000001):0.00000001):0.00000001):0.00000001,((MZ462667
:0.00028461,(((((MZ266491
:0.00045330,(OD929524
:0.00028790,OD933654
:0.00000001):0.00048899):0.00020262,OA972831
:0.00028505):0.00000001,OA972254
:0.00028490):0.00000001,(((MT906650
:0.00000001,(FR992610
:0.00028486,(OA975445
:0.00000001,(OA991072
:0.00028505,(OA967852
:0.00000001,OA995989
:0.00028504):0.00000001):0.00028492):0.00028489):0.00000001):0.00000001,((OD917262
:0.00000001,OB998972
:0.00057273):0.00000001,(((((((MW672362
:0.00028603,OU000201
:0.00000001):0.00028586,OE997570
:0.00085980):0.00000001,(((((((MW518853
:0.00085831,OA984852
:0.00028582):0.00000001,((((OA990229
:0.00028584,OB986620
:0.00028570):0.00000001,((HG999230
:0.00028579,OB998012
:0.00057193):0.00000001,FR991082
:0.00028578):0.00000001):0.00000001,OB982456
:0.00028581):0.00000001,MW913361
:0.00000001):0.00000001):0.00000001,(((OA967807
:0.00000001,OA972849
:0.00028599):0.00028598,(OB995499
:0.00028586,OB986786
:0.00028589):0.00000001):0.00000001,(OU007113
:0.00008040,OD999956
:0.00080384):0.00026003):0.00000001):0.00000001,((FR990389
:0.00057194,((OD904172
:0.00000001,(OD904056
:0.00000001,OD911815
:0.00028597):0.00028593):0.00028586,(MW901818
:0.00028641,OD999215
:0.00028619):0.00028600):0.00000001):0.00000001,OA997341
:0.00028586):0.00000001):0.00000001,OB988737
:0.00028584):0.00000001,(OA974178
:0.00028582,OB982366
:0.00028576):0.00000001):0.00000001,(OA974254
:0.00028582,(MW909559
:0.00028581,OD997670
:0.00000001):0.00028587):0.00000001):0.00000001):0.00000001,OD905845
:0.00057229):0.00000001,(OD901841
:0.00028583,(((OE995672
:0.00028608,(OD907919
:0.00028547,OB987538
:0.00000001):0.00028741):0.00000001,OA991660
:0.00028581):0.00000001,((OD997609
:0.00000001,OU007114
:0.00057195):0.00028590,OB987654
:0.00028605):0.00000001):0.00000001):0.00000001):0.00000001,(OA995685
:0.00028622,(((((((MW941383
:0.00000001,(OU007697
:0.00028593,(OE996123
:0.00028588,OD997759
:0.00028584):0.00000001):0.00000001):0.00000001,OE999771
:0.00028589):0.00000001,OA991086
:0.00028629):0.00000001,OU007655
:0.00028591):0.00000001,((OE998439
:0.00028590,(MW909569
:0.00028591,MW913364
:0.00028608):0.00000001):0.00000001,(OB985577
:0.00028587,OD997715
:0.00028599):0.00000001):0.00000001):0.00000001,(MZ444169
:0.00028589,((((OD997631
:0.00000001,OD997788
:0.00028596):0.00000001,(OU000164
:0.00028596,OE997581
:0.00028581):0.00000001):0.00000001,OD998029
:0.00028578):0.00028597,OD999911
:0.00028627):0.00000001):0.00000001):0.00000001,(OA982103
:0.00000001,(OB990782
:0.00028628,(OA994052
:0.00028604,(OB995412
:0.00028638,OA990390
:0.00000001):0.00000001):0.00028597):0.00000001):0.00028592):0.00057193):0.00000001):0.00028582,(OD906457
:0.00028657,(OA973964
:0.00028573,OB997987
:0.00000001):0.00000001):0.00028580):0.00000001):0.00000001):0.00000001,(((OB986788
:0.00000001,(OD933956
:0.00000001,OD936575
:0.00028491):0.00028489):0.00028489,MW555885
:0.00028530):0.00000001,(((OA990403
:0.00000001,OB994996
:0.00057020):0.00028499,OB992221
:0.00028487):0.00000001,OD998217
:0.00028496):0.00000001):0.00000001):0.00000001):0.00000001,(FR991086
:0.00028485,(OD933794
:0.00028491,OU007427
:0.00000001):0.00000001):0.00028487):0.00028488):0.00000001,MW821771
:0.00028459):0.00000001):0.00000001,FR996654
:0.00028460):0.00000001,(MZ312958
:0.00000001,MW759599
:0.00028466):0.00028464):0.00000001,MZ029916
:0.00028461):0.00000001,BS000709
:0.00028460):0.00000001,MZ473151
:0.00028458):0.00000001):0.00000001,MZ206791
:0.00028459):0.00000001,MW634672
:0.00028474):0.00000001,MW973258
:0.00028465):0.00000001,MW795927
:0.00028457):0.00000001,MZ350659
:0.00028460):0.00000001,MW422050
:0.00028460):0.00000001,OA972804
:0.00028459):0.00000001,MW985155
:0.00028460):0.00000001,MW942007
:0.00028457):0.00000001,OD981096
:0.00028470):0.00000001,MW764029
:0.00028459):0.00000001,MW640929
:0.00028457):0.00000001):0.00000001):0.00000001,MW925395
:0.00028457):0.00000001,MW938701
:0.00028458):0.00000001,MZ235495
:0.00028459):0.00000001,MW929528
:0.00028460):0.00000001,MZ499317
:0.00028458):0.00000001,(MW763855
:0.00027347,(MW942330
:0.00000001,MW669519
:0.00056953):0.00004064):0.00025527):0.00000001,MZ513887
:0.00028472):0.00000001,MW917192
:0.00028458):0.00000001):0.00000001,MW566542
:0.00028457):0.00000001,MZ619470
:0.00028460):0.00000001,MW720353
:0.00028456):0.00000001,MW708744
:0.00028458):0.00000001,FR993487
:0.00028460):0.00000001):0.00000001,MW804780
:0.00028465):0.00000001,MW928319
:0.00028459):0.00000001):0.00000001,(MW728846
:0.00000001,MW205971
:0.00028454):0.00028456):0.00000001,MZ622298
:0.00028456):0.00000001):0.00000001,MW490963
:0.00028457):0.00000001):0.00000001,MW697031
:0.00028468):0.00000001,MW758756
:0.00028459):0.00000001,MW782925
:0.00028457):0.00000001):0.00000001,(MZ505886
:0.00000001,(OA968904
:0.00000001,OA968569
:0.00028451):0.00028450):0.00028459):0.00000001):0.00000001,MW667168
:0.00028459):0.00000001):0.00000001,MZ469880
:0.00028460):0.00000001,MW958104
:0.00028459):0.00000001):0.00000001,FR998542
:0.00028458):0.00000001,MW665624
:0.00028456):0.00000001):0.00000001,MW650141
:0.00028459):0.00000001,MW474222
:0.00028458):0.00000001):0.00000001,MZ353718
:0.00028457):0.00000001,MW923074
:0.00028457):0.00000001,MW634153
:0.00028468):0.00000001):0.00000001,MT506661
:0.00028461):0.00000001,(MW874294
:0.00000001,FR989648
:0.00028474):0.00028464):0.00000001,MW973984
:0.00028467):0.00000001,MZ619175
:0.00028462):0.00000001):0.00000001,MT886333
:0.00028462):0.00000001,MZ313116
:0.00028460):0.00000001,MZ494635
:0.00028459):0.00000001,MT929032
:0.00028461):0.00000001,MZ487813
:0.00028462):0.00000001):0.00000001,MT786859
:0.00028460):0.00000001,MW942750
:0.00028460):0.00000001,MW738813
:0.00028460):0.00000001,MZ258358
:0.00028457):0.00000001):0.00000001):0.00000001,MZ635911
:0.00028467):0.00000001,MW002836
:0.00028461):0.00000001):0.00000001,MW968592
:0.00028456):0.00000001,MW560902
:0.00028465):0.00000001,(MZ444420
:0.00028483,MW375973
:0.00000001):0.00028478):0.00000001,(MW768037
:0.00000001,((MW979414
:0.00028493,MW825637
:0.00028462):0.00000001,((MW779831
:0.00028455,MZ635986
:0.00000001):0.00000001,MZ619356
:0.00028448):0.00000001):0.00028449):0.00056972):0.00000001,MZ490037
:0.00028469):0.00000001,(MZ635514
:0.00000001,((MZ260095
:0.00000001,MW849988
:0.00028568):0.00028566,OA976409
:0.00028461):0.00000001):0.00028460):0.00000001,((MZ622654
:0.00000001,MW763526
:0.00028455):0.00028458,(MZ622387
:0.00000001,((MZ490379
:0.00028459,MW586800
:0.00000001):0.00028469,MW879547
:0.00056972):0.00000001):0.00000001):0.00028465):0.00000001,MW521394
:0.00028470):0.00000001,MW850266
:0.00028456):0.00000001,MW763564
:0.00028460):0.00000001,(MZ500550
:0.00000001,(MW586764
:0.00028457,MW666251
:0.00000001):0.00028461):0.00028461):0.00000001,(OA973534
:0.00028475,(MW626195
:0.00028465,(LC606020
:0.00000001,MZ493922
:0.00056984):0.00000001):0.00000001):0.00028461):0.00000001):0.00000001,((MZ471574
:0.00028438,MW420353
:0.00000001):0.00028435,(((((MW054075
:0.00000001,(MW943623
:0.00028462,MT834149
:0.00000001):0.00028449):0.00028429,MZ494716
:0.00028425):0.00000001,MZ637795
:0.00000001):0.00000001,(OE998185
:0.00028470,MZ373348
:0.00028442):0.00000001):0.00000001,((((MZ295014
:0.00028429,MW837389
:0.00000001):0.00028438,MW837432
:0.00028455):0.00000001,((MW739764
:0.00028407,(MW972740
:0.00028408,MW928139
:0.00000001):0.00000001):0.00028418,MW928379
:0.00028421):0.00000001):0.00000001,(OA973357
:0.00028425,(MZ268325
:0.00028455,(MW420188
:0.00000001,MW420410
:0.00028443):0.00028436):0.00000001):0.00000001):0.00000001):0.00000001):0.00028446):0.00000001,(MW680536
:0.00028471,((MW406688
:0.00000001,MW031055
:0.00028526):0.00028474,MW941566
:0.00000001):0.00000001):0.00028460):0.00000001,(MW942037
:0.00000001,OA970609
:0.00028466):0.00028458):0.00000001,(((MW993536
:0.00000001,(MW593179
:0.00028504,MW859804
:0.00028474):0.00000001):0.00000001,(MW205973
:0.00028472,(FR999598
:0.00057062,(OD919167
:0.00028493,((MZ212101
:0.00028423,MZ020160
:0.00000001):0.00028440,OD932500
:0.00000001):0.00000001):0.00000001):0.00028477):0.00000001):0.00000001,(MZ444212
:0.00000001,(MW341804
:0.00000001,MW777023
:0.00057150):0.00028496):0.00056980):0.00028462):0.00000001):0.00000001,(MZ474020
:0.00028453,((MZ489951
:0.00000001,MW420232
:0.00028456):0.00000001,(OA992053
:0.00028448,OB997193
:0.00028474):0.00000001):0.00000001):0.00028463):0.00000001,(MW646621
:0.00000001,(OB989880
:0.00056978,MZ235366
:0.00114115):0.00000001):0.00028458):0.00000001,(OB983223
:0.00057005,(MZ430570
:0.00000001,(OA972048
:0.00056951,OA977940
:0.00028460):0.00000001):0.00000001):0.00028460):0.00000001,((OB984631
:0.00000001,OB996105
:0.00028486):0.00028475,(OA983733
:0.00028449,MZ622273
:0.00000001):0.00000001):0.00028460):0.00000001,MW634999
:0.00028460):0.00000001,(MW943183
:0.00056998,(MW634636
:0.00000001,(BS000841
:0.00028467,(OA977512
:0.00028470,MZ376841
:0.00056905):0.00000001):0.00000001):0.00000001):0.00028462):0.00000001,(MZ245546
:0.00000001,MW631778
:0.00057051):0.00028483):0.00000001):0.00000001,(MW708872
:0.00028458,(MW147517
:0.00028465,MZ643461
:0.00000001):0.00000001):0.00028457):0.00000001,((((((MW421996
:0.00028493,OB992503
:0.00085617):0.00000001,OD931224
:0.00028531):0.00000001,MW422043
:0.00000001):0.00000001,(OD922840
:0.00028496,MZ254877
:0.00085649):0.00000001):0.00000001,OD902710
:0.00057026):0.00028475,((((MT937816
:0.00056965,MW904331
:0.00056983):0.00000001,MW665798
:0.00028467):0.00000001,(MZ544897
:0.00000001,MZ023176
:0.00028500):0.00028475):0.00000001,(MW975456
:0.00028465,MZ328509
:0.00000001):0.00000001):0.00000001):0.00028462):0.00000001,MZ373880
:0.00028466):0.00000001,(OB994398
:0.00028476,(OD999339
:0.00028479,((MW763850
:0.00000001,(MW486378
:0.00028587,MW973853
:0.00085586):0.00000001):0.00000001,MZ074174
:0.00028484):0.00028486):0.00000001):0.00028470):0.00000001,(MW632202
:0.00000001,(MZ258424
:0.00028492,MW904438
:0.00000001):0.00028480):0.00028472):0.00000001,(LR821884
:0.00000001,(MW778714
:0.00000001,(MW681085
:0.00000001,(OU000416
:0.00057032,MZ258870
:0.00028489):0.00000001):0.00028475):0.00028471):0.00028463):0.00000001):0.00000001):0.00000001,(OA982135
:0.00028483,(MZ053809
:0.00028487,MW462654
:0.00000001):0.00000001):0.00028466):0.00000001):0.00000001,(MW642620
:0.00000001,(MZ378727
:0.00028475,MW565127
:0.00056933):0.00000001):0.00028462):0.00000001):0.00000001):0.00000001):0.00000001,(MW779208
:0.00000001,HG998906
:0.00028479):0.00028461):0.00000001):0.00000001,(MZ207171
:0.00028467,(MZ340529
:0.00028469,MZ269147
:0.00000001):0.00000001):0.00028456):0.00000001,(MT772414
:0.00000001,OA991438
:0.00028479):0.00028461):0.00000001,(BS000857
:0.00000001,MZ619217
:0.00057004):0.00028461):0.00000001):0.00000001,(MZ266543
:0.00000001,OE998530
:0.00057003):0.00028468):0.00000001,(OD913322
:0.00000001,((OC998224
:0.00000001,OD910873
:0.00028483):0.00028489,(OA990079
:0.00000001,OB994895
:0.00028484):0.00000001):0.00028471):0.00028457):0.00000001,(OD903858
:0.00028481,((MZ498505
:0.00028481,(OU009397
:0.00000001,OD900568
:0.00028544):0.00028507):0.00000001,((MW985212
:0.00000001,(MW708390
:0.00028474,OD907229
:0.00028471):0.00000001):0.00000001,FR996657
:0.00028476):0.00000001):0.00000001):0.00028462):0.00000001):0.00000001,(MW860371
:0.00028467,(MW897457
:0.00028528,MZ449145
:0.00000001):0.00000001):0.00028456):0.00000001,(MW783359
:0.00028475,(MW636681
:0.00000001,(OA971157
:0.00028470,MW603969
:0.00028560):0.00000001):0.00000001):0.00028461):0.00000001,(MW720390
:0.00000001,(OA982994
:0.00028516,(OA968649
:0.00000001,OB981942
:0.00028489):0.00000001):0.00028475):0.00028461):0.00000001,((OD999451
:0.00028511,OA972239
:0.00028529):0.00028525,((MZ462181
:0.00028467,MW669711
:0.00000001):0.00028480,MZ462170
:0.00000001):0.00000001):0.00028462):0.00000001,((MT231255
:0.00000001,(MW941300
:0.00028612,OB982635
:0.00028467):0.00000001):0.00000001,OA967353
:0.00028464):0.00028460):0.00000001,(MZ013540
:0.00028452,(MW958008
:0.00000001,MW751645
:0.00028604):0.00000001):0.00028459):0.00000001):0.00000001):0.00000001):0.00000001,(OA976142
:0.00028470,(MZ473648
:0.00000001,(MZ681211
:0.00000001,MZ256324
:0.00056911):0.00028617):0.00000001):0.00028461):0.00000001,MW925275
:0.00028467):0.00000001):0.00000001,OA970207
:0.00028456):0.00000001,(MZ473134
:0.00028570,(MZ496864
:0.00056966,OD898147
:0.00000001):0.00000001):0.00028460):0.00000001,(OA990225
:0.00028508,(MZ494126
:0.00000001,(MZ377823
:0.00028500,(MZ578856
:0.00000001,MZ083822
:0.00028502):0.00028501):0.00000001):0.00000001):0.00028485):0.00000001,(FR998102
:0.00056984,(MT786801
:0.00028457,MZ619320
:0.00000001):0.00000001):0.00028460):0.00000001,(MW942956
:0.00000001,MW942004
:0.00028458):0.00028457):0.00000001,(MW907425
:0.00000001,MW067700
:0.00028470):0.00028460):0.00000001,(MW694463
:0.00028491,((((MZ153849
:0.00000001,MW793203
:0.00028482):0.00028479,MW994344
:0.00028485):0.00000001,OD927874
:0.00028517):0.00000001,(MZ695847
:0.00000001,(MW636646
:0.00028473,(MW816256
:0.00057081,(MW766613
:0.00028473,MZ391021
:0.00028534):0.00000001):0.00000001):0.00000001):0.00000001):0.00000001):0.00028468):0.00000001):0.00000001):0.00000001,(MZ075667
:0.00028513,(OB987216
:0.00028514,(OU009929
:0.00000001,OD999914
:0.00000001):0.00000001):0.00000001):0.00028485):0.00000001,((((((OA971609
:0.00000001,(OA971484
:0.00000001,OA973555
:0.00028439):0.00028420):0.00028610,(MZ282657
:0.00028488,MW837280
:0.00028595):0.00000001):0.00000001,MZ498978
:0.00000001):0.00000001,(MW837496
:0.00028745,MT831378
:0.00028493):0.00000001):0.00000001,(MZ635621
:0.00000001,OD998358
:0.00028514):0.00028493):0.00000001,(MZ636180
:0.00000001,MZ473142
:0.00028430):0.00028443):0.00028470):0.00000001,(MW859653
:0.00000001,MW749240
:0.00057005):0.00028462):0.00000001,(MZ377936
:0.00028478,MW834707
:0.00000001):0.00028464):0.00000001,(MW704340
:0.00000001,(OD913725
:0.00000001,OD951456
:0.00028459):0.00028487):0.00028473):0.00000001):0.00000001,MW564840
:0.00028458):0.00000001):0.00000001,(MW868450
:0.00028475,MW779781
:0.00000001):0.00028482):0.00000001,MW665634
:0.00028458):0.00000001):0.00000001):0.00000001):0.00000001,MW942366
:0.00028461):0.00000001,MW972777
:0.00028461):0.00000001,((LR882146
:0.00028482,OA968011
:0.00000001):0.00028467,((((MW850965
:0.00028459,OA983975
:0.00028489):0.00000001,MW903039
:0.00028480):0.00000001,((MZ296154
:0.00028465,HG994343
:0.00028469):0.00000001,MW938669
:0.00000001):0.00000001):0.00000001,((OB985651
:0.00028448,(OA990736
:0.00000001,OB983871
:0.00028454):0.00000001):0.00028502,OA983362
:0.00028481):0.00000001):0.00000001):0.00028461):0.00000001,(MZ494713
:0.00028400,(((MW782892
:0.00028382,(MZ257955
:0.00000001,(MZ165848
:0.00028436,(MZ498041
:0.00028423,MZ497564
:0.00000001):0.00000001):0.00028408):0.00028391):0.00000001,MZ702369
:0.00000001):0.00000001,(((((MW834669
:0.00028426,(MW734159
:0.00028395,MW943020
:0.00028426):0.00000001):0.00000001,(MW873944
:0.00000001,MZ028686
:0.00028383):0.00000001):0.00000001,MW750022
:0.00028390):0.00000001,MZ560789
:0.00028391):0.00000001,(((MZ259009
:0.00028384,MW505206
:0.00028382):0.00000001,(MW943185
:0.00028387,((MW882720
:0.00056873,(MW777537
:0.00028388,MZ206523
:0.00028395):0.00000001):0.00000001,((((MW636768
:0.00028385,MW941679
:0.00028397):0.00000001,MW805084
:0.00028393):0.00000001,MZ260558
:0.00000001):0.00000001,MZ258863
:0.00028381):0.00000001):0.00000001):0.00028386):0.00000001,(MW454562
:0.00028395,(MZ578998
:0.00000001,MW990596
:0.00028387):0.00028383):0.00000001):0.00000001):0.00000001):0.00000001):0.00028460):0.00000001):0.00000001,MW561252
:0.00028461):0.00000001,((MZ472686
:0.00000001,(MW777739
:0.00028476,(MW974569
:0.00028460,MW767309
:0.00056978):0.00000001):0.00000001):0.00000001,MW741613
:0.00028473):0.00028470):0.00000001):0.00000001,(MZ680780
:0.00028444,(MW181457
:0.00028442,(MZ456018
:0.00000001,MW929579
:0.00028456):0.00000001):0.00000001):0.00028475):0.00000001,(MZ054891
:0.00000001,MW943415
:0.00028465):0.00028457):0.00000001,(MW693644
:0.00028465,(((MW660978
:0.00028483,(MZ635766
:0.00000001,MW792553
:0.00057018):0.00000001):0.00000001,(MZ371175
:0.00028506,MZ186283
:0.00056969):0.00000001):0.00000001,MW173155
:0.00028486):0.00000001):0.00028467):0.00000001,(MZ461920
:0.00028507,(MW743288
:0.00028504,(MZ619207
:0.00000001,MW943928
:0.00028499):0.00000001):0.00000001):0.00028499):0.00000001,(MW411640
:0.00028452,(MZ349492
:0.00000001,(MZ487815
:0.00028469,MW550004
:0.00028464):0.00000001):0.00000001):0.00028460):0.00000001,(MW592895
:0.00028447,(MZ622393
:0.00000001,((MZ045321
:0.00000001,(MW705559
:0.00000001,(MW749492
:0.00000001,(MW763922
:0.00028399,(MW943619
:0.00028400,MZ681138
:0.00000001):0.00000001):0.00028414):0.00028420):0.00028399):0.00028458,OB983323
:0.00028473):0.00000001):0.00000001):0.00028486):0.00000001,MW739247
:0.00028461):0.00000001):0.00000001,(MW562056
:0.00028459,MW487293
:0.00000001):0.00028458):0.00000001,MW864034
:0.00028499):0.00000001,((MW928176
:0.00000001,(MW923208
:0.00028482,(MW749523
:0.00028461,(MZ636010
:0.00000001,LR814022
:0.00028472):0.00000001):0.00000001):0.00028460):0.00028450,((((MW491146
:0.00028449,(((MZ619214
:0.00028436,MW720004
:0.00028439):0.00000001,(MW921998
:0.00028436,(MZ622494
:0.00028436,(((MW929708
:0.00000001,MW925311
:0.00056935):0.00056949,(MZ702282
:0.00000001,((MW673692
:0.00056879,(MW858619
:0.00056893,MW592897
:0.00000001):0.00000001):0.00028430,MZ490434
:0.00056924):0.00000001):0.00000001):0.00000001,(MW777487
:0.00000001,MW634152
:0.00028411):0.00056879):0.00028448):0.00000001):0.00000001):0.00000001,((((MW578235
:0.00028438,(MW634432
:0.00056924,MW134120
:0.00000001):0.00028448):0.00000001,MW667504
:0.00028447):0.00000001,MW928156
:0.00028438):0.00000001,(((MW973863
:0.00000001,MW701933
:0.00056996):0.00056938,MW681028
:0.00028439):0.00000001,(MW719632
:0.00028452,MW565215
:0.00028437):0.00000001):0.00000001):0.00000001):0.00000001):0.00000001,MZ619202
:0.00000001):0.00000001,MW728843
:0.00056937):0.00000001,((MZ544876
:0.00028439,OB985936
:0.00028438):0.00000001,(MW673548
:0.00028439,(MZ635665
:0.00000001,MZ498031
:0.00028453):0.00028447):0.00000001):0.00000001):0.00000001):0.00028467):0.00000001,MW490729
:0.00028466):0.00000001,((MW783347
:0.00028458,MZ414357
:0.00000001):0.00000001,OA973785
:0.00056946):0.00028458):0.00000001,(MZ015079
:0.00000001,MW821839
:0.00056937):0.00028463):0.00000001):0.00000001,MZ011732
:0.00028460):0.00000001,MZ473579
:0.00028460):0.00000001):0.00000001):0.00000001,MW550709
:0.00000001):0.00028051):0.00036289,(OB982704
:0.00028461,(MZ083307
:0.00028464,MZ257416
:0.00000001):0.00000001):0.00028456):0.00000001,(MW778403
:0.00028478,((MW859087
:0.00028736,(MW868812
:0.00028827,MW638216
:0.00000001):0.00057072):0.00000001,((MZ367882
:0.00028446,MW735593
:0.00028454):0.00000001,((MW681209
:0.00028451,OD959484
:0.00028490):0.00000001,MZ284459
:0.00000001):0.00000001):0.00000001):0.00000001):0.00028453):0.00000001,MW985094
:0.00028468):0.00000001,(MZ489911
:0.00028457,(OU008021
:0.00085561,MZ060676
:0.00000001):0.00000001):0.00028457):0.00000001,MW808436
:0.00028462):0.00000001,(MW733703
:0.00056957,(MW974019
:0.00056933,MW773940
:0.00000001):0.00000001):0.00028460):0.00000001,(MZ456541
:0.00000001,MW805163
:0.00056951):0.00028461):0.00000001,MZ473885
:0.00028478):0.00000001,((MW941941
:0.00057064,MW447614
:0.00000001):0.00028491,(((MZ635999
:0.00000001,MW733219
:0.00028475):0.00000001,((MZ258780
:0.00028479,MW693349
:0.00000001):0.00028474,MZ089925
:0.00056949):0.00000001):0.00000001,((MW944290
:0.00028486,(OA990778
:0.00028544,(OA979902
:0.00028554,OA978395
:0.00000001):0.00000001):0.00057127):0.00000001,(MZ073280
:0.00028472,MZ378349
:0.00028517):0.00000001):0.00000001):0.00000001):0.00028468):0.00000001,((((MW935502
:0.00056962,MT742088
:0.00028493):0.00000001,MZ636094
:0.00028474):0.00000001,(MZ619344
:0.00000001,HG994483
:0.00028493):0.00000001):0.00000001,MW707654
:0.00028458):0.00028466):0.00000001,MZ457492
:0.00028460):0.00000001,((((MW859816
:0.00028463,MZ487698
:0.00028460):0.00000001,MZ702242
:0.00000001):0.00000001,((MW904342
:0.00028461,MW888153
:0.00028457):0.00000001,MW851640
:0.00028459):0.00000001):0.00000001,MW938060
:0.00028452):0.00028456):0.00000001,(MW731433
:0.00000001,(MW850023
:0.00057117,(MT958226
:0.00028468,MT958207
:0.00000001):0.00000001):0.00028466):0.00028457):0.00000001,((OU010040
:0.00028503,(MZ513894
:0.00000001,(MW705887
:0.00028619,MZ048693
:0.00028484):0.00000001):0.00000001):0.00000001,MW848078
:0.00028490):0.00028471):0.00005068,((HG999340
:0.00000001,(MZ434160
:0.00028464,(MW666643
:0.00000001,(MZ257413
:0.00028466,MZ239453
:0.00028453):0.00000001):0.00000001):0.00028478):0.00028498,((((OE997805
:0.00028567,OD997575
:0.00028498):0.00000001,(MZ520881
:0.00000001,OA972370
:0.00028502):0.00000001):0.00000001,((OA997544
:0.00028540,OD916415
:0.00028510):0.00000001,(OD999185
:0.00028535,(OA991859
:0.00028499,(OD901190
:0.00028498,FR990945
:0.00000001):0.00000001):0.00028510):0.00000001):0.00000001):0.00000001,(((OU009255
:0.00028516,OB982496
:0.00028516):0.00000001,MW644392
:0.00028508):0.00000001,((MZ193559
:0.00028478,OD898951
:0.00000001):0.00028498,MT755829
:0.00028542):0.00000001):0.00000001):0.00000001):0.00028481):0.00003292,(MW974894
:0.00028453,(((LR880578
:0.00028500,(((MW723183
:0.00028487,((MZ619319
:0.00028434,MW923579
:0.00000001):0.00056972,(MZ496859
:0.00000001,(MW763403
:0.00000001,MW942022
:0.00028438):0.00028452):0.00028416):0.00028480):0.00000001,MZ444397
:0.00000001):0.00000001,(((MW825682
:0.00000001,MW173160
:0.00028453):0.00028468,(OD912271
:0.00028514,((MW276845
:0.00000001,MW155167
:0.00028566):0.00028543,OD905557
:0.00000001):0.00000001):0.00028493):0.00000001,OA967806
:0.00028464):0.00000001):0.00000001):0.00000001,((OD904798
:0.00028455,(OE998876
:0.00000001,OB996036
:0.00028542):0.00028500):0.00000001,(MW643494
:0.00000001,MW894178
:0.00057073):0.00028479):0.00000001):0.00000001,(MW593925
:0.00028493,(MZ473382
:0.00028463,OE998314
:0.00000001):0.00028456):0.00000001):0.00000001):0.00028477):0.00000001,(MZ235558
:0.00028499,MW636803
:0.00000001):0.00028494):0.00000001,((MZ376880
:0.00056979,(MZ469890
:0.00000001,((MW521449
:0.00000001,(MW191186
:0.00028501,(((MW643350
:0.00028466,MW671606
:0.00028481):0.00000001,MW966487
:0.00000001):0.00000001,(OE997436
:0.00028501,MW273805
:0.00028474):0.00000001):0.00000001):0.00028467):0.00028467,OE999699
:0.00028499):0.00000001):0.00000001):0.00000001,MT259227
:0.00028499):0.00028466):0.00000001,(((MW731100
:0.00028466,MZ292133
:0.00056999):0.00000001,(MW834844
:0.00000001,(MW780998
:0.00000001,(MZ619218
:0.00000001,MW850716
:0.00028503):0.00028489):0.00056984):0.00000001):0.00000001,MW766494
:0.00028470):0.00028460):0.00000001,(((MZ258988
:0.00028467,MZ297535
:0.00028475):0.00000001,(MW921691
:0.00028597,MZ242166
:0.00000001):0.00000001):0.00000001,MW942222
:0.00028453):0.00028460):0.00000001,(MZ259489
:0.00000001,BS000907
:0.00028480):0.00028462):0.00000001,(MW777721
:0.00028472,(MW365010
:0.00000001,(MZ506412
:0.00000001,MZ151592
:0.00028380):0.00028601):0.00000001):0.00028466):0.00000001,MW792839
:0.00028466):0.00000001,(MW942138
:0.00028464,(MW708959
:0.00028458,MZ465635
:0.00000001):0.00000001):0.00028457):0.00000001,(MZ470795
:0.00000001,OA970177
:0.00056965):0.00028463):0.00000001,(((MW973896
:0.00028613,MZ491074
:0.00000001):0.00000001,((OA968755
:0.00028497,(OA967929
:0.00000001,(OA968113
:0.00028500,OA983022
:0.00028497):0.00000001):0.00000001):0.00028486,(MW987710
:0.00028496,(MW390842
:0.00028486,MZ606745
:0.00028483):0.00000001):0.00000001):0.00000001):0.00000001,MW454493
:0.00028486):0.00028468):0.00000001,(MW333014
:0.00028467,(MW984735
:0.00000001,(MW933210
:0.00028596,(MZ498502
:0.00028465,MW202211
:0.00056949):0.00000001):0.00000001):0.00000001):0.00028462):0.00000001,(MW848855
:0.00000001,HG998851
:0.00056970):0.00028458):0.00000001,(MW332234
:0.00000001,(MZ167584
:0.00028479,MW988735
:0.00000001):0.00028471):0.00028461):0.00000001,(MW925584
:0.00000001,MZ305389
:0.00028470):0.00028462):0.00000001,(MZ499940
:0.00000001,MT993871
:0.00028477):0.00028466):0.00000001,MW935452
:0.00028460):0.00000001,((MZ236278
:0.00000001,OU007621
:0.00028538):0.00028510,(((MW987666
:0.00057359,(MZ258658
:0.00028491,MZ605308
:0.00028465):0.00000001):0.00000001,OB982263
:0.00028485):0.00000001,(MZ622265
:0.00000001,MW708749
:0.00028482):0.00000001):0.00000001):0.00028467):0.00000001,MW938686
:0.00028499):0.00000001,((((OD999387
:0.00085559,((MZ636066
:0.00000001,FR990597
:0.00028508):0.00085630,(OA991632
:0.00000001,OB987518
:0.00028416):0.00028595):0.00028452):0.00000001,(MZ448926
:0.00028446,(MT929058
:0.00028453,MW844140
:0.00028451):0.00000001):0.00000001):0.00000001,MZ473888
:0.00000001):0.00000001,MT928968
:0.00028454):0.00028452):0.00000001,(((OD998699
:0.00028490,(MW621456
:0.00028463,HG994268
:0.00000001):0.00000001):0.00028457,((MW942279
:0.00000001,MZ257210
:0.00028525):0.00028464,(OE997548
:0.00028494,MZ702318
:0.00000001):0.00000001):0.00028463):0.00000001,(((MW586376
:0.00000001,OA973708
:0.00028475):0.00028461,((OD998406
:0.00000001,FR990705
:0.00028536):0.00028503,(MW577096
:0.00000001,(MZ622427
:0.00028471,OA991824
:0.00028458):0.00000001):0.00000001):0.00028464):0.00000001,((MW958129
:0.00028499,MW888173
:0.00000001):0.00028462,(MW420897
:0.00028485,(((OC998880
:0.00028487,MW778262
:0.00028478):0.00000001,MW882654
:0.00028471):0.00000001,((MZ007089
:0.00028482,(((MW935704
:0.00028482,MW844128
:0.00028485):0.00000001,MZ260450
:0.00028481):0.00000001,LC638677
:0.00000001):0.00000001):0.00000001,MW929644
:0.00028461):0.00000001):0.00000001):0.00028465):0.00000001):0.00000001):0.00000001):0.00000001,((MW495115
:0.00000001,OU007864
:0.00028491):0.00028457,(MZ622411
:0.00028497,(MW636678
:0.00000001,MZ030473
:0.00028535):0.00000001):0.00028460):0.00000001):0.00000001,((((MZ490367
:0.00028461,(MZ622282
:0.00000001,MZ622285
:0.00028504):0.00056962):0.00000001,MZ544843
:0.00000001):0.00000001,(MT800818
:0.00028475,OD909017
:0.00085458):0.00000001):0.00000001,OD997479
:0.00028494):0.00028461):0.00000001,MZ490147
:0.00028470):0.00000001,((MZ473152
:0.00000001,(MZ622581
:0.00028465,OB997397
:0.00028452):0.00000001):0.00000001,((OA968224
:0.00000001,OA969022
:0.00028495):0.00028478,MW923267
:0.00085623):0.00000001):0.00028469):0.00000001,(MW941869
:0.00000001,(OB982949
:0.00000001,OE995692
:0.00114635):0.00057167):0.00028472):0.00000001,(OD999210
:0.00028510,((((MW871490
:0.00028490,(MZ497841
:0.00000001,(MZ394784
:0.00028487,MZ257561
:0.00028484):0.00000001):0.00000001):0.00028481,OE998907
:0.00028497):0.00000001,MZ473997
:0.00000001):0.00000001,(((MZ491079
:0.00000001,MZ260512
:0.00028492):0.00028481,MZ497766
:0.00028491):0.00000001,(OA966797
:0.00028486,MW851391
:0.00028473):0.00000001):0.00000001):0.00000001):0.00028468):0.00000001,((((((((((MW941983
:0.00028459,((((((MZ489947
:0.00057250,MW804881
:0.00028463):0.00000001,MZ702317
:0.00000001):0.00000001,MW974008
:0.00028467):0.00000001,MW735467
:0.00028457):0.00028465,((((((MW935699
:0.00028464,(MW406521
:0.00028461,(MZ313109
:0.00000001,(MZ488074
:0.00028451,MW454504
:0.00028451):0.00000001):0.00000001):0.00000001):0.00028470,(((MZ236402
:0.00028603,(MW269882
:0.00028471,MW883198
:0.00000001):0.00000001):0.00025534,(MW943609
:0.00028466,(MW731705
:0.00000001,(FR996614
:0.00028463,OA984964
:0.00028445):0.00000001):0.00000001):0.00027353):0.00004065,(((MW697029
:0.00028465,((MZ235682
:0.00000001,((MW860584
:0.00000001,(MZ350679
:0.00000001,MW859752
:0.00028465):0.00028470):0.00028476,MZ499014
:0.00028492):0.00000001):0.00000001,((MW474122
:0.00028399,((MW565283
:0.00028411,(MW730941
:0.00028408,(MZ622296
:0.00000001,(MZ023337
:0.00028420,MW993791
:0.00000001):0.00028409):0.00000001):0.00000001):0.00028399,MZ473752
:0.00000001):0.00000001):0.00028613,(MZ233462
:0.00028486,MW947512
:0.00028491):0.00000001):0.00000001):0.00000001):0.00028468,(((((((((MZ236305
:0.00028403,((((((MW638274
:0.00085382,(MZ260299
:0.00028458,(MW777084
:0.00000001,MW816355
:0.00028548):0.00057231):0.00086343):0.00028425,(MZ497537
:0.00000001,(MZ520078
:0.00028410,MZ404346
:0.00028405):0.00000001):0.00000001):0.00028390,MZ434025
:0.00028388):0.00000001,(((MW731244
:0.00000001,MW973978
:0.00085900):0.00028404,(MZ100193
:0.00000001,MW864380
:0.00028386):0.00000001):0.00028382,(MZ444155
:0.00056815,(MW749874
:0.00028397,((MZ518263
:0.00000001,MZ376845
:0.00028401):0.00000001,(MZ444550
:0.00028401,MZ489879
:0.00028400):0.00000001):0.00000001):0.00000001):0.00028392):0.00000001):0.00000001,(((((MW974172
:0.00000001,MW636974
:0.00028386):0.00028379,((MZ207234
:0.00028389,(((MZ622571
:0.00028379,MW599680
:0.00000001):0.00028382,MZ635719
:0.00028388):0.00000001,(MW768059
:0.00028416,(MZ471506
:0.00000001,MW907556
:0.00028381):0.00028406):0.00000001):0.00000001):0.00000001,((((MZ498999
:0.00028376,MW904459
:0.00028382):0.00000001,((MW632211
:0.00028485,(MZ207176
:0.00000001,(MW892303
:0.00028380,MZ164792
:0.00028377):0.00000001):0.00000001):0.00000001,MW696481
:0.00056789):0.00028377):0.00000001,((MZ245681
:0.00028392,(MZ233458
:0.00000001,MZ469881
:0.00028392):0.00000001):0.00028381,((MW696533
:0.00028379,(MW586714
:0.00028378,MZ506356
:0.00000001):0.00000001):0.00028385,(MZ245592
:0.00028385,(MW870005
:0.00028382,MW560756
:0.00000001):0.00028377):0.00000001):0.00000001):0.00000001):0.00000001,(((((MW958088
:0.00028377,MW921957
:0.00028375):0.00000001,(((MW637001
:0.00028373,MW634063
:0.00028375):0.00000001,MZ513883
:0.00028392):0.00000001,(MW974288
:0.00028375,(MZ475569
:0.00056834,(MZ490227
:0.00028394,MW773433
:0.00028406):0.00028390):0.00000001):0.00000001):0.00000001):0.00000001,((((MZ506379
:0.00028383,MZ236455
:0.00028372):0.00000001,(MZ473334
:0.00028374,(MZ235358
:0.00028492,MZ151571
:0.00000001):0.00000001):0.00000001):0.00000001,(MW838265
:0.00028373,MW566189
:0.00028384):0.00000001):0.00000001,MZ682263
:0.00000001):0.00000001):0.00000001,(((((((MW974603
:0.00028416,(MZ619215
:0.00000001,(MW880143
:0.00028377,MW583183
:0.00028375):0.00000001):0.00000001):0.00028376,MZ557466
:0.00028383):0.00000001,((MW766762
:0.00028399,(MZ490373
:0.00000001,(MZ490085
:0.00056798,MW566237
:0.00028392):0.00000001):0.00000001):0.00028383,(((MZ048417
:0.00028380,(MZ506367
:0.00056799,(MZ506519
:0.00000001,(MW773954
:0.00028371,MZ506586
:0.00028369):0.00000001):0.00000001):0.00028402):0.00000001,MZ635757
:0.00028371):0.00000001,((MZ473352
:0.00028381,MZ235681
:0.00028404):0.00000001,MW921522
:0.00028373):0.00000001):0.00000001):0.00000001):0.00000001,MW420793
:0.00028382):0.00000001,(MW987775
:0.00028382,MW550334
:0.00028378):0.00000001):0.00000001,(((MW859827
:0.00028425,(MZ518270
:0.00000001,(MW844127
:0.00028392,(MW766480
:0.00028407,MW708552
:0.00000001):0.00028395):0.00000001):0.00000001):0.00028380,((MZ471746
:0.00000001,MZ008658
:0.00028428):0.00028381,MW879639
:0.00028375):0.00000001):0.00000001,((MZ373840
:0.00028376,(MW566207
:0.00028374,(MW733446
:0.00000001,(MW779297
:0.00028395,MW804933
:0.00000001):0.00028414):0.00028397):0.00000001):0.00000001,((((MZ506438
:0.00028435,(MZ622383
:0.00028420,(MZ373690
:0.00000001,(MZ373463
:0.00028391,(MZ635826
:0.00000001,MW944565
:0.00028389):0.00000001):0.00028381):0.00000001):0.00028400):0.00000001,(MZ635520
:0.00000001,MZ413555
:0.00028432):0.00028383):0.00000001,(MZ360674
:0.00028381,MW550328
:0.00028404):0.00000001):0.00000001,(MZ506353
:0.00000001,MZ373697
:0.00028388):0.00028381):0.00000001):0.00000001):0.00000001):0.00000001,(MZ295105
:0.00028385,MW549214
:0.00028375):0.00000001):0.00000001):0.00000001,(((MW635094
:0.00028371,((MW681387
:0.00000001,MW494018
:0.00028378):0.00028384,MZ518272
:0.00000001):0.00000001):0.00028380,MZ294980
:0.00028388):0.00000001,(MW540094
:0.00028388,(MZ473402
:0.00000001,(MZ489990
:0.00000001,MZ471756
:0.00028374):0.00028397):0.00000001):0.00028377):0.00000001):0.00000001):0.00000001):0.00000001):0.00000001,(MW420230
:0.00000001,(MZ444577
:0.00000001,MW653527
:0.00028416):0.00028400):0.00028401):0.00000001,(MZ259021
:0.00028372,((((MW705737
:0.00028439,(MZ619573
:0.00028411,MZ367875
:0.00000001):0.00028388):0.00000001,(MZ363987
:0.00000001,MW778648
:0.00056818):0.00028423):0.00000001,((MW577742
:0.00028385,MW973898
:0.00028390):0.00000001,MZ373462
:0.00000001):0.00000001):0.00000001,MZ373575
:0.00028382):0.00028399):0.00000001):0.00000001,((((MZ578594
:0.00000001,MZ257321
:0.00028388):0.00028379,(MZ667269
:0.00000001,MW943904
:0.00028396):0.00028383):0.00000001,(MW888119
:0.00028413,(MW938252
:0.00000001,(MZ622604
:0.00028400,(MZ471512
:0.00000001,MW812581
:0.00028392):0.00000001):0.00028395):0.00000001):0.00028408):0.00000001,(MZ667304
:0.00028373,(MW861153
:0.00000001,MZ489967
:0.00028442):0.00028405):0.00000001):0.00000001):0.00000001):0.00000001,((((MZ444327
:0.00000001,MZ260096
:0.00085257):0.00028381,MW738612
:0.00056789):0.00000001,(MZ444200
:0.00056787,(((MZ489823
:0.00028378,(MZ074338
:0.00028390,MW644280
:0.00028383):0.00000001):0.00000001,((MW777994
:0.00028372,(MW959928
:0.00000001,MW777330
:0.00056786):0.00028371):0.00000001,((MW879545
:0.00028380,(MW668538
:0.00028380,(MW766601
:0.00028409,MW994162
:0.00000001):0.00000001):0.00000001):0.00000001,(((MZ036360
:0.00028385,(MZ158734
:0.00028371,MZ151554
:0.00028382):0.00000001):0.00000001,MZ667278
:0.00028378):0.00000001,((((MZ086429
:0.00028394,MZ048536
:0.00000001):0.00056795,MW777500
:0.00028387):0.00000001,(MZ233568
:0.00028380,((MZ635550
:0.00000001,MZ024503
:0.00056876):0.00028380,MZ622547
:0.00028382):0.00000001):0.00000001):0.00000001,(MW648028
:0.00028378,MZ236222
:0.00028375):0.00000001):0.00000001):0.00000001):0.00000001):0.00000001):0.00000001,MZ702314
:0.00000001):0.00000001):0.00028379):0.00000001,(MZ489933
:0.00028383,MW596130
:0.00056859):0.00000001):0.00000001):0.00000001):0.00028613,(((MW521389
:0.00028466,((((((((MZ207173
:0.00028596,(((MW959891
:0.00028469,BS000790
:0.00000001):0.00000001,OA991734
:0.00028467):0.00000001,((OA977238
:0.00028470,(MZ500166
:0.00000001,(MZ487812
:0.00028508,OD898748
:0.00000001):0.00028539):0.00028500):0.00000001,FR998009
:0.00028489):0.00000001):0.00000001):0.00028463,(((((((((MZ313054
:0.00028476,(MZ166100
:0.00000001,(OD903763
:0.00028479,MZ298081
:0.00028499):0.00000001):0.00000001):0.00028463,((((((((MW696482
:0.00000001,OB999320
:0.00028447):0.00028458,(((MZ496917
:0.00000001,OB989937
:0.00028449):0.00028461,((((MW708401
:0.00028480,(((MZ497210
:0.00000001,OD911140
:0.00056988):0.00028486,((((MW454617
:0.00028480,(MZ473398
:0.00028491,(MZ259317
:0.00000001,MW992833
:0.00028489):0.00028482):0.00000001):0.00000001,MW593624
:0.00028503):0.00000001,((MZ235565
:0.00000001,(MZ267390
:0.00000001,(MW693451
:0.00028502,MZ520877
:0.00057023):0.00000001):0.00000001):0.00000001,MZ308256
:0.00028491):0.00000001):0.00000001,(OC996912
:0.00028497,((MZ210160
:0.00000001,MZ210943
:0.00028515):0.00028512,(MW968227
:0.00000001,MW974223
:0.00028511):0.00000001):0.00028497):0.00000001):0.00000001):0.00028471,(((((((MZ100718
:0.00056993,((MZ635671
:0.00000001,((OA972107
:0.00000001,(HG998582
:0.00028480,OA982388
:0.00000001):0.00028473):0.00028464,(MW566187
:0.00028470,MZ186358
:0.00057094):0.00000001):0.00000001):0.00000001,(((MZ167915
:0.00028479,(MZ349510
:0.00000001,MZ166855
:0.00028469):0.00000001):0.00028463,(MZ498541
:0.00000001,((MW708096
:0.00000001,MW590726
:0.00028467):0.00028461,MZ170392
:0.00028456):0.00000001):0.00000001):0.00000001,(MZ499279
:0.00028476,MW923674
:0.00000001):0.00028461):0.00028470):0.00000001):0.00028474,(((MZ437340
:0.00000001,MZ061103
:0.00028474):0.00028461,(((((((MZ497543
:0.00028498,(((MZ377881
:0.00028499,MZ497924
:0.00028501):0.00000001,((((MZ499454
:0.00028482,MW693738
:0.00000001):0.00028486,((MZ257455
:0.00028477,MZ235353
:0.00000001):0.00028478,(MZ236437
:0.00028480,MW838297
:0.00000001):0.00000001):0.00028488):0.00000001,MZ635537
:0.00000001):0.00000001,((((MZ258804
:0.00028517,(MW969276
:0.00028488,MZ259016
:0.00028499):0.00000001):0.00000001,(((MZ023516
:0.00028564,MW849931
:0.00028505):0.00000001,MZ619424
:0.00028524):0.00000001,(MW549689
:0.00028498,MW868395
:0.00028489):0.00000001):0.00000001):0.00000001,MW590841
:0.00028487):0.00000001,((((MW876969
:0.00028500,MW666827
:0.00000001):0.00028497,MW868808
:0.00028488):0.00000001,(MW778835
:0.00000001,(MZ256220
:0.00000001,(MZ489816
:0.00000001,MZ444277
:0.00028500):0.00028516):0.00028486):0.00028517):0.00000001,MW792879
:0.00028489):0.00000001):0.00000001):0.00000001):0.00000001,MZ636224
:0.00028548):0.00000001):0.00000001,(MZ008834
:0.00028482,(MW923295
:0.00028533,MW974290
:0.00000001):0.00028513):0.00000001):0.00000001,MZ662232
:0.00028516):0.00028472,(MZ499018
:0.00028427,OD926612
:0.00028512):0.00028543):0.00000001,(((MZ013496
:0.00028478,MW964754
:0.00000001):0.00028460,(MZ635625
:0.00000001,(MW851618
:0.00085527,OC996768
:0.00057029):0.00000001):0.00028461):0.00000001,(MW834647
:0.00028461,(((MZ498480
:0.00028473,(MW868529
:0.00028478,MW636443
:0.00000001):0.00000001):0.00028460,((((((((MW728612
:0.00028459,MW166138
:0.00000001):0.00000001,(MW792867
:0.00028464,MW763190
:0.00000001):0.00028454):0.00028456,((((((((((MZ499438
:0.00028464,((((OA993647
:0.00028463,OD904569
:0.00028465):0.00028478,MZ562547
:0.00000001):0.00000001,(OE999597
:0.00028466,MW766751
:0.00028480):0.00000001):0.00000001,MW987691
:0.00028479):0.00000001):0.00028487,(MW929696
:0.00028494,(MZ544787
:0.00000001,(MW935516
:0.00028494,MZ267350
:0.00028490):0.00000001):0.00000001):0.00028473):0.00000001,((MW420894
:0.00000001,MW075794
:0.00028523):0.00028471,(OE997889
:0.00028493,(MW539797
:0.00057244,(MW666791
:0.00000001,((MW778667
:0.00028545,(MW708747
:0.00028524,MZ259172
:0.00057072):0.00000001):0.00000001,((MZ473947
:0.00000001,MW666400
:0.00057066):0.00000001,((MW777921
:0.00028532,MW848931
:0.00028514):0.00000001,MZ462966
:0.00028517):0.00000001):0.00000001):0.00057006):0.00000001):0.00000001):0.00000001):0.00028458):0.00000001,(((((MW653686
:0.00028511,(((MZ219613
:0.00028653,MW591246
:0.00000001):0.00000001,(MZ146263
:0.00028491,(((((((((((MZ001846
:0.00028489,MZ190217
:0.00028486):0.00000001,(((MZ506358
:0.00085586,(MW692973
:0.00028487,MW548309
:0.00028494):0.00000001):0.00000001,((MZ593679
:0.00028486,(MZ472383
:0.00028487,MW808224
:0.00028483):0.00000001):0.00000001,(MW860247
:0.00028513,MW942153
:0.00028485):0.00000001):0.00000001):0.00000001,(MW566178
:0.00057008,(MZ232076
:0.00028492,MZ281659
:0.00028485):0.00000001):0.00000001):0.00000001):0.00000001,((MZ259416
:0.00028637,MW792840
:0.00028493):0.00000001,((MW941640
:0.00028488,(MW944709
:0.00057075,(MZ047463
:0.00028533,MZ257933
:0.00028550):0.00028506):0.00000001):0.00000001,MZ557451
:0.00028511):0.00000001):0.00000001):0.00000001,(((((MW795911
:0.00028492,((MW747943
:0.00028504,(MW993788
:0.00028485,MW930886
:0.00028490):0.00000001):0.00000001,(((MZ231584
:0.00028505,MW860878
:0.00000001):0.00028492,MW776985
:0.00057067):0.00000001,MW944132
:0.00028486):0.00000001):0.00000001):0.00000001,(MW880297
:0.00000001,(MW991660
:0.00000001,(MZ256076
:0.00000001,MZ085228
:0.00028485):0.00028487):0.00028493):0.00028489):0.00000001,((MW778690
:0.00028502,(MW523487
:0.00028480,MZ028697
:0.00028488):0.00000001):0.00000001,((((((MW986947
:0.00000001,MW903175
:0.00028546):0.00028485,(MZ294966
:0.00028486,MZ033960
:0.00028489):0.00000001):0.00000001,(MW805129
:0.00028485,(((MZ245587
:0.00028539,MW640299
:0.00028495):0.00000001,((MW772215
:0.00085878,(MW825528
:0.00056976,MW943903
:0.00000001):0.00000001):0.00028480,MZ257173
:0.00028481):0.00000001):0.00000001,MZ064928
:0.00028481):0.00000001):0.00000001):0.00000001,(((MZ473676
:0.00028486,(MW851386
:0.00028488,MZ012487
:0.00057198):0.00000001):0.00000001,(((MW992724
:0.00028481,MZ283436
:0.00028489):0.00000001,((MW966439
:0.00028486,(MW763302
:0.00028502,(MZ473505
:0.00028482,(MZ037286
:0.00028518,MW943351
:0.00000001):0.00028513):0.00000001):0.00000001):0.00000001,MZ469884
:0.00028484):0.00000001):0.00000001,(MZ141577
:0.00028495,MW704684
:0.00028489):0.00000001):0.00000001):0.00000001,MZ086162
:0.00028481):0.00000001):0.00000001,(MZ557462
:0.00028490,MW777965
:0.00028489):0.00000001):0.00000001,MZ506474
:0.00028484):0.00000001):0.00000001):0.00000001,(MW973129
:0.00057026,(MZ471615
:0.00000001,MW696726
:0.00028503):0.00000001):0.00028489):0.00000001,((MW858918
:0.00028486,MW944363
:0.00028488):0.00000001,(MZ231553
:0.00028494,MZ694982
:0.00028491):0.00000001):0.00000001):0.00000001):0.00000001,MZ069395
:0.00028514):0.00000001,(MZ235421
:0.00028489,(MZ490378
:0.00000001,(MZ069347
:0.00028519,MZ476164
:0.00028483):0.00000001):0.00028480):0.00000001):0.00000001,(MZ210449
:0.00028482,MW903211
:0.00000001):0.00000001):0.00000001,(MZ008627
:0.00028627,(MZ206898
:0.00000001,MW758970
:0.00028482):0.00028485):0.00000001):0.00000001,(MZ557521
:0.00000001,MZ476094
:0.00028513):0.00028495):0.00000001,((((MW958138
:0.00000001,(MW779555
:0.00028529,((MZ257517
:0.00000001,(MW915196
:0.00028484,(MZ284248
:0.00028493,MZ083726
:0.00028485):0.00000001):0.00000001):0.00000001,MW891142
:0.00028510):0.00000001):0.00028480):0.00028527,((MZ084695
:0.00028495,MZ056178
:0.00000001):0.00057087,(((MZ635676
:0.00028502,((MW941174
:0.00000001,MW777688
:0.00028511):0.00028498,(MZ260289
:0.00000001,MW626602
:0.00028498):0.00000001):0.00028498):0.00000001,MW935493
:0.00028497):0.00000001,(((MW771940
:0.00057044,(MW749628
:0.00028508,MZ257223
:0.00028501):0.00000001):0.00000001,MW777335
:0.00028502):0.00000001,MZ619212
:0.00000001):0.00000001):0.00000001):0.00028492):0.00000001,MZ003409
:0.00028488):0.00000001,(((MZ506374
:0.00028565,(((MW696815
:0.00028561,MW891175
:0.00028559):0.00000001,(MZ350683
:0.00000001,MW549982
:0.00028556):0.00000001):0.00000001,MW648276
:0.00028572):0.00000001):0.00028525,(MW888064
:0.00000001,MZ258594
:0.00057069):0.00028489):0.00000001,(MW825463
:0.00028534,MW696859
:0.00000001):0.00028488):0.00000001):0.00000001):0.00000001,(((MW848870
:0.00000001,MW825383
:0.00028507):0.00028489,MZ360476
:0.00028491):0.00000001,MZ684355
:0.00000001):0.00000001):0.00000001):0.00028499):0.00000001,(MZ622458
:0.00000001,(MZ363659
:0.00000001,MW585955
:0.00057098):0.00028518):0.00000001):0.00000001):0.00028499,((((((MW734620
:0.00057015,(((MW154940
:0.00028566,OA993180
:0.00000001):0.00028516,OA995489
:0.00028487):0.00000001,MZ292148
:0.00028585):0.00000001):0.00000001,(MZ619233
:0.00000001,(MZ457516
:0.00000001,MZ015295
:0.00028562):0.00028523):0.00000001):0.00000001,(MW994430
:0.00056993,MW565836
:0.00028479):0.00000001):0.00000001,MW637167
:0.00028491):0.00028476,((MZ233937
:0.00028484,(MW778551
:0.00000001,(OA993281
:0.00028484,MW704394
:0.00028469):0.00000001):0.00000001):0.00028463,((MZ619257
:0.00000001,(MW972651
:0.00000001,(OA967941
:0.00028465,(LR898587
:0.00000001,OA967881
:0.00028459):0.00000001):0.00028457):0.00028454):0.00028456,(OA969684
:0.00028457,((MW941703
:0.00057088,(((MW422052
:0.00027356,MT873897
:0.00025531):0.00004065,(((((((((MZ504102
:0.00000001,OE995691
:0.00056978):0.00028462,(((((MW925445
:0.00028458,(((((MW739646
:0.00056911,MW835025
:0.00000001):0.00028460,((MZ498725
:0.00000001,LR898811
:0.00028458):0.00028457,(((((((((MZ470787
:0.00000001,MZ473639
:0.00056898):0.00028458,((LR884136
:0.00004048,((((MW879552
:0.00028452,MZ235735
:0.00000001):0.00028447,MZ469142
:0.00028450):0.00000001,MZ513882
:0.00000001):0.00000001,(MW941572
:0.00028519,MZ489102
:0.00028464):0.00000001):0.00027348):0.00025540,((((((LR877819
:0.00028501,MZ498722
:0.00028493):0.00000001,OA972889
:0.00028507):0.00000001,(OD999119
:0.00028501,MZ490459
:0.00000001):0.00000001):0.00000001,OA981356
:0.00028477):0.00028462,(((MZ288396
:0.00000001,OA974856
:0.00028471):0.00028467,(((OA964162
:0.00028461,(OA977453
:0.00028468,LR882278
:0.00000001):0.00000001):0.00028458,(((((MT481895
:0.00028474,MZ476542
:0.00056979):0.00000001,(OB983656
:0.00028500,MZ267342
:0.00056973):0.00000001):0.00000001,(MW988031
:0.00000001,MZ257271
:0.00057141):0.00000001):0.00000001,(MZ619542
:0.00000001,FR996341
:0.00028482):0.00028463):0.00028473,(((((MW825673
:0.00056977,(MZ083780
:0.00000001,(MZ448895
:0.00028467,MW778483
:0.00028467):0.00000001):0.00000001):0.00028460,(((((((MZ488126
:0.00085536,((MW930106
:0.00000001,MW898804
:0.00028456):0.00056970,(MZ702393
:0.00000001,(MW870539
:0.00028468,(MZ023565
:0.00028470,MZ072267
:0.00028489):0.00000001):0.00000001):0.00000001):0.00000001):0.00028492,(((MW777342
:0.00000001,OA970148
:0.00028474):0.00028460,(((((MT439260
:0.00000001,(MZ165988
:0.00085530,MZ206943
:0.00028439):0.00000001):0.00028458,((((((((((((((((MW825624
:0.00028515,MW943575
:0.00028523):0.00000001,(MZ622506
:0.00000001,(MZ500603
:0.00000001,MZ143552
:0.00028477):0.00056996):0.00028497):0.00000001,OB992246
:0.00085746):0.00000001,(((MZ488205
:0.00000001,MW941499
:0.00028559):0.00028526,(MW700527
:0.00000001,(OA989775
:0.00000001,OB985633
:0.00028590):0.00028557):0.00028516):0.00000001,(((MZ258602
:0.00028528,((MZ635834
:0.00000001,MW941471
:0.00028517):0.00000001,((MW825853
:0.00000001,MW767341
:0.00028529):0.00028520,(OD921584
:0.00000001,OU022990
:0.00028589):0.00028556):0.00000001):0.00000001):0.00028520,(OA967879
:0.00028525,(OA967769
:0.00028526,OA969948
:0.00000001):0.00000001):0.00028523):0.00000001,MW708682
:0.00057084):0.00000001):0.00000001):0.00000001,(((MW901567
:0.00028565,(MW454424
:0.00028535,(MZ543362
:0.00000001,MZ069364
:0.00057222):0.00000001):0.00000001):0.00028523,((MZ154585
:0.00028565,((((MW855730
:0.00028514,(MW728581
:0.00028513,MZ100090
:0.00028514):0.00000001):0.00000001,(MW804664
:0.00028546,MW763418
:0.00000001):0.00028517):0.00000001,(((MW766596
:0.00028514,(MZ471705
:0.00028516,MZ593579
:0.00028519):0.00000001):0.00000001,MW792768
:0.00028507):0.00000001,(((MW808509
:0.00028507,(MW888139
:0.00028511,MZ213219
:0.00085659):0.00000001):0.00000001,MW793225
:0.00028514):0.00000001,MZ635924
:0.00000001):0.00000001):0.00000001):0.00000001,MW728659
:0.00028568):0.00000001):0.00000001,MW777368
:0.00028513):0.00028551):0.00000001,MZ619436
:0.00000001):0.00000001):0.00000001,MZ212445
:0.00028561):0.00028507,((MZ562534
:0.00028457,(((MZ165801
:0.00085465,((MW942561
:0.00000001,MW825648
:0.00028459):0.00028461,MW672948
:0.00000001):0.00000001):0.00028460,((((((((MW739640
:0.00028486,(MW638984
:0.00000001,((OD924565
:0.00028495,(OD913609
:0.00028501,OB984844
:0.00000001):0.00000001):0.00028490,(OA991083
:0.00028492,(LR963320
:0.00000001,OD928117
:0.00028498):0.00028496):0.00000001):0.00000001):0.00000001):0.00028474,(MT846561
:0.00028467,OA982744
:0.00028464):0.00000001):0.00000001,(MZ436587
:0.00000001,(MW715176
:0.00028478,(MW644109
:0.00028478,(MZ448704
:0.00000001,MW634345
:0.00028491):0.00000001):0.00000001):0.00028479):0.00000001):0.00000001,MW973156
:0.00028470):0.00000001,(OE997524
:0.00000001,OD999129
:0.00028533):0.00028489):0.00028463,((((((((((((((((((((((((MW944672
:0.00028414,(MZ260234
:0.00000001,(MZ277433
:0.00028409,(MZ072626
:0.00028376,(MZ444291
:0.00000001,((((MZ685143
:0.00000001,(MZ278117
:0.00028549,MZ685252
:0.00028679):0.00000001):0.00000001,(MZ358695
:0.00028570,MZ192710
:0.00000001):0.00028571):0.00028571,((((MZ337550
:0.00028608,MZ320539
:0.00000001):0.00028566,((((((MZ033055
:0.00028569,(MZ564396
:0.00028574,(MZ650720
:0.00057180,(MZ376644
:0.00028562,(MZ241017
:0.00028565,MZ536305
:0.00000001):0.00000001):0.00028577):0.00000001):0.00000001):0.00000001,((MZ328674
:0.00028557,MZ451692
:0.00000001):0.00000001,MZ684303
:0.00028617):0.00028571):0.00000001,MZ613502
:0.00028581):0.00000001,(MZ450060
:0.00028564,(MZ277932
:0.00028568,MZ277935
:0.00028571):0.00000001):0.00000001):0.00000001,((((MZ620172
:0.00000001,MZ451893
:0.00028576):0.00028569,((MZ544726
:0.00028651,(MZ702141
:0.00028592,MZ702180
:0.00000001):0.00000001):0.00028585,MZ287742
:0.00028577):0.00000001):0.00000001,((((((MZ409977
:0.00028568,MZ368454
:0.00028574):0.00000001,(((MZ570740
:0.00028595,MZ555359
:0.00000001):0.00028590,MZ453628
:0.00028572):0.00000001,MZ696127
:0.00028574):0.00000001):0.00000001,(((((MZ536602
:0.00028567,MZ539195
:0.00028559):0.00000001,((MZ467712
:0.00028565,((MZ182426
:0.00028565,MZ182438
:0.00000001):0.00028568,(MZ702185
:0.00028576,(MZ702211
:0.00028571,MZ702135
:0.00000001):0.00000001):0.00057163):0.00000001):0.00000001,MZ702177
:0.00028566):0.00000001):0.00000001,(MZ461110
:0.00028567,(MZ606727
:0.00028566,MZ411960
:0.00028574):0.00000001):0.00000001):0.00000001,MZ696059
:0.00028564):0.00000001,(MZ388222
:0.00028572,(MZ684252
:0.00028574,(MZ544647
:0.00028574,((MZ415836
:0.00000001,(MZ538913
:0.00028563,MZ539046
:0.00000001):0.00028569):0.00028576,(MZ591870
:0.00028585,MZ531392
:0.00000001):0.00000001):0.00028572):0.00000001):0.00000001):0.00000001):0.00000001):0.00000001,(((MZ414264
:0.00028570,(MZ378258
:0.00000001,MW991636
:0.00057197):0.00028572):0.00000001,((MZ697845
:0.00028589,MZ058132
:0.00028571):0.00000001,(MZ565850
:0.00028570,MZ236281
:0.00028572):0.00000001):0.00000001):0.00000001,((MZ329000
:0.00028563,MZ415499
:0.00028573):0.00000001,(MZ486482
:0.00028572,((MZ182865
:0.00028589,(MZ591453
:0.00000001,MZ409898
:0.00028570):0.00000001):0.00028572,MW963244
:0.00028578):0.00000001):0.00000001):0.00000001):0.00000001):0.00000001,MZ477892
:0.00028574):0.00000001,((MZ344363
:0.00028570,(MZ306606
:0.00028591,(((MZ076294
:0.00028583,(MZ278997
:0.00028586,MZ702164
:0.00028584):0.00000001):0.00000001,MZ702132
:0.00000001):0.00000001,((MZ287571
:0.00028580,MZ449764
:0.00028585):0.00000001,MZ449562
:0.00028590):0.00000001):0.00000001):0.00028576):0.00000001,MZ279637
:0.00028581):0.00000001):0.00000001):0.00000001,(((MZ397164
:0.00000001,(MZ472693
:0.00000001,MZ469457
:0.00057022):0.00028486):0.00028857,((MZ511472
:0.00028569,(MZ046440
:0.00028561,MZ189534
:0.00028572):0.00000001):0.00000001,(((((((MZ349849
:0.00028578,(MZ566282
:0.00028574,MZ433710
:0.00057169):0.00000001):0.00000001,((((((((MZ083965
:0.00028562,(MZ536576
:0.00028570,MZ554264
:0.00028566):0.00000001):0.00000001,(MZ368496
:0.00028566,(MZ399095
:0.00057165,MZ386385
:0.00028570):0.00000001):0.00000001):0.00000001,MZ565780
:0.00028573):0.00000001,((MZ477938
:0.00028582,(MZ469379
:0.00028572,MZ684756
:0.00057171):0.00000001):0.00000001,(MZ494097
:0.00028574,(MZ648157
:0.00028564,MZ241023
:0.00028566):0.00000001):0.00000001):0.00000001):0.00000001,(MZ354267
:0.00028567,(MZ183223
:0.00028564,(MZ477900
:0.00028571,MZ520955
:0.00057174):0.00000001):0.00000001):0.00000001):0.00000001,(MZ566313
:0.00028597,((MZ592140
:0.00000001,MZ566153
:0.00028570):0.00028571,MZ620457
:0.00028574):0.00000001):0.00000001):0.00000001,MZ492673
:0.00028566):0.00000001,(((((MZ414822
:0.00028563,(MZ182687
:0.00028566,MZ398888
:0.00028565):0.00000001):0.00000001,MZ415547
:0.00028581):0.00000001,(((MZ472384
:0.00000001,MZ184013
:0.00028560):0.00028577,MZ077607
:0.00028578):0.00000001,MZ493955
:0.00028564):0.00000001):0.00000001,(MZ271219
:0.00028572,(MZ294132
:0.00028567,MZ241094
:0.00057161):0.00000001):0.00000001):0.00000001,MZ696249
:0.00028570):0.00000001):0.00000001):0.00000001,MZ405683
:0.00028572):0.00000001,(MZ287715
:0.00028572,(MZ241098
:0.00028572,MZ223003
:0.00057229):0.00000001):0.00000001):0.00000001,((((((((MZ414473
:0.00000001,MZ046448
:0.00028601):0.00028582,MZ697830
:0.00028572):0.00000001,MZ319402
:0.00028564):0.00000001,MZ283464
:0.00028574):0.00000001,(((MZ454436
:0.00028587,MZ565927
:0.00028570):0.00000001,MZ182475
:0.00028569):0.00000001,MZ386099
:0.00028568):0.00000001):0.00000001,((MZ354315
:0.00028568,MZ579386
:0.00028564):0.00000001,(MZ458216
:0.00028573,MZ077224
:0.00000001):0.00028567):0.00000001):0.00000001,MZ281161
:0.00028574):0.00000001,((MZ702134
:0.00057168,MZ513871
:0.00028574):0.00000001,MZ386516
:0.00028574):0.00000001):0.00000001):0.00000001,(((MZ702178
:0.00028570,(MZ578838
:0.00028570,MZ386429
:0.00057268):0.00000001):0.00000001,((MZ236559
:0.00028572,(((MZ291264
:0.00028574,MZ449584
:0.00028563):0.00000001,((((MZ572245
:0.00028606,MZ554841
:0.00028567):0.00000001,(MZ222426
:0.00028566,MZ570702
:0.00057229):0.00000001):0.00000001,((MZ296649
:0.00028567,(MZ434111
:0.00028574,MZ076695
:0.00028569):0.00000001):0.00000001,MZ536463
:0.00028567):0.00000001):0.00000001,(MZ322041
:0.00028568,MZ281679
:0.00000001):0.00028564):0.00000001):0.00000001,(MZ493974
:0.00028570,(MW915209
:0.00028571,(MZ702217
:0.00000001,MZ688206
:0.00028569):0.00028568):0.00000001):0.00000001):0.00000001):0.00000001,MZ611959
:0.00028564):0.00000001):0.00000001,((MZ492866
:0.00028564,(MZ536560
:0.00028574,MZ259594
:0.00057159):0.00000001):0.00000001,(MZ565826
:0.00028566,((((MZ578885
:0.00028568,(MZ397300
:0.00028564,(MZ685668
:0.00000001,MZ440941
:0.00028569):0.00028579):0.00000001):0.00000001,MZ449686
:0.00028570):0.00000001,((MW933527
:0.00028556,(MZ185179
:0.00000001,MZ398628
:0.00028565):0.00000001):0.00028577,(OU014305
:0.00028567,MZ382967
:0.00028564):0.00000001):0.00000001):0.00000001,((MZ453684
:0.00028570,MW932892
:0.00028568):0.00000001,MZ372345
:0.00028579):0.00000001):0.00000001):0.00000001):0.00000001):0.00000001):0.00000001,MZ702131
:0.00028570):0.00000001):0.00000001):0.00000001,(((MZ278895
:0.00028570,(MZ554178
:0.00028568,(MZ215528
:0.00028597,FR991460
:0.00000001):0.00028578):0.00000001):0.00000001,((((MZ328971
:0.00028574,MZ376606
:0.00057192):0.00000001,((MZ342328
:0.00028606,(MZ513741
:0.00028559,(MZ702175
:0.00000001,MZ702221
:0.00028577):0.00028570):0.00000001):0.00000001,(MZ337572
:0.00057237,(MZ531609
:0.00000001,(MZ555167
:0.00000001,MZ386131
:0.00028578):0.00028589):0.00000001):0.00028590):0.00000001):0.00000001,(((((MZ228623
:0.00028567,(MZ702142
:0.00000001,MZ565955
:0.00028573):0.00028577):0.00000001,(((MZ684857
:0.00028574,(MZ356709
:0.00000001,MZ536365
:0.00057479):0.00028570):0.00000001,((MZ702129
:0.00085885,(MZ591642
:0.00028564,(((MZ579483
:0.00028569,MZ530853
:0.00000001):0.00000001,(MZ702144
:0.00000001,MZ536588
:0.00028566):0.00000001):0.00000001,(MZ702136
:0.00028558,(MZ566331
:0.00028572,MZ565886
:0.00028563):0.00000001):0.00000001):0.00000001):0.00000001):0.00028567,(MZ591976
:0.00000001,(MZ591543
:0.00028567,(MZ570658
:0.00000001,MZ415647
:0.00028580):0.00028570):0.00000001):0.00000001):0.00028564):0.00000001,(((MZ385792
:0.00028568,MZ611956
:0.00000001):0.00028581,MZ344248
:0.00028569):0.00000001,(MZ308211
:0.00028579,((MZ320892
:0.00028605,(MZ518699
:0.00057286,MZ688324
:0.00000001):0.00000001):0.00028583,MZ597797
:0.00028587):0.00000001):0.00000001):0.00000001):0.00000001):0.00000001,((MZ702191
:0.00000001,MZ700256
:0.00028678):0.00028671,(MZ685006
:0.00000001,MZ571303
:0.00028574):0.00028569):0.00000001):0.00000001,MZ454950
:0.00028567):0.00000001,MZ597834
:0.00028571):0.00000001):0.00000001,MZ322077
:0.00028570):0.00000001):0.00000001,(MZ315342
:0.00028566,(MZ202368
:0.00028568,(((MZ061118
:0.00028568,(MZ618072
:0.00000001,MZ597828
:0.00028561):0.00028563):0.00000001,MZ253698
:0.00028568):0.00000001,((MZ271299
:0.00028586,((MZ195343
:0.00000001,MZ579378
:0.00028568):0.00000001,(MZ378077
:0.00000001,MZ337579
:0.00028576):0.00057169):0.00000001):0.00000001,MZ356632
:0.00028564):0.00000001):0.00000001):0.00000001):0.00000001):0.00000001):0.00000001):0.00000001):0.00000001,((((MZ278864
:0.00028567,MZ277386
:0.00000001):0.00000001,MZ493951
:0.00028574):0.00000001,((MZ228571
:0.00028568,MZ554259
:0.00028572):0.00000001,MZ686182
:0.00028608):0.00000001):0.00000001,((MZ536302
:0.00028571,MZ315921
:0.00028568):0.00000001,(((MZ449590
:0.00000001,(MZ702155
:0.00000001,(MZ566209
:0.00000001,MZ536363
:0.00057259):0.00000001):0.00028571):0.00028570,(MZ372777
:0.00057729,MZ611910
:0.00028635):0.00000001):0.00000001,MZ702127
:0.00000001):0.00000001):0.00000001):0.00000001):0.00000001):0.00000001,((MZ319410
:0.00028651,(MZ662120
:0.00000001,OU014615
:0.00028639):0.00000001):0.00028608,((((MZ306484
:0.00028572,MZ513769
:0.00028577):0.00000001,(MZ539031
:0.00000001,MZ337557
:0.00028552):0.00028563):0.00000001,(((((((((((MZ211119
:0.00028581,MZ075445
:0.00028582):0.00000001,(((MZ227903
:0.00028587,MZ349640
:0.00028574):0.00000001,((MZ284423
:0.00028569,MZ320166
:0.00028573):0.00000001,(MZ662260
:0.00028576,(MZ512976
:0.00028569,MZ570738
:0.00028572):0.00000001):0.00000001):0.00000001):0.00000001,((MZ211573
:0.00028584,MZ186524
:0.00057178):0.00000001,MZ454575
:0.00028576):0.00000001):0.00000001):0.00000001,((((MZ386275
:0.00028571,MZ684980
:0.00028613):0.00000001,MZ412128
:0.00028582):0.00000001,((MZ611599
:0.00000001,MZ430784
:0.00028598):0.00028578,MZ356593
:0.00028568):0.00000001):0.00000001,(((MZ572248
:0.00000001,(MZ536358
:0.00000001,MZ329274
:0.00028583):0.00028585):0.00028576,(MZ455429
:0.00028566,MZ504047
:0.00028576):0.00000001):0.00000001,((((MZ371324
:0.00028572,(MZ597823
:0.00028573,MZ536448
:0.00057197):0.00000001):0.00000001,MZ555325
:0.00028571):0.00000001,((((MZ536578
:0.00000001,MZ361939
:0.00028602):0.00028587,MZ179802
:0.00028568):0.00000001,MZ241038
:0.00028574):0.00000001,((MZ183882
:0.00028571,(MZ414372
:0.00028576,MZ372040
:0.00000001):0.00028572):0.00000001,MZ702139
:0.00000001):0.00000001):0.00000001):0.00000001,(MZ450028
:0.00028576,(MZ412253
:0.00028572,MZ188026
:0.00028571):0.00000001):0.00000001):0.00000001):0.00000001):0.00000001):0.00000001,(((((MZ361938
:0.00028560,MZ181893
:0.00000001):0.00000001,MZ306766
:0.00028550):0.00028631,MZ411660
:0.00000001):0.00000001,MZ604919
:0.00028589):0.00028577,((MZ618321
:0.00028569,(MZ402416
:0.00028581,MZ530866
:0.00028569):0.00000001):0.00000001,MZ361960
:0.00028579):0.00000001):0.00000001):0.00000001,((((MZ319413
:0.00000001,MZ279673
:0.00028572):0.00028571,(MZ411888
:0.00028568,MZ349110
:0.00028569):0.00000001):0.00000001,MZ695923
:0.00028567):0.00000001,(MZ597820
:0.00028581,(MZ565950
:0.00028576,MZ377512
:0.00028569):0.00000001):0.00000001):0.00000001):0.00000001,((MZ579119
:0.00028579,MZ533593
:0.00028582):0.00000001,MZ536455
:0.00028568):0.00000001):0.00000001,((MZ239525
:0.00000001,((MZ591595
:0.00028589,MZ538943
:0.00000001):0.00028576,((MZ154849
:0.00028565,MZ616463
:0.00000001):0.00000001,((MZ513674
:0.00028573,MZ316252
:0.00028561):0.00000001,(MZ394280
:0.00028562,(MZ412185
:0.00028567,MZ616448
:0.00028573):0.00000001):0.00000001):0.00000001):0.00000001):0.00028584):0.00028588,MZ604924
:0.00000001):0.00028612):0.00000001,((MZ145757
:0.00000001,MZ328580
:0.00028568):0.00028575,MZ356663
:0.00028582):0.00000001):0.00000001,((((MZ650616
:0.00028583,(((MZ536476
:0.00000001,(MZ316916
:0.00057251,MZ195360
:0.00000001):0.00028590):0.00000001,MZ414741
:0.00028576):0.00000001,((MZ432085
:0.00057184,MZ259733
:0.00028573):0.00000001,MZ376597
:0.00028582):0.00000001):0.00000001):0.00000001,MZ307412
:0.00028563):0.00000001,(MZ542422
:0.00028572,MZ533291
:0.00028579):0.00000001):0.00000001,((MZ290171
:0.00028584,MZ539316
:0.00028579):0.00000001,(MZ415867
:0.00028579,(MZ566170
:0.00000001,(MZ341517
:0.00028603,(MZ566185
:0.00000001,MZ539283
:0.00028606):0.00000001):0.00028591):0.00028579):0.00000001):0.00000001):0.00000001):0.00000001,(MZ253005
:0.00000001,MZ181024
:0.00028559):0.00028566):0.00028568,((MW992539
:0.00000001,MZ399028
:0.00028584):0.00000001,((MZ579180
:0.00000001,MZ140750
:0.00028572):0.00028589,((((MZ416150
:0.00028579,MZ536590
:0.00028585):0.00000001,(MZ592282
:0.00000001,MZ531867
:0.00028576):0.00028576):0.00000001,(MZ213005
:0.00028599,MZ415606
:0.00028638):0.00000001):0.00000001,MZ579201
:0.00000001):0.00000001):0.00028580):0.00028574):0.00000001):0.00000001,((((MZ539074
:0.00028601,MZ533417
:0.00000001):0.00028605,MZ696626
:0.00000001):0.00000001,((((MZ306347
:0.00000001,(MZ179946
:0.00000001,(MZ253690
:0.00057300,(((MZ341183
:0.00028533,MZ307105
:0.00000001):0.00028556,(MZ306478
:0.00028582,MZ307193
:0.00028528):0.00000001):0.00000001,MZ253014
:0.00000001):0.00000001):0.00057127):0.00028618):0.00028564,MZ307258
:0.00000001):0.00000001,(MZ253118
:0.00000001,(MZ252806
:0.00028569,MZ072821
:0.00000001):0.00028575):0.00028566):0.00028562,(MZ578948
:0.00000001,MZ217573
:0.00028566):0.00028581):0.00000001):0.00000001,(((((MZ399071
:0.00000001,(MZ385932
:0.00028583,MZ566037
:0.00000001):0.00028586):0.00000001,MZ450299
:0.00028585):0.00000001,MZ279077
:0.00028624):0.00028574,(MZ702173
:0.00057187,MZ685981
:0.00000001):0.00028570):0.00000001,(MZ368534
:0.00028584,MZ538671
:0.00000001):0.00028574):0.00000001):0.00000001):0.00000001):0.00000001):0.00000001,((((MZ386517
:0.00028596,(MZ592823
:0.00000001,MZ615562
:0.00028594):0.00000001):0.00028578,(MZ702171
:0.00000001,MZ154838
:0.00028584):0.00028572):0.00000001,MZ458256
:0.00028570):0.00000001,((MZ307155
:0.00028573,MZ282437
:0.00000001):0.00028571,((MZ579264
:0.00000001,MZ531219
:0.00028574):0.00028568,(MZ536339
:0.00028588,((((MZ356711
:0.00028584,MZ319415
:0.00028583):0.00000001,(((((MZ211952
:0.00028825,MZ252366
:0.00028849):0.00000001,MZ685058
:0.00000001):0.00000001,MZ498584
:0.00028583):0.00000001,((MZ434137
:0.00057160,(MZ683893
:0.00028561,MZ238801
:0.00000001):0.00000001):0.00028664,MZ360031
:0.00028582):0.00000001):0.00000001,MZ210212
:0.00028593):0.00000001):0.00000001,((MZ401557
:0.00057324,(MZ685734
:0.00028587,MZ616439
:0.00000001):0.00000001):0.00028586,(MZ536574
:0.00000001,MZ368527
:0.00028581):0.00028597):0.00000001):0.00000001,((MZ316366
:0.00028579,((MZ341466
:0.00028597,(MZ307828
:0.00028593,(MZ566151
:0.00000001,(MZ372650
:0.00028667,MZ070934
:0.00028584):0.00000001):0.00000001):0.00000001):0.00028583,(MZ492659
:0.00000001,MZ280933
:0.00028609):0.00028590):0.00000001):0.00000001,MZ360025
:0.00028589):0.00000001):0.00000001):0.00028574):0.00000001):0.00000001):0.00000001):0.00000001):0.00028566,MZ699982
:0.00000001):0.00085610):0.00057216):0.00057119):0.00028481):0.00000001):0.00028530,MZ490312
:0.00028594):0.00000001,MZ635684
:0.00000001):0.00000001,(((MZ378433
:0.00028455,MZ328043
:0.00028492):0.00000001,((MZ328644
:0.00057022,OD907017
:0.00057070):0.00000001,(MW879555
:0.00028514,(((MZ490121
:0.00028480,MW767266
:0.00028482):0.00000001,MZ282374
:0.00028475):0.00000001,MZ636303
:0.00000001):0.00000001):0.00028484):0.00000001):0.00000001,((MZ297507
:0.00028498,MZ636133
:0.00028465):0.00000001,(MZ256110
:0.00000001,(MZ087799
:0.00086129,((MZ238004
:0.00000001,(MZ317144
:0.00028945,MZ087813
:0.00137663):0.00000001):0.00000001,MW932883
:0.00028966):0.00034257):0.00114386):0.00028460):0.00000001):0.00000001):0.00000001,(MZ471520
:0.00028460,(((MZ471792
:0.00028455,MZ373594
:0.00028460):0.00000001,MZ490250
:0.00000001):0.00000001,((MZ444302
:0.00028451,MZ258508
:0.00028455):0.00000001,MZ471775
:0.00028460):0.00000001):0.00000001):0.00028455):0.00028474,(((OA985232
:0.00028479,(MW739608
:0.00056955,(((MZ622309
:0.00028465,MW943806
:0.00085502):0.00000001,MW848256
:0.00028482):0.00000001,MZ487924
:0.00000001):0.00000001):0.00000001):0.00028463,(MW942019
:0.00056989,((((MZ404427
:0.00028468,(MZ473175
:0.00028468,MZ499727
:0.00000001):0.00000001):0.00028461,(((MW523468
:0.00000001,MW035440
:0.00056957):0.00028459,(OA975547
:0.00028465,(MZ643444
:0.00000001,(MW931608
:0.00028456,MW779891
:0.00000001):0.00000001):0.00000001):0.00000001):0.00028462,(MZ487641
:0.00028460,(((MZ212084
:0.00028471,(MZ271318
:0.00000001,(MZ662210
:0.00028466,MZ211168
:0.00028460):0.00000001):0.00000001):0.00028462,((MW788782
:0.00028458,((MW773229
:0.00028466,(MZ473623
:0.00000001,MW700507
:0.00028614):0.00000001):0.00028465,(((((((MW923882
:0.00028478,(((((((MW582238
:0.00028474,((((((MW583288
:0.00028494,(MW777513
:0.00000001,MW634070
:0.00000001):0.00000001):0.00056972,((MW938724
:0.00028637,OE996391
:0.00028419):0.00028572,((OD911947
:0.00000001,(OD997539
:0.00028553,OE996619
:0.00000001):0.00028557):0.00028543,(OA990495
:0.00000001,OD906257
:0.00028540):0.00000001):0.00028504):0.00000001):0.00000001,(OA996080
:0.00000001,OB999751
:0.00085653):0.00028487):0.00000001,OA992059
:0.00028470):0.00000001,MW984838
:0.00000001):0.00000001,OA989533
:0.00057015):0.00000001):0.00028475,(((((MT801002
:0.00000001,OD997747
:0.00028479):0.00028468,((((((OD997763
:0.00028504,(MW973852
:0.00000001,MW972467
:0.00028521):0.00000001):0.00028460,((MW777381
:0.00000001,OB984841
:0.00057011):0.00028457,(((MW763696
:0.00000001,MW855665
:0.00085470):0.00028466,(((MW777174
:0.00028555,MW284577
:0.00000001):0.00028472,((((((((MZ260236
:0.00000001,MZ636047
:0.00028470):0.00028461,((MW993534
:0.00028447,(MZ666644
:0.00000001,(MW868404
:0.00028447,MW495124
:0.00028448):0.00000001):0.00000001):0.00028452,((MW848983
:0.00000001,FR998106
:0.00028507):0.00028466,(((OC997828
:0.00056972,(((((((MW749963
:0.00028618,MZ635948
:0.00028479):0.00000001,(MT159716
:0.00000001,(MZ261945
:0.00000001,((MZ636223
:0.00000001,OD960690
:0.00028608):0.00028598,(((OD917255
:0.00028606,(OD912449
:0.00028601,((OD940448
:0.00028679,(OD922893
:0.00000001,OD932908
:0.00028633):0.00000001):0.00028619,(MZ258196
:0.00000001,MZ005951
:0.00057226):0.00000001):0.00000001):0.00028595):0.00000001,OD906724
:0.00028596):0.00000001,MZ434560
:0.00000001):0.00000001):0.00028594):0.00115207):0.00028516):0.00000001,(MW715243
:0.00028463,MZ030227
:0.00000001):0.00000001):0.00000001,(MW960287
:0.00000001,OD920337
:0.00028478):0.00028478):0.00028480,(((((((MW494361
:0.00028517,(((((((MZ444280
:0.00028579,(OA995385
:0.00000001,OD915536
:0.00028516):0.00028491):0.00000001,(((MZ083312
:0.00000001,MW942514
:0.00028485):0.00028477,OA981834
:0.00028486):0.00000001,((((((MZ245537
:0.00000001,(MZ245568
:0.00000001,(MW763225
:0.00028501,(MZ498030
:0.00028492,MZ499725
:0.00000001):0.00114126):0.00000001):0.00028488):0.00000001,(MZ378187
:0.00000001,(MW938723
:0.00028521,(MZ448943
:0.00000001,(MZ489877
:0.00028503,MW780122
:0.00028598):0.00000001):0.00000001):0.00028503):0.00028495):0.00028481,MW738196
:0.00028475):0.00000001,MZ490353
:0.00028483):0.00000001,(MW882452
:0.00000001,MW763909
:0.00056998):0.00028475):0.00000001,(MZ089887
:0.00028485,MW986599
:0.00085566):0.00000001):0.00000001):0.00000001):0.00000001,MZ702340
:0.00000001):0.00000001,MW870880
:0.00028503):0.00000001,(MZ458117
:0.00000001,MZ283542
:0.00028418):0.00085528):0.00000001,(MW767205
:0.00028473,((MW643528
:0.00000001,MW644273
:0.00028538):0.00028563,MW719578
:0.00000001):0.00028517):0.00000001):0.00000001,(MZ683495
:0.00000001,MW718191
:0.00000001):0.00028510):0.00000001):0.00028468,((MW644380
:0.00000001,MZ473920
:0.00056988):0.00028468,(((MW778718
:0.00028487,((((MW548316
:0.00000001,MZ476087
:0.00028508):0.00028485,(MZ258877
:0.00028477,(MZ377897
:0.00000001,(MW922886
:0.00057058,MW864323
:0.00028558):0.00028454):0.00000001):0.00000001):0.00000001,MW705055
:0.00028479):0.00000001,(MZ072835
:0.00028585,MW995001
:0.00000001):0.00028574):0.00000001):0.00028470,((OA974219
:0.00057070,(MW763230
:0.00028462,MW731271
:0.00000001):0.00000001):0.00028475,((((((MZ471671
:0.00028512,MW725817
:0.00114055):0.00028451,((OD935676
:0.00028515,(MZ316285
:0.00028458,MZ166417
:0.00000001):0.00028523):0.00028422,MW777891
:0.00000001):0.00000001):0.00028457,(MZ518261
:0.00028461,(((((((OD906148
:0.00057165,((((MW781052
:0.00028477,MW687389
:0.00085492):0.00000001,OU009340
:0.00028474):0.00000001,(MW868433
:0.00028464,MW965184
:0.00000001):0.00000001):0.00000001,(OC995900
:0.00028507,(MZ499237
:0.00000001,MZ606738
:0.00028426):0.00028448):0.00000001):0.00000001):0.00028462,((((((OA975648
:0.00056969,(MW941494
:0.00000001,(MZ258986
:0.00028488,MZ261927
:0.00028457):0.00028505):0.00000001):0.00028465,(((((((((((((BS001103
:0.00000001,MW942670
:0.00028471):0.00000001,MW645508
:0.00028448):0.00000001,OB996314
:0.00028501):0.00000001,MW505140
:0.00028468):0.00000001,OA973625
:0.00028507):0.00028462,(((((MW646425
:0.00028465,(((OU000548
:0.00028505,MW564806
:0.00028499):0.00000001,MZ451431
:0.00000001):0.00000001,((MW420304
:0.00028601,OA971457
:0.00028499):0.00000001,(OA992064
:0.00028466,(MW795992
:0.00028461,MW861000
:0.00056958):0.00000001):0.00000001):0.00000001):0.00000001):0.00028461,((((MW779124
:0.00028447,MW564793
:0.00000001):0.00028451,(OA975245
:0.00056984,((((MW581625
:0.00028470,OA964136
:0.00028474):0.00000001,MZ437322
:0.00028500):0.00000001,((OA993998
:0.00028487,(OA972943
:0.00028490,((((OB984220
:0.00028485,OB985763
:0.00000001):0.00000001,OA991134
:0.00028482):0.00000001,OA981817
:0.00028480):0.00000001,OA970869
:0.00000001):0.00000001):0.00000001):0.00028470,MZ089918
:0.00028596):0.00000001):0.00000001,(OC998313
:0.00028474,MZ505972
:0.00000001):0.00000001):0.00000001):0.00000001):0.00028464,(((MZ072290
:0.00028463,((((((((((MZ245520
:0.00000001,OA995366
:0.00028501):0.00028460,((((((((OA972368
:0.00028504,(MZ487709
:0.00000001,MZ622630
:0.00028472):0.00000001):0.00028460,(((((((((((MZ473462
:0.00028470,(MW989309
:0.00000001,(MW960468
:0.00028548,MW681210
:0.00000001):0.00028548):0.00028505):0.00000001,MW973840
:0.00028472):0.00000001,((MZ350671
:0.00028472,MW719913
:0.00028475):0.00000001,MZ635511
:0.00000001):0.00000001):0.00000001,MZ619386
:0.00028461):0.00028461,((OB982508
:0.00028501,(MZ611534
:0.00028449,(MW728412
:0.00028457,(MZ619520
:0.00000001,MW704784
:0.00028457):0.00000001):0.00000001):0.00000001):0.00028460,((((((((MZ622493
:0.00000001,((MW898747
:0.00056920,((MZ385555
:0.00000001,MW738384
:0.00028482):0.00028466,MZ513889
:0.00000001):0.00000001):0.00028475,(MW942368
:0.00028469,MZ557468
:0.00056983):0.00000001):0.00000001):0.00000001,(OB986778
:0.00028502,(MW816452
:0.00028458,(MW921598
:0.00028458,MZ622433
:0.00000001):0.00000001):0.00028464):0.00000001):0.00028459,((MW777205
:0.00000001,OD902528
:0.00028501):0.00028459,(((MW750967
:0.00000001,(OB993327
:0.00057000,OD999758
:0.00028501):0.00000001):0.00028460,(((((((((MZ520880
:0.00000001,OA997567
:0.00028501):0.00028461,(((MZ667275
:0.00000001,OA982547
:0.00057027):0.00028458,(((MW493842
:0.00000001,OU008142
:0.00028506):0.00028462,(((((MZ289925
:0.00000001,(OD924878
:0.00028505,MW584924
:0.00114064):0.00000001):0.00028461,((OA981422
:0.00000001,OB985836
:0.00028496):0.00028457,((((((((MW724748
:0.00000001,(MZ448904
:0.00056938,(OA995190
:0.00000001,OB997114
:0.00028539):0.00028496):0.00000001):0.00028457,((OA999972
:0.00028497,(MZ323772
:0.00000001,(MZ684691
:0.00028483,(MZ635555
:0.00000001,(MW700502
:0.00028486,MZ207033
:0.00028489):0.00000001):0.00028471):0.00000001):0.00000001):0.00028457,((((MW902096
:0.00000001,(OB983873
:0.00028503,MW766490
:0.00028462):0.00000001):0.00028460,(((((MZ622386
:0.00000001,(OU000343
:0.00028504,MW778074
:0.00028490):0.00000001):0.00028460,((((OD998838
:0.00028506,(((MZ434708
:0.00000001,OA990949
:0.00028500):0.00000001,MZ500538
:0.00028487):0.00000001,((OB986482
:0.00028487,MW454520
:0.00056977):0.00000001,(MZ619177
:0.00028479,(OB988576
:0.00000001,OD991406
:0.00028551):0.00028512):0.00000001):0.00000001):0.00000001):0.00028465,((OD997572
:0.00028504,(MW974968
:0.00000001,(OA969315
:0.00028468,MW181473
:0.00028517):0.00000001):0.00000001):0.00028460,((((OC998565
:0.00028487,(MW973243
:0.00000001,((MW793091
:0.00000001,OU009493
:0.00028558):0.00028512,(MW733540
:0.00028526,MW064782
:0.00028506):0.00000001):0.00000001):0.00000001):0.00028465,((((((((((((((((MZ073151
:0.00028499,(MZ341255
:0.00000001,(MZ037050
:0.00057023,(MZ000996
:0.00028618,(MZ140980
:0.00028608,MZ073095
:0.00000001):0.00000001):0.00028659):0.00000001):0.00000001):0.00028575,(MZ341246
:0.00000001,((MZ069947
:0.00028784,MW987180
:0.00000001):0.00028595,(((MZ254293
:0.00000001,MZ306719
:0.00028820):0.00028721,(MZ306842
:0.00000001,MW913476
:0.00028690):0.00000001):0.00000001,(((MZ341179
:0.00000001,MZ349751
:0.00028683):0.00028731,(MZ690036
:0.00000001,MZ655306
:0.00028672):0.00000001):0.00000001,(MZ307761
:0.00000001,OD999606
:0.00000001):0.00028609):0.00028727):0.00028730):0.00000001):0.00000001):0.00028575,MZ578845
:0.00000001):0.00028574,(OU011568
:0.00028512,(((OA990914
:0.00028478,((((OD998934
:0.00000001,(OD998388
:0.00000001,((FR991181
:0.00000001,HG994428
:0.00000001):0.00085581,(MZ499316
:0.00000001,MW988236
:0.00000001):0.00074318):0.00000001):0.00074293):0.00074310,(MZ454562
:0.00000001,MW902409
:0.00028677):0.00028512):0.00000001,MZ005053
:0.00028501):0.00000001,MW369360
:0.00028482):0.00000001):0.00000001,MZ334648
:0.00000001):0.00000001,MW773914
:0.00028477):0.00000001):0.00000001):0.00074252,(((MW070053
:0.00028515,(OD946180
:0.00000001,OD909846
:0.00028545):0.00000001):0.00028559,(FR990998
:0.00000001,(OD913605
:0.00028664,OB994811
:0.00028550):0.00000001):0.00000001):0.00028553,((OB992990
:0.00000001,(((OA989789
:0.00000001,OD902512
:0.00028566):0.00000001,(OB981889
:0.00028576,OD914782
:0.00028573):0.00000001):0.00000001,((OB982007
:0.00028572,OD930396
:0.00028569):0.00000001,OD901533
:0.00028609):0.00000001):0.00028565):0.00028560,(((((OA991706
:0.00057179,(OE998512
:0.00000001,OB992944
:0.00028565):0.00028543):0.00000001,((OD904603
:0.00028524,(OB982729
:0.00000001,OD999311
:0.00057196):0.00000001):0.00028543,((MW938089
:0.00028803,(MZ323727
:0.00000001,MW938098
:0.00028491):0.00028360):0.00028798,OA973818
:0.00000001):0.00028547):0.00000001):0.00000001,((((OD997651
:0.00028570,OE996098
:0.00000001):0.00028551,((((((OB998117
:0.00028555,(OB986695
:0.00000001,(OD909242
:0.00000001,OD940706
:0.00028557):0.00028555):0.00000001):0.00028542,((OD901437
:0.00000001,OD910288
:0.00028566):0.00028543,(((((OD903356
:0.00028576,OA999026
:0.00028565):0.00000001,(OA994989
:0.00000001,OC997761
:0.00028535):0.00028550):0.00000001,((OD951146
:0.00028535,OD929932
:0.00028539):0.00000001,(MW638755
:0.00000001,OB991019
:0.00057124):0.00000001):0.00000001):0.00000001,((OD932960
:0.00028536,OD920556
:0.00028531):0.00000001,(((OD942424
:0.00028545,OD947064
:0.00028537):0.00000001,((OD911042
:0.00028533,(OD937033
:0.00028550,OD904060
:0.00028536):0.00000001):0.00000001,OD961774
:0.00028535):0.00000001):0.00000001,(((OD914002
:0.00028561,OB995266
:0.00000001):0.00028532,((((((OB998865
:0.00057119,(OD902431
:0.00028557,OB986894
:0.00000001):0.00000001):0.00028537,(OB999011
:0.00000001,OC995909
:0.00028513):0.00028517):0.00000001,OB986909
:0.00028544):0.00000001,((OD949298
:0.00028527,(OA995419
:0.00000001,(OB998759
:0.00000001,OD919253
:0.00028529):0.00028523):0.00000001):0.00000001,OD908900
:0.00028526):0.00000001):0.00000001,(OD909841
:0.00028514,OD899144
:0.00028554):0.00000001):0.00000001,((OA983433
:0.00000001,OD899914
:0.00028537):0.00000001,OB988716
:0.00028527):0.00000001):0.00000001):0.00057111,OD922750
:0.00028532):0.00000001):0.00000001):0.00000001):0.00000001,OB987194
:0.00028574):0.00028548):0.00000001):0.00000001,(((((OD902218
:0.00000001,OD936723
:0.00028555):0.00028548,(((OA978813
:0.00028539,(OA984897
:0.00028583,((((OU007540
:0.00028545,OA972678
:0.00000001):0.00028554,OB982525
:0.00028561):0.00000001,OB983194
:0.00028558):0.00000001,OA973317
:0.00000001):0.00000001):0.00028545):0.00000001,((((((MW452536
:0.00000001,OA996572
:0.00028566):0.00028538,((OE996360
:0.00057108,OE999490
:0.00028535):0.00000001,OE995862
:0.00000001):0.00028536):0.00000001,(((OB986037
:0.00000001,OD962027
:0.00028631):0.00028607,(OD997243
:0.00000001,OE995873
:0.00000001):0.00000001):0.00028558,((OD907824
:0.00028557,(OB982059
:0.00000001,(((OD900426
:0.00000001,(OA984654
:0.00000001,OD942643
:0.00057211):0.00028566):0.00028531,OB986837
:0.00000001):0.00000001,OB991861
:0.00057133):0.00028529):0.00000001):0.00000001,OD914493
:0.00028531):0.00028532):0.00000001):0.00000001,(OC999928
:0.00028562,(MW638281
:0.00000001,(OB997060
:0.00028582,OD907026
:0.00028559):0.00000001):0.00000001):0.00028557):0.00000001,((OD901023
:0.00028582,(OD906889
:0.00028556,MZ437283
:0.00000001):0.00000001):0.00028557,OE998506
:0.00028549):0.00000001):0.00000001,((((OB986116
:0.00000001,OB986061
:0.00028566):0.00028537,(((((OE999981
:0.00028566,OB982211
:0.00000001):0.00028537,((((OD999325
:0.00028555,(HG999190
:0.00028555,OD909227
:0.00028578):0.00000001):0.00000001,OD917601
:0.00028659):0.00028542,(OB991195
:0.00028578,(OA984790
:0.00000001,((OA991624
:0.00000001,OB994892
:0.00028517):0.00028659,OD999737
:0.00085745):0.00000001):0.00000001):0.00028542):0.00000001,((OU009038
:0.00000001,OD903740
:0.00028571):0.00028538,(((OD902156
:0.00028573,(LR963317
:0.00000001,OD927004
:0.00028561):0.00000001):0.00000001,OB992968
:0.00057109):0.00028552,((((((OD906293
:0.00028673,OD949039
:0.00000001):0.00028664,(((OD909472
:0.00028620,OD932610
:0.00028627):0.00000001,OA990911
:0.00000001):0.00000001,(OD919112
:0.00028627,OD909765
:0.00028627):0.00000001):0.00000001):0.00028608,(OA989840
:0.00028624,(OB993477
:0.00028612,OA998667
:0.00000001):0.00000001):0.00028600):0.00000001,(((((((OB987803
:0.00028590,(OA995934
:0.00000001,OB997462
:0.00028584):0.00028591):0.00000001,OD901756
:0.00028592):0.00000001,(((OB996627
:0.00000001,(OD974422
:0.00000001,((((((OD936459
:0.00028595,(OD935319
:0.00028701,OD913028
:0.00000001):0.00000001):0.00028591,OD952067
:0.00028586):0.00000001,OD912965
:0.00028591):0.00000001,OA982888
:0.00000001):0.00000001,((OA997571
:0.00000001,OD911496
:0.00057278):0.00028598,OD910296
:0.00028585):0.00000001):0.00000001,OD905686
:0.00028601):0.00028595):0.00028589):0.00028597,OB983377
:0.00028613):0.00000001,OC997923
:0.00028614):0.00000001):0.00000001,((((OD921353
:0.00000001,OD936899
:0.00028599):0.00028597,OD935854
:0.00028590):0.00000001,(((MZ233574
:0.00028589,OD913159
:0.00028593):0.00000001,((((MZ266430
:0.00000001,(OB998941
:0.00028590,OD903216
:0.00000001):0.00000001):0.00000001,OB985922
:0.00028592):0.00000001,((((OD905658
:0.00028599,OA984013
:0.00028592):0.00000001,(OD934473
:0.00028635,(OU000009
:0.00028627,(OD917067
:0.00028584,(OA991271
:0.00000001,(OD912112
:0.00028585,OD899713
:0.00028583):0.00000001):0.00000001):0.00028588):0.00000001):0.00000001):0.00000001,(OD905654
:0.00028598,(OB995196
:0.00028599,OA982013
:0.00028593):0.00000001):0.00000001):0.00000001,(((OA990315
:0.00000001,(OD935236
:0.00000001,OD976824
:0.00028602):0.00028606):0.00028600,HG997165
:0.00028594):0.00000001,((OD913043
:0.00028593,((((OA997096
:0.00028591,OD910729
:0.00028595):0.00000001,((OA997355
:0.00028593,(OB992617
:0.00000001,OD950936
:0.00028586):0.00028588):0.00000001,HG998918
:0.00028592):0.00000001):0.00000001,(((OD920917
:0.00028594,OD918858
:0.00028592):0.00000001,OA998600
:0.00028593):0.00000001,(((((((OD913124
:0.00000001,(OD906569
:0.00028607,OD914185
:0.00000001):0.00028611):0.00028596,OA995006
:0.00028593):0.00000001,(OU007348
:0.00028590,((OB982169
:0.00028606,OD950624
:0.00000001):0.00028594,OC998215
:0.00028589):0.00000001):0.00000001):0.00000001,(OA996341
:0.00028598,OD935419
:0.00028593):0.00000001):0.00000001,(OA967909
:0.00028593,(OA968545
:0.00000001,OA975231
:0.00028596):0.00028592):0.00000001):0.00000001,OB990912
:0.00028596):0.00000001,OD934950
:0.00028590):0.00000001):0.00000001):0.00000001,OD915762
:0.00028594):0.00000001):0.00000001,OA993070
:0.00028631):0.00000001):0.00000001):0.00000001):0.00000001,(OB996971
:0.00028602,(OA990253
:0.00000001,OB987141
:0.00057330):0.00028617):0.00000001):0.00000001):0.00000001,(((OA984744
:0.00000001,OD915821
:0.00028611):0.00028603,OD940388
:0.00028613):0.00000001,OB983265
:0.00028596):0.00000001):0.00000001):0.00000001,((OD943530
:0.00028589,(OA984291
:0.00028593,(((OD904360
:0.00028606,OB993130
:0.00057229):0.00000001,(OB994966
:0.00028594,((OB996815
:0.00000001,OD899703
:0.00028590):0.00028592,OB999197
:0.00028590):0.00000001):0.00000001):0.00000001,OD936206
:0.00028591):0.00000001):0.00000001):0.00000001,OD960988
:0.00028603):0.00000001):0.00000001):0.00000001,(OU015254
:0.00028606,OB991525
:0.00028590):0.00000001):0.00000001,((((OD935541
:0.00028590,OB996299
:0.00028590):0.00000001,(OC996219
:0.00028600,(OD899688
:0.00028590,OA984967
:0.00028589):0.00000001):0.00000001):0.00000001,OD900761
:0.00028594):0.00000001,(((((OB990484
:0.00028616,OD917438
:0.00000001):0.00000001,((OD905005
:0.00000001,OD976943
:0.00028622):0.00000001,(OD911772
:0.00028608,(((OD927880
:0.00028604,(OB999141
:0.00028597,OC999769
:0.00028597):0.00000001):0.00000001,OA982410
:0.00000001):0.00000001,((OD909402
:0.00028596,OD909343
:0.00028596):0.00000001,OD920453
:0.00028604):0.00000001):0.00000001):0.00028612):0.00028618):0.00028603,(OB994552
:0.00028607,OB995782
:0.00000001):0.00028594):0.00000001,OD935518
:0.00028593):0.00000001,((((((((OA995271
:0.00028624,(OD949376
:0.00000001,OD920276
:0.00028609):0.00000001):0.00028600,((OA997111
:0.00000001,OB990392
:0.00028619):0.00028598,(OB996699
:0.00000001,OD903840
:0.00028606):0.00028602):0.00000001):0.00000001,((((OB983003
:0.00000001,OB981919
:0.00028611):0.00028593,((OA997182
:0.00000001,OD900183
:0.00028624):0.00028600,((OA983991
:0.00000001,OD922759
:0.00028594):0.00000001,OD902271
:0.00028607):0.00028597):0.00000001):0.00000001,((OD913041
:0.00000001,OB993865
:0.00028607):0.00028597,(MW780144
:0.00000001,(OD902444
:0.00028619,(OD899559
:0.00028615,OA997584
:0.00000001):0.00000001):0.00028607):0.00028594):0.00000001):0.00000001,(((((OA995677
:0.00028610,OB984460
:0.00000001):0.00028592,(OA998821
:0.00000001,OB995823
:0.00028601):0.00028614):0.00000001,((((OB982776
:0.00028624,OA984072
:0.00000001):0.00028600,(OB989583
:0.00028607,OD923206
:0.00000001):0.00028594):0.00000001,((OC998330
:0.00000001,OD904024
:0.00028612):0.00028594,((OD900609
:0.00028616,(OD929358
:0.00000001,OD987988
:0.00028601):0.00000001):0.00028596,((OD913518
:0.00028616,(OA983252
:0.00000001,(OD969826
:0.00028603,OD913476
:0.00028609):0.00000001):0.00000001):0.00028596,(OB984399
:0.00000001,OB989702
:0.00028607):0.00028593):0.00000001):0.00000001):0.00000001):0.00000001,(((OB989068
:0.00028624,((OB986431
:0.00000001,OD899352
:0.00028619):0.00057253,OD898131
:0.00000001):0.00000001):0.00028600,(((((OB989080
:0.00028599,OC998404
:0.00000001):0.00028623,(OD903713
:0.00028619,OD940611
:0.00000001):0.00028598):0.00000001,((OA996693
:0.00057231,((((((((OD905905
:0.00057214,OD913910
:0.00000001):0.00028681,((((OA989754
:0.00000001,OD903488
:0.00028638):0.00028630,OB997414
:0.00028634):0.00000001,OB991199
:0.00028622):0.00000001,((OB986521
:0.00000001,OB989421
:0.00028667):0.00057317,(OA991572
:0.00000001,OD900785
:0.00028621):0.00000001):0.00028632):0.00000001):0.00000001,OB983682
:0.00028630):0.00000001,((((OD903029
:0.00028630,OB998582
:0.00028622):0.00000001,((OB998810
:0.00028618,(OB986142
:0.00000001,OD907895
:0.00028622):0.00028623):0.00000001,OA989948
:0.00028622):0.00000001):0.00000001,((OD900143
:0.00028625,(OD912128
:0.00028617,(OD917986
:0.00000001,OD922588
:0.00028615):0.00028625):0.00000001):0.00000001,OD908880
:0.00028619):0.00000001):0.00000001,((OD915766
:0.00028627,(OD913913
:0.00028627,OB988579
:0.00028627):0.00000001):0.00000001,OA990877
:0.00028620):0.00000001):0.00000001):0.00000001,(((OB984041
:0.00028622,OC996403
:0.00028776):0.00000001,OB981871
:0.00028632):0.00000001,(OB986485
:0.00028623,(OB988677
:0.00028630,OC996826
:0.00028619):0.00000001):0.00000001):0.00000001):0.00000001,(((OD951996
:0.00028615,OD954125
:0.00000001):0.00028617,(OA995612
:0.00028632,OB993626
:0.00028625):0.00000001):0.00000001,(OD903555
:0.00000001,(OD904512
:0.00000001,OD968707
:0.00057277):0.00028643):0.00028632):0.00000001):0.00000001,((((OC996860
:0.00028630,(((OB988840
:0.00000001,OC997219
:0.00028639):0.00028627,(OB990616
:0.00028618,OB992356
:0.00028650):0.00000001):0.00000001,OB992844
:0.00028621):0.00000001):0.00000001,(OA990098
:0.00028636,(OB996793
:0.00028617,OD924763
:0.00028622):0.00000001):0.00000001):0.00000001,((((OD902763
:0.00028619,OB989481
:0.00028627):0.00000001,OA995808
:0.00028630):0.00000001,(((((OD904717
:0.00028620,(OD909329
:0.00000001,(OD904533
:0.00028625,OD947204
:0.00000001):0.00028631):0.00028626):0.00000001,(((OD944126
:0.00028617,(OB999331
:0.00028622,(OC998111
:0.00000001,OD904996
:0.00028617):0.00028620):0.00000001):0.00000001,OB986122
:0.00028623):0.00000001,((OB986862
:0.00028622,OD898831
:0.00028632):0.00000001,OB997058
:0.00028623):0.00000001):0.00000001):0.00000001,((OB987403
:0.00000001,OD917022
:0.00028617):0.00028619,OB996039
:0.00028638):0.00000001):0.00000001,(((OB990096
:0.00028631,(OB994975
:0.00028623,OD908027
:0.00028620):0.00000001):0.00000001,(OD908689
:0.00000001,OD951300
:0.00057304):0.00028625):0.00000001,((((((OB989974
:0.00028633,OA984472
:0.00028611):0.00000001,OD900283
:0.00028625):0.00000001,(OD951823
:0.00028632,(OD899532
:0.00028626,OB991634
:0.00028623):0.00000001):0.00000001):0.00000001,OB991032
:0.00028622):0.00000001,(((OB987534
:0.00028620,((((OB981915
:0.00028625,((OD917038
:0.00000001,OD937118
:0.00028607):0.00028616,OB990528
:0.00028614):0.00000001):0.00000001,(OB982782
:0.00000001,OD915803
:0.00028629):0.00028625):0.00000001,(OB988285
:0.00028627,(OD912207
:0.00028624,OD910441
:0.00028619):0.00000001):0.00000001):0.00000001,(((((OB993194
:0.00028623,(OD903339
:0.00028626,(OD964394
:0.00028623,((OB986363
:0.00028621,OB988445
:0.00000001):0.00028627,OA984920
:0.00000001):0.00000001):0.00028623):0.00000001):0.00000001,OD950969
:0.00028623):0.00000001,(OD905229
:0.00028623,OB995195
:0.00028624):0.00000001):0.00000001,OB981961
:0.00028622):0.00000001,((OD905867
:0.00028622,((OD995595
:0.00028623,(HG998977
:0.00028626,OD940932
:0.00028634):0.00000001):0.00000001,(OB990369
:0.00000001,OD925113
:0.00028639):0.00028632):0.00000001):0.00000001,OA989909
:0.00028630):0.00000001):0.00000001):0.00000001):0.00000001,((((OB983768
:0.00028619,OD905494
:0.00028630):0.00000001,(OB991228
:0.00000001,OD902709
:0.00028614):0.00028621):0.00000001,((OD920363
:0.00028623,(OD932090
:0.00028618,OD900184
:0.00028620):0.00000001):0.00000001,(OA992845
:0.00000001,OD909475
:0.00028635):0.00028625):0.00000001):0.00000001,(((((((OA992336
:0.00028633,(OB996071
:0.00028626,OD916018
:0.00000001):0.00028622):0.00000001,(OC998774
:0.00028626,(OD912561
:0.00028623,OD908323
:0.00028633):0.00000001):0.00000001):0.00000001,(OB991471
:0.00028618,(OB988298
:0.00000001,((OD909658
:0.00000001,OD911481
:0.00028665):0.00000001,(OD903538
:0.00028627,(OB994274
:0.00028632,(OA992352
:0.00000001,OB994539
:0.00028624):0.00000001):0.00000001):0.00028648):0.00028664):0.00028644):0.00000001):0.00000001,((((OD912238
:0.00000001,OD908976
:0.00028621):0.00028619,(OD913417
:0.00057290,OB997080
:0.00028630):0.00000001):0.00000001,OB994245
:0.00028620):0.00000001,((OD902036
:0.00028626,OB983257
:0.00028647):0.00000001,OD903375
:0.00028630):0.00000001):0.00000001):0.00000001,((OB991112
:0.00028627,OA981800
:0.00028623):0.00000001,OA989647
:0.00028639):0.00000001):0.00000001,((OD925261
:0.00028622,(OD941371
:0.00028614,OD913576
:0.00000001):0.00028665):0.00000001,OD950548
:0.00028619):0.00000001):0.00000001,(((((OA995605
:0.00028623,(OB989436
:0.00028626,OB987934
:0.00028626):0.00000001):0.00000001,OD903685
:0.00028618):0.00000001,((OD915876
:0.00028624,OB994505
:0.00028625):0.00000001,(OD968949
:0.00028627,OA995504
:0.00028626):0.00000001):0.00000001):0.00000001,OA990351
:0.00028608):0.00000001,((((((((((OB989997
:0.00028627,OD906266
:0.00028627):0.00000001,OB986736
:0.00028626):0.00000001,(OA990295
:0.00028627,(OA990362
:0.00028626,OD918631
:0.00057262):0.00000001):0.00000001):0.00000001,(((OA989947
:0.00028632,OD904507
:0.00028647):0.00000001,OA994128
:0.00028623):0.00000001,(OD922089
:0.00028619,OB989165
:0.00028623):0.00000001):0.00000001):0.00000001,(OB995883
:0.00028620,OA992458
:0.00028622):0.00000001):0.00000001,(OD919131
:0.00028622,(OD904724
:0.00028632,(OB981994
:0.00000001,OB997947
:0.00028636):0.00028623):0.00000001):0.00000001):0.00000001,((OB984289
:0.00028630,OB998249
:0.00028662):0.00000001,(OB986616
:0.00000001,OB989660
:0.00028630):0.00028622):0.00000001):0.00000001,(((((OB997688
:0.00028627,OB994402
:0.00028620):0.00000001,(OD962638
:0.00028623,(OB990576
:0.00000001,OB996603
:0.00028627):0.00028623):0.00000001):0.00000001,((OD904716
:0.00028629,OC998104
:0.00028622):0.00000001,OB993490
:0.00028622):0.00000001):0.00000001,OD907911
:0.00028620):0.00000001,((((OD948003
:0.00028626,OB987441
:0.00028626):0.00000001,((((OB990761
:0.00000001,OD903275
:0.00028675):0.00028627,OD943190
:0.00028630):0.00000001,OB994823
:0.00028624):0.00000001,((((OD913336
:0.00028671,(OA997751
:0.00000001,(OD947494
:0.00028667,OD953132
:0.00057303):0.00000001):0.00000001):0.00028623,(OD928260
:0.00028608,(((OC996190
:0.00028621,OD904212
:0.00028612):0.00000001,OB989379
:0.00000001):0.00000001,(OD908950
:0.00028652,OD963318
:0.00028631):0.00000001):0.00000001):0.00028621):0.00000001,(OD901327
:0.00028696,(OD910398
:0.00028707,(((OB989182
:0.00028701,((OB991481
:0.00028703,OD909958
:0.00028697):0.00000001,(OD948121
:0.00057447,OD932512
:0.00028718):0.00028735):0.00000001):0.00000001,OA990950
:0.00000001):0.00000001,OD933969
:0.00028699):0.00000001):0.00000001):0.00028664):0.00000001,(((OB991517
:0.00028664,OD899360
:0.00000001):0.00028622,(OB988119
:0.00000001,OB986041
:0.00028672):0.00028626):0.00000001,(OB983347
:0.00000001,OC998080
:0.00028686):0.00028633):0.00000001):0.00000001):0.00000001):0.00000001,((OB982487
:0.00028626,(((OD913897
:0.00028622,(OC996128
:0.00057271,OB999918
:0.00028624):0.00000001):0.00000001,(OB990926
:0.00028630,OD907005
:0.00028624):0.00000001):0.00000001,(OB989245
:0.00028623,OD910176
:0.00028621):0.00000001):0.00000001):0.00000001,OA983248
:0.00028626):0.00000001):0.00000001,OB982733
:0.00028623):0.00000001):0.00000001):0.00000001,(((OA983528
:0.00000001,(OD921823
:0.00000001,OB992261
:0.00028639):0.00028646):0.00028633,((OA995340
:0.00028635,OD900645
:0.00000001):0.00028631,(OB981938
:0.00028627,(OD915988
:0.00057309,(OA989896
:0.00000001,(OA992460
:0.00028628,OB993904
:0.00028630):0.00000001):0.00000001):0.00028631):0.00000001):0.00000001):0.00000001,(((((OA989911
:0.00028619,(OD922887
:0.00028619,OB989431
:0.00028623):0.00000001):0.00000001,OB991296
:0.00028623):0.00000001,(MW715068
:0.00000001,(OD917823
:0.00000001,(OB996994
:0.00057641,OB987517
:0.00057265):0.00000001):0.00000001):0.00000001):0.00000001,(((OD935572
:0.00028632,(OB998831
:0.00028623,(OD906723
:0.00028620,(OB985312
:0.00000001,OD899656
:0.00028620):0.00028622):0.00000001):0.00000001):0.00000001,OD962900
:0.00028623):0.00000001,(((OB994453
:0.00028626,(OB991324
:0.00028623,OD925676
:0.00028624):0.00000001):0.00000001,OB984218
:0.00028616):0.00000001,MW715075
:0.00000001):0.00000001):0.00000001):0.00000001,(OB990080
:0.00028623,((((OD968408
:0.00028621,OD944227
:0.00028623):0.00000001,(OD968108
:0.00028622,(OD906100
:0.00028626,OD906787
:0.00000001):0.00028624):0.00000001):0.00000001,((OA993191
:0.00028620,OB997681
:0.00028619):0.00000001,OB988999
:0.00028623):0.00000001):0.00000001,OB991585
:0.00028622):0.00000001):0.00000001):0.00000001):0.00000001):0.00000001,(((((OD922881
:0.00028620,OB998579
:0.00028627):0.00000001,OB983805
:0.00028624):0.00000001,((OD907407
:0.00028619,OC998708
:0.00028624):0.00000001,((OD915645
:0.00028619,OD944964
:0.00057270):0.00000001,OD905488
:0.00028624):0.00000001):0.00000001):0.00000001,(((OA995241
:0.00000001,(OD913104
:0.00000001,(OA995070
:0.00000001,OD942967
:0.00028633):0.00028629):0.00028631):0.00028626,OC998128
:0.00028619):0.00000001,((OB999152
:0.00028651,OC996516
:0.00028627):0.00000001,OB994151
:0.00028619):0.00000001):0.00000001):0.00000001,((((((OB985020
:0.00000001,OD944736
:0.00028646):0.00028630,(OB987475
:0.00028626,OC998401
:0.00028624):0.00000001):0.00000001,OD936184
:0.00028623):0.00000001,((OB991721
:0.00028633,OD930960
:0.00028624):0.00000001,OA989804
:0.00028625):0.00000001):0.00000001,OD904951
:0.00028622):0.00000001,((OB982316
:0.00028629,OD982098
:0.00028640):0.00000001,OD907858
:0.00028627):0.00000001):0.00000001):0.00000001):0.00000001):0.00000001):0.00000001):0.00000001):0.00000001,OB997447
:0.00028623):0.00000001):0.00000001,OD905175
:0.00028618):0.00000001):0.00000001):0.00000001,OA989540
:0.00028704):0.00000001):0.00000001,OB989387
:0.00028623):0.00000001):0.00000001,(OB999347
:0.00000001,(OD910404
:0.00000001,OD944804
:0.00028671):0.00028661):0.00028638):0.00000001):0.00000001,OD910856
:0.00057301):0.00028625):0.00000001,(OA969075
:0.00000001,OD909314
:0.00028619):0.00028598):0.00000001):0.00000001,((((OD904544
:0.00028578,OD900401
:0.00028656):0.00028635,(HG998675
:0.00000001,OB993350
:0.00028630):0.00028603):0.00000001,(((OB989353
:0.00028595,OB996162
:0.00000001):0.00028586,(OA994945
:0.00028606,(OE995697
:0.00028598,OA999957
:0.00000001):0.00000001):0.00028602):0.00000001,(OA991514
:0.00028619,OD903238
:0.00000001):0.00028598):0.00000001):0.00000001,(OB986814
:0.00000001,OD909959
:0.00028619):0.00028598):0.00000001):0.00000001,(OD911853
:0.00000001,OA991242
:0.00028630):0.00028603):0.00000001):0.00000001,(OB991391
:0.00000001,OB996346
:0.00028619):0.00028598):0.00000001):0.00000001):0.00000001,((OB981949
:0.00028606,OD935754
:0.00000001):0.00028599,((OB982787
:0.00028607,OB996372
:0.00000001):0.00028593,(OA995379
:0.00028607,OD908992
:0.00000001):0.00028594):0.00000001):0.00000001):0.00000001,((OA995191
:0.00028614,(OA984055
:0.00000001,OA999774
:0.00028599):0.00000001):0.00028595,((OA995987
:0.00028619,OB993486
:0.00000001):0.00028598,(OA990314
:0.00000001,OB997666
:0.00028619):0.00028598):0.00000001):0.00000001):0.00000001):0.00000001):0.00000001,(((OD951189
:0.00028611,(OD917656
:0.00057382,OB996473
:0.00000001):0.00000001):0.00028600,(((OB990738
:0.00028593,(OA972649
:0.00000001,OC997886
:0.00028624):0.00028600):0.00000001,(OB989949
:0.00028606,(OD912159
:0.00000001,OD917159
:0.00028595):0.00000001):0.00028604):0.00000001,(((OA971985
:0.00028612,((OD952092
:0.00000001,(OD913629
:0.00028624,(OD913051
:0.00000001,OD940743
:0.00028608):0.00000001):0.00028609):0.00028604,OD902843
:0.00000001):0.00000001):0.00028594,(MZ233805
:0.00028630,OD997458
:0.00000001):0.00028628):0.00000001,((OB989925
:0.00028607,(OD905553
:0.00000001,OD907996
:0.00028650):0.00000001):0.00028595,((OB985153
:0.00000001,OD900475
:0.00028630):0.00028619,(OB992482
:0.00028624,OD905737
:0.00000001):0.00028605):0.00000001):0.00000001):0.00000001):0.00000001):0.00000001,((((OA985206
:0.00028614,(OD934284
:0.00028596,(OA996936
:0.00000001,(MW851014
:0.00028130,MW773336
:0.00029040):0.00057993):0.00028593):0.00000001):0.00000001,(OD909987
:0.00028619,(OD901314
:0.00000001,(OD930358
:0.00057274,OD920413
:0.00028600):0.00000001):0.00000001):0.00028612):0.00000001,(OA994933
:0.00028624,(OD908360
:0.00000001,(OD904757
:0.00000001,OD906555
:0.00028605):0.00028609):0.00000001):0.00028600):0.00000001,((((OD904922
:0.00028588,(OB986492
:0.00000001,(OD998143
:0.00000001,OD998231
:0.00028599):0.00028591):0.00000001):0.00028602,(OB987117
:0.00000001,OB991819
:0.00028624):0.00028600):0.00000001,(((OA967980
:0.00000001,OA982176
:0.00028601):0.00028593,(OB985612
:0.00028624,(OA998737
:0.00000001,(OA983771
:0.00028599,OB997502
:0.00000001):0.00028613):0.00000001):0.00028600):0.00000001,((OB994861
:0.00028596,(OA993925
:0.00000001,OD918477
:0.00028611):0.00000001):0.00028593,(OD904311
:0.00028638,(OA975265
:0.00000001,OD905632
:0.00028630):0.00000001):0.00028608):0.00000001):0.00000001):0.00000001,((OB988663
:0.00028619,(OB994036
:0.00000001,OD935855
:0.00028605):0.00000001):0.00028598,((OB997266
:0.00028626,((OD910985
:0.00028596,HG998822
:0.00028610):0.00000001,((OB992805
:0.00028602,OD918333
:0.00028591):0.00000001,(OA991204
:0.00000001,(OB991217
:0.00028596,OD903124
:0.00000001):0.00000001):0.00000001):0.00000001):0.00000001):0.00028598,(OB998219
:0.00028619,OD909251
:0.00000001):0.00028602):0.00000001):0.00000001):0.00000001):0.00000001):0.00000001):0.00000001,(OB986646
:0.00028586,OD900653
:0.00000001):0.00028582):0.00000001,(OD938006
:0.00028624,(OD903400
:0.00028624,OB990539
:0.00000001):0.00000001):0.00028600):0.00000001,((((OB989483
:0.00000001,(OD904762
:0.00028631,OD945366
:0.00028627):0.00000001):0.00000001,(OD904938
:0.00028601,(OA996302
:0.00000001,OD905664
:0.00028599):0.00000001):0.00028615):0.00028619,(OA992129
:0.00028630,OA997056
:0.00000001):0.00000001):0.00028603,(((((OB987157
:0.00028619,OB996132
:0.00000001):0.00028598,(OA983692
:0.00000001,OB992417
:0.00028638):0.00028608):0.00000001,(OD909289
:0.00028595,(OA982101
:0.00000001,(OD904205
:0.00000001,OD979854
:0.00028624):0.00028612):0.00028594):0.00000001):0.00000001,((OA995829
:0.00000001,OB993674
:0.00028607):0.00028594,(OA997784
:0.00000001,OB987740
:0.00028624):0.00028600):0.00000001):0.00000001,(OB983874
:0.00028612,OD916989
:0.00000001):0.00028594):0.00000001):0.00000001):0.00000001,(((OB997282
:0.00028607,OD912944
:0.00000001):0.00028595,(OB995685
:0.00000001,OB990659
:0.00028616):0.00028596):0.00000001,(OB995002
:0.00000001,(OA996034
:0.00000001,OD930571
:0.00028631):0.00028619):0.00028598):0.00000001):0.00000001):0.00000001):0.00000001):0.00000001,(OC999682
:0.00028666,(HG998991
:0.00000001,OD909509
:0.00028670):0.00000001):0.00028634):0.00000001):0.00000001,((OE995735
:0.00028596,((((MW456917
:0.00000001,(OD913245
:0.00028580,OD977931
:0.00028577):0.00000001):0.00000001,OB991533
:0.00028584):0.00000001,((OD945262
:0.00028579,OD899473
:0.00028581):0.00000001,OD902459
:0.00028578):0.00000001):0.00000001,(HG998808
:0.00000001,HG998695
:0.00028592):0.00028583):0.00028612):0.00000001,(OB986377
:0.00000001,OD910358
:0.00028596):0.00028589):0.00000001):0.00000001,((OB992748
:0.00028617,(OB985962
:0.00000001,OD910020
:0.00028628):0.00028581):0.00000001,((((OB993015
:0.00000001,OC996098
:0.00028571):0.00028582,(OD899658
:0.00028586,(OD926468
:0.00028583,OB997887
:0.00028576):0.00000001):0.00000001):0.00000001,HG999234
:0.00000001):0.00000001,(((OD913324
:0.00028579,(OA993531
:0.00028583,OD904701
:0.00028586):0.00000001):0.00000001,OD902142
:0.00028582):0.00000001,(OB987149
:0.00028581,(OD915556
:0.00028572,OD898174
:0.00028576):0.00000001):0.00000001):0.00000001):0.00000001):0.00028651):0.00028566):0.00000001):0.00000001):0.00000001):0.00000001,(((OA990718
:0.00000001,OC998783
:0.00028572):0.00028539,(OA983792
:0.00000001,OD933567
:0.00028578):0.00028542):0.00000001,(OC996116
:0.00028560,OA972818
:0.00000001):0.00028555):0.00000001):0.00000001,(OD911571
:0.00000001,(OB983687
:0.00057110,OD949368
:0.00028565):0.00000001):0.00028541):0.00000001,(((OD998898
:0.00000001,OB987223
:0.00028564):0.00028546,(OD998284
:0.00000001,OD905957
:0.00028572):0.00028539):0.00000001,(OA997720
:0.00000001,((OD912830
:0.00000001,OD936380
:0.00028616):0.00028600,(OA984718
:0.00000001,(OA998791
:0.00028587,OD995139
:0.00028589):0.00000001):0.00000001):0.00028566):0.00028536):0.00000001):0.00000001):0.00000001,((OC999829
:0.00028550,OD900255
:0.00000001):0.00028566,((((OD898691
:0.00028556,OB995445
:0.00028545):0.00000001,(OD914749
:0.00057131,((OD905050
:0.00000001,OD903539
:0.00028578):0.00028548,(OB999805
:0.00000001,OD922790
:0.00028536):0.00028542):0.00000001):0.00000001):0.00000001,(OD906475
:0.00028586,OD909908
:0.00028541):0.00000001):0.00000001,((((OB990919
:0.00057121,OB995060
:0.00028575):0.00000001,HG996963
:0.00000001):0.00000001,OU029526
:0.00028546):0.00000001,(OD909929
:0.00028544,OA991396
:0.00028543):0.00000001):0.00000001):0.00000001):0.00028540):0.00000001,((OA993304
:0.00028596,(FR991681
:0.00028571,OD999986
:0.00000001):0.00000001):0.00028552,OA972484
:0.00028541):0.00000001):0.00000001):0.00000001):0.00000001,(((((((OB993627
:0.00028554,OA996909
:0.00000001):0.00000001,(MW720223
:0.00000001,(MW704973
:0.00028478,(MW697806
:0.00028510,((((MW941222
:0.00028491,(MZ488167
:0.00000001,MW777905
:0.00000001):0.00000001):0.00028471,(MZ202993
:0.00028474,MZ498545
:0.00057090):0.00000001):0.00000001,(((MZ207060
:0.00028469,MZ500483
:0.00056974):0.00000001,((MW871292
:0.00028478,(MZ007266
:0.00028496,(MW941793
:0.00028465,MW666239
:0.00000001):0.00056980):0.00000001):0.00000001,MZ636200
:0.00028471):0.00000001):0.00000001,(MZ073840
:0.00028473,(MW673395
:0.00028478,MW778148
:0.00057053):0.00000001):0.00000001):0.00000001):0.00000001,((MZ499550
:0.00028517,((MZ258664
:0.00028467,(MW747962
:0.00028462,MW736071
:0.00000001):0.00000001):0.00028485,(MZ143701
:0.00000001,(MZ578682
:0.00057093,MZ072794
:0.00028477):0.00000001):0.00028486):0.00000001):0.00000001,MZ702245
:0.00000001):0.00000001):0.00000001):0.00000001):0.00028512):0.00028541):0.00028553,OA997794
:0.00028549):0.00000001,OB995170
:0.00028541):0.00000001,(((OD938768
:0.00028556,(FR990617
:0.00000001,OD931269
:0.00028544):0.00000001):0.00028544,(OB993684
:0.00000001,OD922812
:0.00057123):0.00028544):0.00000001,(OD906803
:0.00028664,(OD916473
:0.00028544,FR991194
:0.00000001):0.00000001):0.00028544):0.00000001):0.00000001,((FR991210
:0.00028540,(OD998841
:0.00000001,(OD998684
:0.00028536,(OD999971
:0.00028536,(OD997675
:0.00028551,OD998192
:0.00000001):0.00000001):0.00028536):0.00000001):0.00000001):0.00028541,(OD899572
:0.00000001,OD953378
:0.00028521):0.00028528):0.00000001):0.00000001,(FR993147
:0.00028549,(OB985221
:0.00028537,OU011866
:0.00000001):0.00028546):0.00000001):0.00000001):0.00000001):0.00000001,(((OD908390
:0.00028565,(OE995696
:0.00000001,OB988688
:0.00028551):0.00028541):0.00000001,(((((((((OC999547
:0.00028504,OD904316
:0.00028508):0.00000001,(OB991876
:0.00028503,OA992528
:0.00028504):0.00000001):0.00000001,((OB982542
:0.00028502,OB999875
:0.00028501):0.00000001,MW944321
:0.00000001):0.00000001):0.00000001,(OD917412
:0.00028514,(OB985152
:0.00028546,(OB986858
:0.00000001,OD905236
:0.00057058):0.00028503):0.00000001):0.00000001):0.00000001,OB987305
:0.00028547):0.00000001,OC999841
:0.00028616):0.00000001,(OD908635
:0.00028500,OD899681
:0.00028510):0.00000001):0.00000001,OB982956
:0.00028510):0.00028520,OE997966
:0.00000001):0.00028546):0.00000001,(((OE998118
:0.00028569,(LR898560
:0.00000001,OD998052
:0.00028564):0.00000001):0.00028552,(OA970885
:0.00000001,OD915812
:0.00028543):0.00028538):0.00000001,((MZ498979
:0.00028431,OA991017
:0.00028899):0.00028732,(OD911984
:0.00028555,(OD908977
:0.00028568,((((OB989626
:0.00028555,(OA990921
:0.00028553,(OC998573
:0.00000001,OD909703
:0.00028578):0.00028571):0.00000001):0.00000001,OA996084
:0.00028582):0.00000001,(OD910332
:0.00000001,OD921626
:0.00028529):0.00028590):0.00000001,(OU011913
:0.00000001,OB982338
:0.00028569):0.00000001):0.00000001):0.00000001):0.00000001):0.00028544):0.00000001):0.00000001):0.00000001,(OU007930
:0.00028572,(OB987298
:0.00000001,(OB991849
:0.00028565,OB996855
:0.00028566):0.00000001):0.00000001):0.00028547):0.00000001,(OD907178
:0.00085768,(MW777743
:0.00000001,OD903703
:0.00028565):0.00000001):0.00028552):0.00000001):0.00000001,((OD899585
:0.00028533,OD910208
:0.00000001):0.00028543,(OD903126
:0.00000001,(OE995884
:0.00028562,OD947749
:0.00028555):0.00000001):0.00000001):0.00028542):0.00000001,(((((OB995728
:0.00028546,(OD908337
:0.00028532,(OD933007
:0.00000001,OD944753
:0.00028552):0.00028541):0.00000001):0.00000001,((MZ266429
:0.00000001,OB995630
:0.00028539):0.00000001,OB994407
:0.00028538):0.00000001):0.00000001,((OD915796
:0.00028532,OB992714
:0.00028533):0.00000001,OB993877
:0.00028532):0.00000001):0.00000001,OD991307
:0.00028555):0.00028553,((OU009374
:0.00028552,(OD900290
:0.00000001,(OD913997
:0.00028578,OD916647
:0.00028548):0.00000001):0.00000001):0.00028541,MZ297538
:0.00028538):0.00000001):0.00000001):0.00000001,(((((OD999651
:0.00028546,OE996268
:0.00000001):0.00028545,(((((((OA999695
:0.00000001,OD960872
:0.00057140):0.00028539,(OE999520
:0.00000001,OB988760
:0.00028621):0.00028589):0.00000001,OA990614
:0.00028546):0.00000001,(((OE996479
:0.00000001,OC997987
:0.00028550):0.00000001,(((OD999696
:0.00028537,(OB989157
:0.00028539,FR990575
:0.00028541):0.00000001):0.00000001,((((((OC998452
:0.00057131,(OB995592
:0.00028566,(OB984730
:0.00000001,OB987394
:0.00028667):0.00000001):0.00028547):0.00000001,OD914802
:0.00028540):0.00000001,MZ054387
:0.00000001):0.00000001,OB987313
:0.00028564):0.00000001,(OB998592
:0.00028541,OB993114
:0.00028544):0.00000001):0.00000001,(((OD929399
:0.00028540,(OB982679
:0.00028542,(OB982772
:0.00028541,OA973609
:0.00028540):0.00000001):0.00000001):0.00000001,((OB992253
:0.00028514,OD906140
:0.00028584):0.00028592,((OB982179
:0.00000001,OD918021
:0.00028585):0.00028541,OD898822
:0.00028541):0.00000001):0.00000001):0.00000001,((MW893694
:0.00028558,MW560580
:0.00000001):0.00028547,(OB982802
:0.00028584,OB990163
:0.00028545):0.00000001):0.00000001):0.00000001):0.00000001):0.00000001,((OD912318
:0.00028536,(OD899701
:0.00028544,(OA995617
:0.00000001,OB986959
:0.00028548):0.00057114):0.00000001):0.00000001,(OB998982
:0.00000001,OB999741
:0.00028533):0.00028537):0.00000001):0.00000001):0.00000001,((OD898438
:0.00028555,(OA990627
:0.00028544,OD899860
:0.00028537):0.00000001):0.00000001,(OD901070
:0.00028570,((OB997132
:0.00028564,OB997420
:0.00000001):0.00028565,OB984488
:0.00000001):0.00000001):0.00028568):0.00000001):0.00000001):0.00000001,((OU010094
:0.00028547,OB999167
:0.00028541):0.00000001,OA991413
:0.00028569):0.00000001):0.00000001,(((OD906450
:0.00028548,((((OD997770
:0.00000001,(OD997771
:0.00000001,OU009717
:0.00028558):0.00028565):0.00028570,OD999942
:0.00028567):0.00000001,(((OD935287
:0.00057147,OD904104
:0.00028560):0.00000001,OB999486
:0.00028553):0.00000001,OE995241
:0.00000001):0.00000001):0.00000001,OD913399
:0.00028601):0.00028561):0.00000001,(((OC998023
:0.00028543,(OD904643
:0.00000001,OD918009
:0.00028571):0.00057126):0.00000001,OB982183
:0.00000001):0.00000001,OD904876
:0.00057131):0.00028542):0.00000001,OU007669
:0.00057129):0.00000001):0.00000001,OA972090
:0.00028550):0.00028548):0.00000001,(OE996264
:0.00000001,OU009253
:0.00057145):0.00000001):0.00000001,LR898514
:0.00000001):0.00000001,(((OE997631
:0.00028579,OE998394
:0.00000001):0.00028558,(OD997558
:0.00000001,(OU008419
:0.00000001,OU008444
:0.00028549):0.00028544):0.00000001):0.00000001,(OD999271
:0.00000001,OU007361
:0.00085760):0.00028547):0.00028543):0.00028538):0.00000001):0.00000001,(OA995155
:0.00028520,(OU007541
:0.00028575,(((FR992628
:0.00028535,(OE997633
:0.00028531,OD913891
:0.00028530):0.00000001):0.00000001,MW398126
:0.00000001):0.00000001,((OU006986
:0.00028534,OD997480
:0.00028541):0.00000001,OD997797
:0.00028555):0.00000001):0.00000001):0.00000001):0.00028555):0.00000001,((OU009492
:0.00000001,OD902421
:0.00028664):0.00028544,(OB991058
:0.00028540,(OD902417
:0.00028528,(OD999116
:0.00085713,OD997292
:0.00000001):0.00000001):0.00028532):0.00000001):0.00000001):0.00000001):0.00000001,((((OB994201
:0.00057224,(OU008924
:0.00000001,OU009523
:0.00028569):0.00000001):0.00028591,(((OD903885
:0.00000001,OU007714
:0.00057141):0.00028539,((OD903476
:0.00000001,(MW666746
:0.00028469,(MT831122
:0.00028471,MZ500263
:0.00000001):0.00000001):0.00028507):0.00028539,((OB994652
:0.00029074,(MZ258445
:0.00028542,(MW666468
:0.00028575,MZ232324
:0.00000001):0.00000001):0.00028607):0.00028592,(OD921692
:0.00000001,(OB985029
:0.00028543,OD926878
:0.00000001):0.00028545):0.00000001):0.00028540):0.00000001):0.00000001,(OD916005
:0.00000001,OD935987
:0.00028572):0.00028532):0.00000001):0.00000001,(OB987887
:0.00028626,(LR882854
:0.00000001,OD930231
:0.00028608):0.00000001):0.00028595):0.00000001,(OA995205
:0.00000001,(OA992202
:0.00000001,OD899384
:0.00028576):0.00028547):0.00028537):0.00000001):0.00000001,((((OB982925
:0.00028587,OU029815
:0.00000001):0.00028551,((OB984294
:0.00000001,(OU000200
:0.00000001,(OD909461
:0.00028519,OD934969
:0.00028553):0.00000001):0.00000001):0.00000001,OA995283
:0.00028566):0.00028585):0.00000001,(OA977074
:0.00000001,OD921667
:0.00028559):0.00028552):0.00000001,(((((OB982907
:0.00000001,OB988864
:0.00028542):0.00028546,((((((OD903666
:0.00000001,OD898656
:0.00057318):0.00028533,(OB992943
:0.00028535,OB995535
:0.00000001):0.00000001):0.00028533,OA967640
:0.00000001):0.00028533,OB986580
:0.00028548):0.00000001,(((OC996266
:0.00028553,(MZ236168
:0.00028474,OB983718
:0.00000001):0.00028534):0.00000001,OA989596
:0.00000001):0.00000001,OC998633
:0.00028557):0.00028544):0.00000001,((((OA995453
:0.00028552,OD907368
:0.00028536):0.00000001,((LR882045
:0.00028536,OB984362
:0.00057104):0.00000001,OU009216
:0.00028543):0.00000001):0.00000001,OD908419
:0.00028543):0.00000001,((((OA983754
:0.00028535,OA984011
:0.00028534):0.00000001,OD901661
:0.00028534):0.00000001,((OU007034
:0.00028534,(((((OB989354
:0.00028533,(OB993007
:0.00028540,OA992656
:0.00057102):0.00000001):0.00000001,(((OD917035
:0.00028538,OA992526
:0.00028535):0.00000001,MW715081
:0.00028533):0.00000001,((((((((OA989566
:0.00028537,OD905728
:0.00028534):0.00000001,OE999652
:0.00028542):0.00000001,(((OD898968
:0.00028544,OU010693
:0.00028535):0.00000001,OA991341
:0.00028535):0.00000001,(((OU007853
:0.00028543,OU007867
:0.00000001):0.00028538,(OU008377
:0.00000001,(OD998407
:0.00000001,(OU009390
:0.00000001,OU010046
:0.00028558):0.00028555):0.00028548):0.00028539):0.00000001,OB997464
:0.00028533):0.00000001):0.00000001):0.00000001,(((OB985097
:0.00028537,(OA995213
:0.00028536,OD901389
:0.00028534):0.00000001):0.00000001,LR898527
:0.00028534):0.00000001,((OB987603
:0.00028533,(OC998549
:0.00028535,(OB990105
:0.00028536,OA972589
:0.00000001):0.00028538):0.00000001):0.00000001,OB985725
:0.00028547):0.00000001):0.00000001):0.00000001,(((OB994613
:0.00028536,OB990767
:0.00028543):0.00000001,(OD909457
:0.00028538,OC996679
:0.00028533):0.00000001):0.00000001,((OB987296
:0.00028533,(OB990769
:0.00028535,(OB982789
:0.00000001,(OD904119
:0.00000001,(LR962954
:0.00000001,OB992732
:0.00028540):0.00028545):0.00028549):0.00028542):0.00000001):0.00000001,((OB983568
:0.00028533,(OD906478
:0.00028528,OA990980
:0.00028533):0.00000001):0.00000001,OD999183
:0.00028556):0.00000001):0.00000001):0.00000001):0.00000001,OD925937
:0.00028534):0.00000001,(((OD902332
:0.00028535,OU023433
:0.00028535):0.00000001,OD939468
:0.00028534):0.00000001,(OD914099
:0.00028533,((OD899459
:0.00000001,OD922199
:0.00028536):0.00028534,OD905145
:0.00028537):0.00000001):0.00000001):0.00000001):0.00000001,(((OA998664
:0.00028547,OC996667
:0.00028534):0.00000001,OD926932
:0.00028542):0.00000001,(((OA970793
:0.00028536,OB993012
:0.00028535):0.00000001,OA984253
:0.00028537):0.00000001,((OD999739
:0.00028550,(OD999293
:0.00028559,(OC996868
:0.00000001,OD993593
:0.00028545):0.00000001):0.00028540):0.00000001,(OA995658
:0.00028538,((LR898814
:0.00000001,OB992266
:0.00028677):0.00028530,HG994535
:0.00028690):0.00000001):0.00000001):0.00000001):0.00000001):0.00000001):0.00000001):0.00000001):0.00000001,OB983021
:0.00028533):0.00000001,(MZ702244
:0.00000001,(OD903502
:0.00028548,OD921802
:0.00000001):0.00028543):0.00000001):0.00000001,(OB994275
:0.00028535,(OA990206
:0.00028534,OC999579
:0.00028546):0.00000001):0.00000001):0.00000001):0.00000001,OU010712
:0.00028536):0.00000001):0.00000001,((MZ260311
:0.00000001,MW903646
:0.00028569):0.00028568,(((OA974425
:0.00028542,MW460669
:0.00028563):0.00000001,(OC998937
:0.00028549,(OA973228
:0.00028551,OB994486
:0.00000001):0.00028556):0.00000001):0.00000001,((OB993737
:0.00000001,OD912394
:0.00028606):0.00028582,(MW778789
:0.00000001,OD900260
:0.00028664):0.00000001):0.00028549):0.00000001):0.00000001):0.00000001):0.00000001):0.00000001):0.00000001,((OB987457
:0.00028634,(((OB990130
:0.00000001,OD913119
:0.00028628):0.00028626,(OB986533
:0.00028631,OB995729
:0.00028626):0.00000001):0.00000001,(OA990984
:0.00000001,OB988642
:0.00028631):0.00000001):0.00000001):0.00028598,(OD899848
:0.00028595,(OB992404
:0.00028554,(((OB991285
:0.00000001,(OD916526
:0.00057253,OD898095
:0.00028556):0.00000001):0.00028570,(((OA991106
:0.00028553,(HG996962
:0.00000001,OB990873
:0.00028552):0.00000001):0.00000001,OB986326
:0.00028553):0.00000001,((OA993659
:0.00028574,OD926870
:0.00028553):0.00000001,OD925347
:0.00028553):0.00000001):0.00000001):0.00000001,OD902440
:0.00028556):0.00000001):0.00000001):0.00000001):0.00028544):0.00000001,((OA989563
:0.00000001,OD905213
:0.00057119):0.00028537,(OB992740
:0.00028576,(MW773381
:0.00000001,OB996252
:0.00028553):0.00028544):0.00000001):0.00000001):0.00000001,(((OD900045
:0.00028576,(((((MZ222899
:0.00174939,((OA968189
:0.00000001,((OB986662
:0.00028648,(((OB986924
:0.00057389,(OA992550
:0.00028648,OA982838
:0.00028658):0.00000001):0.00000001,OA982717
:0.00028651):0.00000001,((OA995631
:0.00028658,OA984243
:0.00028661):0.00000001,OA972364
:0.00000001):0.00000001):0.00000001):0.00028653,OA972511
:0.00028651):0.00000001):0.00000001,(OA967988
:0.00000001,OA968152
:0.00028569):0.00028615):0.00028220):0.00029012,(OB984925
:0.00000001,OC999983
:0.00028563):0.00000001):0.00028547,OE997641
:0.00028534):0.00000001,(OA984239
:0.00028496,(MW426406
:0.00000001,OA995885
:0.00057124):0.00000001):0.00028563):0.00000001,(OD996528
:0.00028572,OE996873
:0.00000001):0.00028568):0.00000001):0.00000001,(((HG998421
:0.00000001,OD905452
:0.00028546):0.00028539,((MW960289
:0.00057209,((MZ444354
:0.00000001,MW549930
:0.00057192):0.00028568,(MZ328031
:0.00000001,(MW839008
:0.00028563,OD922557
:0.00028560):0.00000001):0.00000001):0.00000001):0.00057205,((LR898535
:0.00028553,OD903006
:0.00000001):0.00028542,(OE995067
:0.00000001,OB987695
:0.00028555):0.00028542):0.00000001):0.00000001):0.00000001,(((((OD898692
:0.00028533,(OB987162
:0.00028532,OD899291
:0.00028530):0.00000001):0.00000001,((OD899640
:0.00028525,OB999499
:0.00028524):0.00000001,HG999044
:0.00028543):0.00000001):0.00000001,(OD909714
:0.00028535,(HG998867
:0.00000001,OB989846
:0.00057117):0.00000001):0.00000001):0.00000001,OB994663
:0.00028538):0.00028585,(OA995478
:0.00028560,(OB982451
:0.00028554,OE999841
:0.00000001):0.00000001):0.00028544):0.00000001):0.00000001):0.00000001,(((((((OA975020
:0.00028576,(OC999931
:0.00000001,OB989527
:0.00028553):0.00028544):0.00000001,((MW706915
:0.00000001,OC999826
:0.00028589):0.00000001,MW521671
:0.00028556):0.00028547):0.00000001,(OA967861
:0.00057409,(HG998748
:0.00000001,((OA998632
:0.00028540,(((OD903019
:0.00028536,((((((OB986999
:0.00028536,OA993283
:0.00028530):0.00000001,(OB992997
:0.00028544,OA984889
:0.00028535):0.00000001):0.00000001,OB998683
:0.00000001):0.00000001,(OA984261
:0.00028540,(OA998681
:0.00028532,OA972515
:0.00028555):0.00000001):0.00000001):0.00000001,OD911384
:0.00028543):0.00000001,OA991443
:0.00028553):0.00000001):0.00000001,(MT953880
:0.00000001,OD952195
:0.00028546):0.00000001):0.00000001,OA994974
:0.00028576):0.00000001):0.00000001,OC997967
:0.00028545):0.00028538):0.00000001):0.00028538):0.00000001,OA984896
:0.00028543):0.00000001,((((OC998186
:0.00028566,(MW777123
:0.00057151,OD998317
:0.00000001):0.00000001):0.00028547,MW463452
:0.00028536):0.00000001,((OA998822
:0.00000001,OB990489
:0.00057106):0.00028538,(((((OE998822
:0.00057093,(OU000184
:0.00000001,OB989131
:0.00028566):0.00000001):0.00028539,(OE996841
:0.00028550,(OD906219
:0.00028544,MW719768
:0.00000001):0.00000001):0.00028539):0.00000001,OE996118
:0.00028546):0.00000001,((OD999620
:0.00057296,OE997904
:0.00028678):0.00028462,(OB988720
:0.00028541,(OD998201
:0.00028555,(OD929685
:0.00057127,HG999229
:0.00000001):0.00000001):0.00028542):0.00000001):0.00000001):0.00000001,(((MZ619199
:0.00000001,MZ497763
:0.00171704):0.00057096,(((((OD921676
:0.00000001,OD944226
:0.00028545):0.00028544,OB986128
:0.00028552):0.00000001,((OB990455
:0.00028595,(OB997496
:0.00028552,OD900028
:0.00028544):0.00000001):0.00000001,(OB999439
:0.00028555,((HG999290
:0.00000001,(OB988467
:0.00028538,(((OB992949
:0.00028542,(OB983786
:0.00000001,OA991002
:0.00028618):0.00028582):0.00000001,(OB999629
:0.00028553,(OB997686
:0.00000001,OD903492
:0.00028540):0.00028546):0.00000001):0.00000001,(OC997158
:0.00028542,(OB992208
:0.00028546,OD917387
:0.00028539):0.00000001):0.00000001):0.00000001):0.00000001):0.00000001,(OC995809
:0.00028538,OA991679
:0.00028539):0.00000001):0.00000001):0.00000001):0.00000001):0.00000001,(OD904397
:0.00028546,OB993933
:0.00028571):0.00000001):0.00000001,OB993619
:0.00057126):0.00028542):0.00000001,MZ256077
:0.00028541):0.00000001):0.00000001):0.00000001):0.00000001,((OA995537
:0.00028533,(OA967775
:0.00028546,OD998999
:0.00028561):0.00000001):0.00000001,OD997955
:0.00028542):0.00000001):0.00000001):0.00000001,(OA991193
:0.00028560,(OA990978
:0.00000001,(OD904959
:0.00028553,OD899371
:0.00057128):0.00000001):0.00000001):0.00028544):0.00000001,FR992824
:0.00028545):0.00000001):0.00000001):0.00000001):0.00000001):0.00000001):0.00000001):0.00028523):0.00000001,(MZ476137
:0.00000001,OC996904
:0.00028499):0.00028458):0.00000001,(OB988005
:0.00028501,(MZ622420
:0.00000001,(OA993800
:0.00028466,MW556174
:0.00028472):0.00000001):0.00000001):0.00028461):0.00000001,(OD907571
:0.00028504,((((MZ411524
:0.00028468,(FR993685
:0.00028467,(MW783004
:0.00000001,MW545332
:0.00000001):0.00057254):0.00000001):0.00000001,MZ212824
:0.00028488):0.00000001,MT843308
:0.00028504):0.00000001,MW768021
:0.00000001):0.00000001):0.00028460):0.00000001,((OA991188
:0.00000001,OB994534
:0.00028532):0.00028496,(MW420075
:0.00028453,(MW837325
:0.00000001,(MW859873
:0.00028538,MW669032
:0.00000001):0.00028496):0.00000001):0.00000001):0.00028457):0.00000001,(OD997870
:0.00028497,(((MW993616
:0.00028463,(MZ163190
:0.00000001,MZ003166
:0.00057076):0.00028528):0.00000001,MW813523
:0.00028463):0.00000001,((MW866446
:0.00028497,MZ504039
:0.00028463):0.00000001,MZ506359
:0.00000001):0.00000001):0.00000001):0.00028457):0.00000001,(((MZ619339
:0.00000001,MW779381
:0.00028482):0.00000001,(((MW665649
:0.00028474,OA973983
:0.00028472):0.00000001,(MW943343
:0.00028512,MW907418
:0.00028479):0.00000001):0.00000001,(OA969146
:0.00028478,OD933676
:0.00028468):0.00000001):0.00000001):0.00000001,(OB997042
:0.00028512,MW589560
:0.00028482):0.00000001):0.00028465):0.00000001,(OE998679
:0.00028509,(MZ512709
:0.00000001,(MW268715
:0.00028471,MZ578897
:0.00028459):0.00000001):0.00000001):0.00028475):0.00000001,(OB988803
:0.00028500,((((OB981980
:0.00028448,(MW720520
:0.00028459,MW496024
:0.00028448):0.00000001):0.00000001,LR962929
:0.00028494):0.00000001,MT641665
:0.00028494):0.00000001,MZ471955
:0.00000001):0.00000001):0.00028463):0.00000001,(MZ622483
:0.00000001,((MW929681
:0.00000001,OD913581
:0.00028539):0.00028505,MZ473358
:0.00028472):0.00000001):0.00028461):0.00000001,(MW925380
:0.00000001,OA997019
:0.00028509):0.00028463):0.00000001,(MW640621
:0.00000001,(MW645742
:0.00057005,OA992841
:0.00028504):0.00000001):0.00028460):0.00000001):0.00000001,(OD997816
:0.00028507,(MW634558
:0.00000001,(MW070039
:0.00028501,MW738837
:0.00028468):0.00000001):0.00000001):0.00028462):0.00000001,(OB982897
:0.00028512,(((((OA967805
:0.00000001,OA972101
:0.00028534):0.00028506,MZ084391
:0.00114121):0.00000001,MW696204
:0.00028471):0.00000001,MT973339
:0.00028506):0.00000001,(MW925385
:0.00028453,(MW883195
:0.00000001,(MW879587
:0.00028482,(MZ222144
:0.00028482,OB982221
:0.00028487):0.00000001):0.00000001):0.00000001):0.00000001):0.00000001):0.00028465):0.00000001):0.00000001):0.00000001,(OD999684
:0.00028489,(OE998243
:0.00028482,(MW995066
:0.00000001,MZ434744
:0.00028447):0.00000001):0.00000001):0.00028454):0.00000001,(OA997543
:0.00028489,(OB990594
:0.00028500,OU009001
:0.00056997):0.00000001):0.00028460):0.00000001):0.00000001,((OB992887
:0.00000001,OB998861
:0.00028544):0.00028509,(((FR998927
:0.00028503,MW858752
:0.00028495):0.00000001,MZ377659
:0.00028503):0.00000001,(((OA991705
:0.00028479,MZ498752
:0.00028473):0.00000001,MW943570
:0.00028476):0.00000001,MW646601
:0.00000001):0.00000001):0.00000001):0.00028463):0.00000001,(MZ444411
:0.00028459,(MZ474079
:0.00000001,(MW540274
:0.00028460,(MW929515
:0.00056998,OA982299
:0.00028499):0.00000001):0.00000001):0.00000001):0.00028458):0.00000001,((MW053750
:0.00057016,(MW989891
:0.00000001,OA972600
:0.00028501):0.00000001):0.00000001,MW707279
:0.00028468):0.00028461):0.00000001):0.00000001,(OB984783
:0.00028501,(MW964885
:0.00000001,(MW777403
:0.00028486,MW871404
:0.00028480):0.00000001):0.00000001):0.00028461):0.00000001,(OU000117
:0.00028517,(((MW562029
:0.00028481,MZ260507
:0.00028475):0.00000001,MW974504
:0.00028468):0.00000001,((MW735621
:0.00028576,MT958205
:0.00028485):0.00000001,MZ702253
:0.00000001):0.00000001):0.00000001):0.00028468):0.00000001):0.00000001):0.00000001,(OA991435
:0.00028505,(MZ622318
:0.00028475,MZ506549
:0.00000001):0.00000001):0.00028461):0.00000001,(MW406662
:0.00000001,OD911264
:0.00028499):0.00028458):0.00000001,(((MZ025673
:0.00000001,OA971417
:0.00028457):0.00000001,((MW728869
:0.00028469,MW634494
:0.00028458):0.00000001,OD901751
:0.00028501):0.00000001):0.00000001,MW705588
:0.00028465):0.00028461):0.00000001,(MW942384
:0.00000001,OD924982
:0.00028496):0.00028457):0.00000001,(OU009154
:0.00028501,(MZ284146
:0.00000001,MW733616
:0.00000001):0.00000001):0.00028460):0.00000001,(MW777450
:0.00000001,OE998692
:0.00028498):0.00028457):0.00000001):0.00000001):0.00000001,(MT680231
:0.00000001,OB998591
:0.00028489):0.00028454):0.00000001,(MZ451441
:0.00000001,MW958009
:0.00028499):0.00028458):0.00000001,(MZ497195
:0.00000001,(OE997405
:0.00000001,OB991240
:0.00028529):0.00028495):0.00028456):0.00000001):0.00000001,(MZ622366
:0.00000001,OA992544
:0.00028501):0.00028460):0.00000001):0.00000001,(MW172570
:0.00000001,(MW941059
:0.00028535,MW504605
:0.00000001):0.00057029):0.00028458):0.00000001):0.00000001,(MZ473945
:0.00000001,(MW420014
:0.00056951,(OA995432
:0.00000001,OD907036
:0.00028529):0.00028497):0.00000001):0.00028457):0.00000001,(MW940524
:0.00000001,OB987410
:0.00028531):0.00028475):0.00000001,(MZ702262
:0.00000001,OB986558
:0.00028504):0.00028460):0.00000001,(MW941532
:0.00000001,OB999810
:0.00028496):0.00028457):0.00000001,(MT607254
:0.00000001,OD916265
:0.00028499):0.00028458):0.00000001,(OD926008
:0.00028264,OB982314
:0.00057213):0.00028716):0.00000001,(MW550373
:0.00000001,OC997772
:0.00028501):0.00028460):0.00000001):0.00000001,(OA976257
:0.00000001,OD934118
:0.00028495):0.00028459):0.00000001):0.00000001):0.00000001,(MW943175
:0.00028509,(MW864041
:0.00000001,(MZ434722
:0.00028473,(MW555835
:0.00028471,MW922922
:0.00028475):0.00000001):0.00000001):0.00000001):0.00028463):0.00000001,(LR963265
:0.00000001,OD997269
:0.00028499):0.00028458):0.00000001,(MW922901
:0.00000001,OB993429
:0.00028504):0.00028461):0.00000001,(((MZ267357
:0.00028479,OA973147
:0.00028482):0.00000001,(((LC636480
:0.00028473,OB990961
:0.00028473):0.00000001,OA997835
:0.00028493):0.00000001,MZ578683
:0.00000001):0.00000001):0.00000001,OD902911
:0.00028512):0.00028465):0.00000001,(OD999458
:0.00057018,(MZ006117
:0.00028464,(MW976914
:0.00000001,MT952641
:0.00028479):0.00000001):0.00000001):0.00028458):0.00000001):0.00000001):0.00000001,(OB985665
:0.00028507,(((MW689703
:0.00056934,MZ643425
:0.00000001):0.00000001,(MZ210165
:0.00114244,MZ488053
:0.00028474):0.00000001):0.00000001,MW777925
:0.00028467):0.00000001):0.00028462):0.00000001,(MZ009537
:0.00000001,(OA998577
:0.00028505,OA972135
:0.00028486):0.00000001):0.00028461):0.00000001,(((((FR998406
:0.00028685,OA999950
:0.00028517):0.00000001,(MZ165991
:0.00000001,MW849974
:0.00028496):0.00028483):0.00000001,MZ498098
:0.00000001):0.00000001,(MW972558
:0.00057005,MW592892
:0.00028476):0.00000001):0.00000001,MW709110
:0.00028491):0.00028468):0.00000001,(MZ491068
:0.00000001,(MW446822
:0.00028449,OD997850
:0.00057030):0.00000001):0.00028461):0.00000001,((MW269943
:0.00056981,(MZ635969
:0.00000001,OB982737
:0.00028501):0.00000001):0.00000001,MZ258044
:0.00028467):0.00028461):0.00000001,(OD930897
:0.00028501,(OD906764
:0.00028464,MZ619242
:0.00000001):0.00000001):0.00028460):0.00000001):0.00000001,(OB987989
:0.00028497,(MW646611
:0.00000001,OA990096
:0.00028446):0.00000001):0.00028479):0.00000001,(OD999370
:0.00028500,(MW766633
:0.00028467,(MZ256140
:0.00000001,(MZ643432
:0.00000001,MW629191
:0.00028457):0.00000001):0.00000001):0.00000001):0.00028462):0.00000001,(MW638500
:0.00000001,(OD910290
:0.00028496,OA989845
:0.00028445):0.00000001):0.00028475):0.00000001,((OA991512
:0.00028476,MW942577
:0.00028479):0.00000001,((MW896708
:0.00000001,((OB996174
:0.00000001,OD916132
:0.00028556):0.00028509,OC997988
:0.00028484):0.00000001):0.00000001,OD924774
:0.00028458):0.00000001):0.00028463):0.00000001,(OB993770
:0.00028454,(MZ489892
:0.00000001,(MW898247
:0.00028470,(OB994272
:0.00028505,(MW725692
:0.00000001,(MZ231401
:0.00000001,(OA996860
:0.00028503,MZ256168
:0.00028463):0.00000001):0.00028465):0.00028464):0.00000001):0.00000001):0.00000001):0.00028463):0.00000001,(OA970693
:0.00028500,(((MZ002791
:0.00028452,(MZ232184
:0.00028454,MW973597
:0.00000001):0.00028461):0.00000001,MZ619324
:0.00000001):0.00000001,(OA994318
:0.00028449,MW638916
:0.00057020):0.00000001):0.00000001):0.00028462):0.00000001):0.00000001,(MW707904
:0.00000001,OB983324
:0.00028501):0.00028460):0.00000001,(OD912837
:0.00056951,(((MW332652
:0.00028450,((LR882481
:0.00028512,(((MZ297528
:0.00000001,OB999975
:0.00028506):0.00000001,(MW636830
:0.00028465,OA977398
:0.00028482):0.00000001):0.00000001,(MZ075657
:0.00028498,((MZ449148
:0.00028435,(MW973895
:0.00000001,MW974070
:0.00028435):0.00000001):0.00056894,(MZ619465
:0.00000001,MW941535
:0.00000001):0.00000001):0.00028453):0.00000001):0.00000001):0.00028475,MW763913
:0.00000001):0.00028473):0.00000001,OA990254
:0.00028509):0.00000001,MZ635552
:0.00000001):0.00000001):0.00028463):0.00000001,((MZ702300
:0.00000001,(MZ487739
:0.00028477,OA972116
:0.00028483):0.00000001):0.00000001,MW917197
:0.00028473):0.00028466):0.00000001,(MW887996
:0.00028455,(MW848226
:0.00000001,(MW799634
:0.00028467,OA976613
:0.00028501):0.00000001):0.00000001):0.00028461):0.00000001,(OA984128
:0.00028504,(MW928283
:0.00000001,OA967156
:0.00028464):0.00000001):0.00028460):0.00000001,((MZ499217
:0.00000001,(MZ619248
:0.00028495,((OD905669
:0.00028575,(OA993173
:0.00028656,(OD903391
:0.00000001,OD929484
:0.00057135):0.00000001):0.00000001):0.00028509,(MW933944
:0.00028555,(MZ685077
:0.00000001,MZ505863
:0.00028521):0.00000001):0.00114195):0.00000001):0.00000001):0.00000001,MW590353
:0.00028479):0.00028463):0.00000001,MZ472647
:0.00028467):0.00000001,MW870569
:0.00028463):0.00000001):0.00000001,(OD902668
:0.00028500,(((MT263416
:0.00028494,OD999552
:0.00028494):0.00000001,((OD916637
:0.00057065,MZ038690
:0.00028532):0.00000001,MW850303
:0.00057028):0.00000001):0.00000001,((((OB987058
:0.00000001,OB988987
:0.00028526):0.00028510,(OB987239
:0.00000001,OA996429
:0.00028504):0.00000001):0.00028484,MW993584
:0.00000001):0.00000001,MZ292128
:0.00028475):0.00000001):0.00000001):0.00028462):0.00000001,((MZ622304
:0.00028460,OD905320
:0.00000001):0.00028456,((MW731766
:0.00000001,(FR997287
:0.00000001,OA966583
:0.00028471):0.00028462):0.00000001,(OA977906
:0.00028461,OB982412
:0.00028501):0.00000001):0.00000001):0.00028460):0.00000001):0.00000001,(MT520380
:0.00028481,(((MW077471
:0.00028472,MW295640
:0.00028517):0.00000001,OA982764
:0.00028465):0.00000001,((MW777114
:0.00057069,OU000062
:0.00056999):0.00000001,MZ167333
:0.00000001):0.00000001):0.00000001):0.00028467):0.00000001):0.00000001,(MW640200
:0.00000001,MW599578
:0.00028583):0.00028472):0.00000001,MW638346
:0.00028466):0.00000001,MZ006907
:0.00028474):0.00000001):0.00000001,(MW941318
:0.00000001,(MW666934
:0.00057033,(MW687474
:0.00028479,(MW882659
:0.00000001,MW985551
:0.00028474):0.00000001):0.00028464):0.00000001):0.00028457):0.00000001,(MW491202
:0.00000001,MZ622253
:0.00056953):0.00028457):0.00000001,(MZ680946
:0.00028463,(MZ680837
:0.00000001,MW984910
:0.00028456):0.00000001):0.00028457):0.00000001,(MW242999
:0.00000001,OU008367
:0.00057017):0.00028457):0.00000001,((OB982308
:0.00000001,OB987112
:0.00028455):0.00028457,(((OD902345
:0.00028469,OA972049
:0.00028501):0.00000001,MW708779
:0.00085546):0.00000001,(MT831644
:0.00000001,OD905439
:0.00028501):0.00000001):0.00000001):0.00028460):0.00000001,((OA970759
:0.00000001,OA994031
:0.00057125):0.00028491,(((((MW768003
:0.00028486,MW850918
:0.00028503):0.00000001,OU007482
:0.00028504):0.00000001,MZ239392
:0.00028517):0.00000001,(OB982722
:0.00028491,MW921675
:0.00028613):0.00000001):0.00000001,((MW891325
:0.00028475,OD998379
:0.00028517):0.00000001,MZ490260
:0.00000001):0.00000001):0.00000001):0.00028473):0.00000001,MW266941
:0.00028462):0.00000001):0.00000001,(MW778720
:0.00085486,(MZ313095
:0.00028454,(MW974954
:0.00000001,MW942170
:0.00056933):0.00000001):0.00000001):0.00028460):0.00000001,(MZ373522
:0.00085576,(MZ681259
:0.00000001,(MT757027
:0.00028462,(MW566487
:0.00000001,MT834661
:0.00056955):0.00028455):0.00000001):0.00000001):0.00028458):0.00000001,(MZ258577
:0.00000001,MZ186167
:0.00028480):0.00028480):0.00000001,(MW941477
:0.00056962,(MT632807
:0.00000001,MW783050
:0.00028463):0.00000001):0.00028460):0.00000001):0.00000001,(((((MZ490136
:0.00028562,MZ442391
:0.00028461):0.00000001,MW195531
:0.00028463):0.00000001,((MZ500260
:0.00000001,MW706059
:0.00028456):0.00000001,((MW665694
:0.00000001,(MW896284
:0.00000001,MW896690
:0.00028461):0.00028459):0.00028468,(OA970246
:0.00028466,MW935752
:0.00056951):0.00000001):0.00000001):0.00000001):0.00000001,MZ448894
:0.00028460):0.00000001,LR882872
:0.00028500):0.00028464):0.00000001,((BS000818
:0.00000001,OD998248
:0.00028486):0.00000001,(OB983466
:0.00057050,(OA989912
:0.00028541,OD903783
:0.00000001):0.00028505):0.00000001):0.00028461):0.00000001,(MW935733
:0.00000001,OA969892
:0.00028467):0.00028460):0.00000001,(OA969154
:0.00000001,(OA975204
:0.00057009,OA968186
:0.00028486):0.00000001):0.00028470):0.00000001,((((OA980273
:0.00028456,(MW064458
:0.00000001,OD906355
:0.00028496):0.00000001):0.00000001,((MW389576
:0.00057165,MW276268
:0.00000001):0.00028556,(MW599608
:0.00000001,MW483451
:0.00028566):0.00000001):0.00057165):0.00000001,MW855793
:0.00028456):0.00000001,MZ635752
:0.00028469):0.00028457):0.00000001):0.00000001):0.00000001,(MW638996
:0.00028509,(MZ489813
:0.00000001,(MW539994
:0.00028543,MW903606
:0.00028479):0.00000001):0.00000001):0.00028463):0.00000001,(MW631861
:0.00000001,OA976599
:0.00056967):0.00028460):0.00000001,MZ619274
:0.00028461):0.00000001):0.00000001):0.00000001,(MW941792
:0.00028461,(MZ332152
:0.00000001,(OE998879
:0.00028442,OU007440
:0.00028456):0.00028493):0.00000001):0.00028456):0.00000001):0.00000001):0.00000001,((MT459900
:0.00028459,OA977422
:0.00000001):0.00028465,(((OA992284
:0.00028509,MW893952
:0.00028468):0.00000001,(OA981878
:0.00028484,OB997748
:0.00028458):0.00000001):0.00000001,(MZ457518
:0.00000001,MW892756
:0.00028479):0.00000001):0.00000001):0.00028463):0.00000001,(((((LR881869
:0.00028472,MW635300
:0.00028471):0.00000001,MW776791
:0.00028479):0.00000001,MW483342
:0.00028609):0.00000001,((MW752958
:0.00028479,(MZ325202
:0.00000001,MW509793
:0.00028459):0.00028478):0.00000001,MZ635567
:0.00000001):0.00000001):0.00000001,((OD933913
:0.00000001,OD932653
:0.00028547):0.00028512,OA990080
:0.00028487):0.00000001):0.00028470):0.00000001,((((MW404673
:0.00028509,MW925262
:0.00028495):0.00000001,MZ635795
:0.00000001):0.00000001,(MW191091
:0.00028503,MW549729
:0.00057182):0.00000001):0.00000001,MW850898
:0.00028472):0.00028463):0.00000001,(MW585972
:0.00000001,(OB999284
:0.00028509,MZ377841
:0.00056973):0.00000001):0.00028463):0.00000001,(MW539747
:0.00000001,MW749574
:0.00028500):0.00028462):0.00000001):0.00000001,(MZ622657
:0.00000001,MW805097
:0.00028462):0.00028458):0.00000001,((((((MZ635708
:0.00000001,MZ377365
:0.00028467):0.00056937,(MZ258252
:0.00028486,MZ258692
:0.00000001):0.00028475):0.00000001,MZ339244
:0.00028458):0.00000001,MZ636149
:0.00000001):0.00000001,(FR999228
:0.00028494,(LR898513
:0.00000001,LR963034
:0.00028541):0.00028501):0.00000001):0.00000001,(MW780586
:0.00028461,MT653072
:0.00000001):0.00028463):0.00028460):0.00000001):0.00000001,(OA983374
:0.00028455,(((MW777976
:0.00028507,(MW719680
:0.00028471,MW490945
:0.00028477):0.00000001):0.00000001,MZ474143
:0.00000001):0.00000001,((MZ471576
:0.00028471,(MZ294985
:0.00028470,(MW420594
:0.00000001,MW697976
:0.00028462):0.00000001):0.00028464):0.00000001,(OD909945
:0.00028499,HG998889
:0.00000001):0.00028465):0.00000001):0.00000001):0.00028464):0.00000001,(MW035505
:0.00028475,((MW990338
:0.00000001,MT627752
:0.00028506):0.00000001,((MW892093
:0.00028476,(MW741678
:0.00028481,OA998057
:0.00028472):0.00000001):0.00000001,(OB997476
:0.00028512,MZ046613
:0.00028609):0.00000001):0.00000001):0.00000001):0.00028465):0.00000001):0.00000001):0.00000001):0.00000001,(MZ391007
:0.00028465,MW882553
:0.00000001):0.00028466):0.00000001,(MZ373701
:0.00028465,MW892762
:0.00000001):0.00028460):0.00000001,MZ258081
:0.00056989):0.00000001,(MW941470
:0.00028465,(MW941311
:0.00000001,OD998921
:0.00057021):0.00000001):0.00028464):0.00000001,MW728741
:0.00028457):0.00000001,((MZ702396
:0.00000001,(MZ622317
:0.00056991,(OA995266
:0.00028458,OB993854
:0.00056982):0.00000001):0.00000001):0.00000001,(OE998503
:0.00028509,OU000160
:0.00114195):0.00000001):0.00028463):0.00000001):0.00000001,((MW771832
:0.00000001,(OD998233
:0.00085503,OA996189
:0.00028500):0.00000001):0.00000001,MW403763
:0.00028460):0.00028462):0.00000001):0.00000001,(MW420030
:0.00000001,(MW960285
:0.00000001,OD898897
:0.00028516):0.00057022):0.00028472):0.00000001):0.00000001):0.00000001,(MZ505963
:0.00028476,MZ504028
:0.00000001):0.00028470):0.00000001,((MZ476546
:0.00028476,MW639968
:0.00000001):0.00028467,((MZ331922
:0.00000001,OB988334
:0.00028507):0.00000001,((MZ376931
:0.00056969,(MW812823
:0.00000001,(OD900200
:0.00028497,MZ473190
:0.00000001):0.00028458):0.00028463):0.00000001,MW696246
:0.00028471):0.00000001):0.00000001):0.00028462):0.00000001,((OD998761
:0.00028512,(MW642258
:0.00028481,(MZ267379
:0.00000001,(OA979901
:0.00028477,MT582492
:0.00028506):0.00000001):0.00000001):0.00000001):0.00028465,MZ494121
:0.00057001):0.00000001):0.00000001,(((MW707385
:0.00000001,(OA975281
:0.00028463,(OA973181
:0.00028473,LR881873
:0.00000001):0.00000001):0.00028508):0.00000001,(OU007096
:0.00056987,(OU009393
:0.00028482,OU009410
:0.00000001):0.00028464):0.00000001):0.00000001,(OU007073
:0.00028467,((((OE996889
:0.00028455,OU007079
:0.00028455):0.00000001,(MW966465
:0.00028479,OU011717
:0.00000001):0.00028450):0.00000001,OD998526
:0.00028463):0.00000001,LR898922
:0.00000001):0.00000001):0.00028460):0.00028482):0.00000001):0.00000001,((((MW808687
:0.00028476,OU010143
:0.00028506):0.00000001,((MZ681212
:0.00000001,(MW848113
:0.00028479,((MW776891
:0.00028577,MZ593682
:0.00000001):0.00000001,MW974570
:0.00028461):0.00000001):0.00000001):0.00000001,MZ473114
:0.00028473):0.00000001):0.00000001,MZ008718
:0.00028574):0.00000001,(OB981846
:0.00000001,OB997066
:0.00028549):0.00028512):0.00028465):0.00000001,(MT731669
:0.00028487,((((OA990200
:0.00028472,MW891908
:0.00028609):0.00000001,MZ635556
:0.00028479):0.00000001,(((OC997319
:0.00028568,OD900002
:0.00000001):0.00028501,MZ473598
:0.00028479):0.00000001,MW796757
:0.00000001):0.00000001):0.00000001,(MW868895
:0.00028468,(((OB987714
:0.00028551,(OD900748
:0.00028520,(OA973687
:0.00000001,(OD918354
:0.00028526,OB995275
:0.00000001):0.00000001):0.00000001):0.00028659):0.00000001,OB985976
:0.00000001):0.00000001,OD908054
:0.00028559):0.00028512):0.00000001):0.00000001):0.00028465):0.00000001,MZ619191
:0.00028488):0.00000001):0.00000001,(FR992912
:0.00028500,(OD916478
:0.00028487,((((OA977733
:0.00028488,OA965220
:0.00028469):0.00000001,MZ235348
:0.00028595):0.00000001,MZ488255
:0.00000001):0.00000001,(MW494109
:0.00028448,MW747953
:0.00028440):0.00000001):0.00000001):0.00000001):0.00028467):0.00000001,(MW938742
:0.00000001,OA982038
:0.00028465):0.00028458):0.00000001,MW942757
:0.00028472):0.00000001,((MW696925
:0.00028459,MZ487990
:0.00000001):0.00000001,MW704435
:0.00028467):0.00028457):0.00000001,(MZ089637
:0.00028509,((MW735949
:0.00028471,MW586315
:0.00000001):0.00000001,MZ448898
:0.00000001):0.00000001):0.00028463):0.00000001):0.00000001,(MW943976
:0.00028480,MW550234
:0.00000001):0.00028460):0.00000001,(OD997842
:0.00028500,((((MT811297
:0.00028487,(MW577042
:0.00028457,OD905199
:0.00028469):0.00000001):0.00000001,(OD999767
:0.00028529,LR963030
:0.00000001):0.00028494):0.00000001,MZ505770
:0.00000001):0.00000001,(MW942109
:0.00000001,MW638343
:0.00028453):0.00028455):0.00000001):0.00028462):0.00000001,(MZ212008
:0.00000001,(MW938689
:0.00056972,(LR963016
:0.00000001,OE995325
:0.00028554):0.00028509):0.00000001):0.00028463):0.00000001,(OB994105
:0.00000001,MZ622314
:0.00056974):0.00028457):0.00000001,((MT557570
:0.00028415,(MT551606
:0.00028432,MT565495
:0.00000001):0.00000001):0.00028417,((MZ488000
:0.00028385,MW733903
:0.00000001):0.00028399,MZ494442
:0.00000001):0.00000001):0.00028612):0.00000001,(MW941225
:0.00000001,MZ207221
:0.00056993):0.00028466):0.00000001):0.00000001):0.00000001,MZ038240
:0.00028462):0.00000001):0.00000001,(MW930562
:0.00085505,(MZ506543
:0.00028461,(MZ189412
:0.00000001,(MZ233933
:0.00028467,(MW665736
:0.00028460,MW665769
:0.00000001):0.00028471):0.00000001):0.00000001):0.00000001):0.00028462):0.00000001):0.00000001):0.00000001):0.00000001,(MZ487984
:0.00000001,MW643871
:0.00028469):0.00028457):0.00000001,((MZ473158
:0.00000001,MZ473123
:0.00028470):0.00028471,(MZ505778
:0.00000001,(MZ505917
:0.00028468,(MZ363552
:0.00028503,OE995640
:0.00028509):0.00000001):0.00000001):0.00000001):0.00028463):0.00000001):0.00000001):0.00000001,MZ148592
:0.00028456):0.00000001):0.00000001,(MZ295029
:0.00000001,OD944397
:0.00028463):0.00028460):0.00000001,(MW916707
:0.00028499,(OA980790
:0.00028486,((((MW722157
:0.00057006,MW747990
:0.00028486):0.00000001,MW808488
:0.00028469):0.00000001,MZ267329
:0.00000001):0.00000001,(MW739679
:0.00028489,MZ569991
:0.00028465):0.00000001):0.00000001):0.00028467):0.00000001):0.00000001,(MW075803
:0.00028453,(((((MZ578769
:0.00000001,((OA973837
:0.00028472,MZ211020
:0.00028532):0.00000001,MZ258625
:0.00028467):0.00000001):0.00000001,((OA977094
:0.00028457,(MW411890
:0.00056989,((MW708438
:0.00000001,MW550483
:0.00028554):0.00003130,(MZ635760
:0.00028516,((MZ635577
:0.00000001,MZ236104
:0.00085793):0.00000001,(MW700413
:0.00028511,MW825878
:0.00057073):0.00000001):0.00000001):0.00055216):0.00027356):0.00000001):0.00000001,MZ373403
:0.00028596):0.00000001):0.00000001,(MZ512770
:0.00000001,(MW986591
:0.00057044,((((((MZ257542
:0.00028504,(MZ341958
:0.00028532,(MZ434547
:0.00000001,MZ164700
:0.00028516):0.00028508):0.00000001):0.00000001,(((MW883324
:0.00028505,(MZ126709
:0.00028502,MZ436896
:0.00057038):0.00000001):0.00000001,((MW991613
:0.00028509,MZ254020
:0.00028506):0.00000001,(MZ037843
:0.00028507,MW941211
:0.00028510):0.00000001):0.00000001):0.00000001,MZ664014
:0.00028502):0.00000001):0.00000001,((((MZ100165
:0.00028507,MZ153466
:0.00028500):0.00000001,(MZ664025
:0.00000001,MZ664015
:0.00028516):0.00028509):0.00000001,(MW943044
:0.00028522,MZ363649
:0.00028503):0.00000001):0.00000001,(MZ290571
:0.00028548,MZ002040
:0.00028504):0.00000001):0.00000001):0.00000001,MZ143563
:0.00028506):0.00000001,(((((MZ257183
:0.00000001,MW987266
:0.00028525):0.00000001,((MW993458
:0.00028571,((MW985014
:0.00028510,(((MZ005043
:0.00028510,MW985372
:0.00028515):0.00000001,((MZ448966
:0.00000001,MZ036049
:0.00028520):0.00085643,((MZ187757
:0.00028592,(MW989957
:0.00028591,(MZ619694
:0.00000001,MZ082902
:0.00028598):0.00000001):0.00000001):0.00028555,(MZ260341
:0.00000001,MZ083872
:0.00028524):0.00028520):0.00000001):0.00000001):0.00000001,(MZ008944
:0.00028518,(MZ284526
:0.00028530,MZ257554
:0.00000001):0.00000001):0.00028516):0.00000001):0.00000001,MZ213136
:0.00000001):0.00000001):0.00028522,MZ208955
:0.00028507):0.00000001):0.00000001,MZ143923
:0.00028496):0.00000001,((((MW911341
:0.00000001,MW911347
:0.00000001):0.00028504,(MZ512654
:0.00000001,MZ702395
:0.00000001):0.00000001):0.00000001,MW985329
:0.00028502):0.00000001,(((MZ579088
:0.00028524,MZ497863
:0.00028503):0.00000001,((MW993290
:0.00028513,MZ331108
:0.00028510):0.00000001,(MZ454759
:0.00028512,MW968262
:0.00057046):0.00000001):0.00000001):0.00000001,MZ664021
:0.00028506):0.00000001):0.00000001):0.00000001,(MZ664001
:0.00028790,(MZ287839
:0.00028507,MW941748
:0.00028517):0.00000001):0.00000001):0.00000001):0.00000001,(MZ404398
:0.00000001,MZ260210
:0.00028505):0.00028499):0.00000001):0.00028484):0.00028460):0.00000001,(FR994661
:0.00028494,(OA997693
:0.00056991,MW738638
:0.00028448):0.00000001):0.00000001):0.00000001,(MZ411525
:0.00000001,MZ022818
:0.00000001):0.00028484):0.00000001):0.00028463):0.00000001,(MW851112
:0.00000001,MW941466
:0.00028475):0.00028461):0.00000001,(((MW808320
:0.00000001,(OA992752
:0.00028462,OA992937
:0.00028472):0.00000001):0.00000001,(OA968819
:0.00028466,OB983572
:0.00056979):0.00000001):0.00000001,OD910364
:0.00028465):0.00028462):0.00000001,(LR877772
:0.00028468,(MZ378760
:0.00000001,(MW550625
:0.00028472,(OD914081
:0.00028477,OA972023
:0.00057023):0.00000001):0.00000001):0.00000001):0.00028463):0.00000001,MW735569
:0.00028466):0.00000001,((MW993422
:0.00000001,(MW584934
:0.00028488,(MW693034
:0.00028482,(OA967612
:0.00028482,(OA979702
:0.00000001,OA980513
:0.00028498):0.00028479):0.00000001):0.00000001):0.00000001):0.00000001,MZ003484
:0.00028473):0.00028463):0.00000001,(MZ499219
:0.00000001,OA968896
:0.00028474):0.00028460):0.00000001,(MW635188
:0.00000001,OD916279
:0.00056967):0.00028460):0.00000001,(OC996108
:0.00028497,(((OD905660
:0.00000001,MW708708
:0.00056973):0.00028498,OA994847
:0.00028486):0.00000001,((((MW698086
:0.00028491,OA980166
:0.00028484):0.00000001,OB984066
:0.00028490):0.00000001,((OA997755
:0.00028489,OA984926
:0.00000001):0.00000001,(OC996459
:0.00028481,MW731043
:0.00028497):0.00000001):0.00000001):0.00000001,((OD901827
:0.00000001,OC996370
:0.00028479):0.00000001,(((OB986242
:0.00028479,OA975411
:0.00028497):0.00000001,(((OC998716
:0.00028487,OB994180
:0.00028480):0.00000001,((OB983540
:0.00028479,OD913168
:0.00028482):0.00000001,(OB985208
:0.00028480,(OA978234
:0.00000001,OB995250
:0.00028558):0.00028523):0.00000001):0.00000001):0.00000001,(((OE998850
:0.00000001,OU000012
:0.00056968):0.00028478,(OA992269
:0.00000001,(OA991874
:0.00000001,(OA972067
:0.00000001,OA995660
:0.00028501):0.00028504):0.00028508):0.00028492):0.00000001,MZ619519
:0.00000001):0.00000001):0.00000001):0.00000001,(OA982656
:0.00000001,(OB991352
:0.00000001,OD903625
:0.00028467):0.00028470):0.00028480):0.00000001):0.00000001):0.00000001):0.00000001):0.00028488):0.00000001,(MT470144
:0.00028473,(OB995983
:0.00028479,MW930384
:0.00000001):0.00000001):0.00028463):0.00000001,MW947529
:0.00028480):0.00000001,((MZ499333
:0.00028465,MW739160
:0.00000001):0.00028459,((((OD997264
:0.00028487,OB990649
:0.00028534):0.00000001,(MW420084
:0.00028596,MZ028692
:0.00057005):0.00000001):0.00000001,(OA982533
:0.00000001,OB986680
:0.00028556):0.00028489):0.00000001,((OD997740
:0.00028500,MZ490279
:0.00000001):0.00000001,(MW993834
:0.00028486,(OB987176
:0.00000001,OB997551
:0.00028449):0.00028454):0.00000001):0.00000001):0.00000001):0.00028463):0.00000001,(OD907728
:0.00028463,(((((MW447630
:0.00028461,OB987532
:0.00028452):0.00000001,OB994280
:0.00028466):0.00000001,MW925502
:0.00000001):0.00000001,((OA969687
:0.00028455,OA998177
:0.00028466):0.00000001,OB988894
:0.00028458):0.00000001):0.00000001,(MW993309
:0.00000001,MW704347
:0.00028469):0.00028456):0.00000001):0.00028457):0.00000001,MZ245521
:0.00028467):0.00000001,(((MZ231586
:0.00028463,MW792777
:0.00056917):0.00000001,(MW633899
:0.00000001,(MW548908
:0.00028457,(MW973983
:0.00000001,MW922993
:0.00028463):0.00028455):0.00000001):0.00000001):0.00027385,(MZ622340
:0.00000001,MZ622591
:0.00028506):0.00025563):0.00004033):0.00000001,MW708589
:0.00028469):0.00000001):0.00000001,((((MZ472075
:0.00028464,MZ232042
:0.00028468):0.00000001,OA966151
:0.00000001):0.00000001,(MW758831
:0.00028445,MW705155
:0.00028471):0.00000001):0.00000001,MZ373480
:0.00056964):0.00028460):0.00000001,(MW864298
:0.00028488,(MW693558
:0.00028470,(MZ167006
:0.00000001,MW808645
:0.00028451):0.00000001):0.00000001):0.00028484):0.00000001):0.00000001,((((MW929656
:0.00028469,MW929518
:0.00028440):0.00000001,OA976149
:0.00028488):0.00000001,MZ487722
:0.00000001):0.00000001,((MW758597
:0.00028451,MW706658
:0.00000001):0.00028444,(((MW850936
:0.00000001,MW669215
:0.00028454):0.00028439,MW870852
:0.00028478):0.00000001,((MZ499797
:0.00000001,MW646665
:0.00028435):0.00000001,((MZ451447
:0.00000001,MW778239
:0.00028459):0.00028448,(MZ233862
:0.00028435,(MZ471687
:0.00000001,(MW896177
:0.00000001,MZ100653
:0.00028453):0.00028528):0.00028431):0.00000001):0.00000001):0.00000001):0.00000001):0.00028448):0.00028467):0.00000001):0.00000001,(MW689098
:0.00000001,OC996022
:0.00056995):0.00028457):0.00000001):0.00000001,(MZ473122
:0.00000001,(MZ544891
:0.00028463,(MZ233538
:0.00028463,MZ544783
:0.00000001):0.00000001):0.00028459):0.00028461):0.00000001,(MW812504
:0.00028467,(MZ073883
:0.00056949,MW749950
:0.00000001):0.00000001):0.00028461):0.00000001,(MW848089
:0.00000001,(MW929718
:0.00000001,MW720322
:0.00085577):0.00028464):0.00028457):0.00000001,(OA993150
:0.00057005,((((MZ662763
:0.00000001,MW985333
:0.00085588):0.00000001,MW876866
:0.00028483):0.00000001,(OA964054
:0.00028485,(((MZ471782
:0.00000001,(MW665790
:0.00000001,(MZ224374
:0.00000001,MW731048
:0.00057006):0.00028525):0.00028556):0.00028517,MW864043
:0.00028473):0.00000001,MW942337
:0.00028485):0.00000001):0.00000001):0.00000001,MT627618
:0.00028510):0.00000001):0.00028468):0.00000001,MZ489872
:0.00028467):0.00000001,((LR815576
:0.00000001,OA990151
:0.00028461):0.00000001,(MZ258689
:0.00028453,(MW555889
:0.00028461,MZ513879
:0.00000001):0.00000001):0.00028452):0.00028455):0.00000001,(MW993055
:0.00000001,(MW976906
:0.00028499,MW420179
:0.00028480):0.00000001):0.00028464):0.00000001,(MW750091
:0.00000001,MZ469194
:0.00056919):0.00028470):0.00000001,((MW590891
:0.00028471,MZ666699
:0.00000001):0.00000001,(OA967758
:0.00000001,MW749324
:0.00028472):0.00028486):0.00028467):0.00000001):0.00000001,(MW696425
:0.00056963,(OA967708
:0.00000001,(OA992708
:0.00028492,OA968238
:0.00028448):0.00000001):0.00000001):0.00028470):0.00000001,(MZ544856
:0.00028448,(((((MW902913
:0.00000001,(MW863731
:0.00000001,MT818587
:0.00028454):0.00028456):0.00028455,MW420178
:0.00028455):0.00000001,MZ471599
:0.00000001):0.00000001,OA968488
:0.00028470):0.00000001,(MZ391028
:0.00028460,MZ244371
:0.00028467):0.00000001):0.00000001):0.00028463):0.00000001,(MW766759
:0.00000001,OA993367
:0.00028472):0.00028460):0.00000001):0.00000001,(MW935512
:0.00000001,FR999481
:0.00028471):0.00028460):0.00000001):0.00000001,((((((((FR998368
:0.00000001,OA970038
:0.00028495):0.00028494,(OA976837
:0.00000001,((MZ367865
:0.00000001,(MZ239079
:0.00057110,(MZ684693
:0.00000001,MZ434011
:0.00028498):0.00000001):0.00057020):0.00028483,(OD964409
:0.00028486,MZ151545
:0.00000001):0.00000001):0.00028486):0.00028484):0.00000001,(((OD899509
:0.00000001,OC998170
:0.00028520):0.00028504,(((MW422071
:0.00000001,(OA973781
:0.00000001,(OA968052
:0.00000001,OA974850
:0.00028514):0.00028499):0.00028487):0.00000001,((OD952555
:0.00057059,(OD908686
:0.00028496,OA970104
:0.00028501):0.00000001):0.00000001,OA968726
:0.00028491):0.00000001):0.00000001,OA970190
:0.00028507):0.00000001):0.00028487,(MW883248
:0.00057136,(OC998681
:0.00028533,((((OA991273
:0.00028489,(OA995418
:0.00028490,OA984096
:0.00057019):0.00000001):0.00000001,OB988072
:0.00028502):0.00000001,((OC997839
:0.00028645,OA981908
:0.00028497):0.00000001,(OA995721
:0.00028496,OB985616
:0.00028495):0.00000001):0.00000001):0.00000001,((OA995893
:0.00028497,OA990794
:0.00028503):0.00000001,OA967653
:0.00000001):0.00000001):0.00000001):0.00028546):0.00028520):0.00000001):0.00000001,((OA971587
:0.00028480,OA995359
:0.00056987):0.00000001,FR998355
:0.00028486):0.00000001):0.00000001,MZ596269
:0.00000001):0.00000001,(OA994887
:0.00000001,(((MW942409
:0.00000001,MW829324
:0.00028541):0.00028545,(MW547489
:0.00000001,MW533290
:0.00028531):0.00028579):0.00000001,(OD913782
:0.00000001,OD922505
:0.00028594):0.00028553):0.00028543):0.00028512):0.00000001,(((((FR999093
:0.00028480,OA975806
:0.00028479):0.00000001,((FR990686
:0.00028490,(OA993752
:0.00004060,OA969661
:0.00027361):0.00025560):0.00000001,(OA975885
:0.00028478,(OA969406
:0.00028479,(OE999576
:0.00000001,OA975063
:0.00000001):0.00028511):0.00000001):0.00000001):0.00000001):0.00000001,OA966503
:0.00028478):0.00000001,((OB986659
:0.00000001,OD923865
:0.00028510):0.00057030,(((OD986534
:0.00028555,(OE999989
:0.00057331,FR990768
:0.00028481):0.00000001):0.00000001,(MZ093210
:0.00000001,(MZ087806
:0.00028513,(MZ042991
:0.00000001,(MZ282754
:0.00028483,(MZ684370
:0.00000001,MZ684521
:0.00028497):0.00000001):0.00028479):0.00000001):0.00028503):0.00028479):0.00000001,(((OE997434
:0.00000001,FR990298
:0.00028480):0.00028483,OD910912
:0.00028480):0.00000001,MW863821
:0.00000001):0.00000001):0.00000001):0.00028493):0.00000001,((OA966454
:0.00028482,((OA970533
:0.00028488,OA970565
:0.00000001):0.00028478,(OA975304
:0.00000001,(MW778965
:0.00057044,((MW792857
:0.00028490,(MW696245
:0.00028501,MZ500243
:0.00000001):0.00000001):0.00028501,MZ404446
:0.00000001):0.00000001):0.00028502):0.00028489):0.00000001):0.00000001,OA976842
:0.00028482):0.00000001):0.00000001):0.00000001,MW758852
:0.00028489):0.00028471):0.00000001,(MW942162
:0.00028451,(MW941641
:0.00028454,MZ476563
:0.00000001):0.00000001):0.00028456):0.00000001,((MW640719
:0.00000001,((MW681314
:0.00028483,MZ089940
:0.00028475):0.00028480,(((MZ599881
:0.00000001,((MW930625
:0.00028474,MZ008607
:0.00028497):0.00000001,(MW987745
:0.00028562,(MW850136
:0.00000001,(MZ444360
:0.00000001,(((MZ471616
:0.00028478,MZ373491
:0.00085605):0.00000001,(MZ506498
:0.00000001,MZ366708
:0.00028475):0.00000001):0.00000001,MZ506590
:0.00028478):0.00028516):0.00028552):0.00000001):0.00028516):0.00000001):0.00000001,((MW896434
:0.00028475,MZ259003
:0.00028479):0.00000001,MZ490099
:0.00028485):0.00000001):0.00000001,((MZ471387
:0.00028481,MZ544883
:0.00028476):0.00000001,(MZ695300
:0.00028516,MZ471544
:0.00028491):0.00000001):0.00000001):0.00000001):0.00028469):0.00028477,(MW975269
:0.00028466,(MZ490328
:0.00000001,(OA983585
:0.00028477,MW719689
:0.00028566):0.00000001):0.00000001):0.00000001):0.00028472):0.00000001,(OD998378
:0.00028470,(MW990827
:0.00028461,MW860837
:0.00000001):0.00000001):0.00028460):0.00000001,(MW942838
:0.00000001,MW793565
:0.00028459):0.00028458):0.00000001):0.00000001,(FR990203
:0.00028470,(MZ518331
:0.00000001,(MW519770
:0.00057147,OA973041
:0.00028488):0.00000001):0.00000001):0.00028461):0.00000001,(MW850717
:0.00000001,OA977201
:0.00028470):0.00028458):0.00000001,(MW550021
:0.00000001,(MZ259076
:0.00028465,OA966803
:0.00000001):0.00028474):0.00028469):0.00000001):0.00000001):0.00000001,(((MZ233442
:0.00000001,(MW988666
:0.00028416,((MW861085
:0.00000001,MZ635542
:0.00000001):0.00000001,(((MZ297512
:0.00056867,MW693650
:0.00028492):0.00000001,((MZ453873
:0.00028476,(MZ282220
:0.00028482,(MZ662229
:0.00000001,MZ211371
:0.00028472):0.00000001):0.00000001):0.00028450,(MZ635831
:0.00000001,(MZ476106
:0.00028419,MZ667274
:0.00028416):0.00000001):0.00000001):0.00028421):0.00000001,(((MW972476
:0.00028453,(MZ505833
:0.00000001,(MZ592850
:0.00028429,(MW728790
:0.00028421,MW942014
:0.00056909):0.00000001):0.00000001):0.00000001):0.00028421,(((((MW739506
:0.00056874,MZ444377
:0.00028418):0.00000001,(MZ635751
:0.00028414,(MW714376
:0.00000001,MW763602
:0.00056869):0.00028419):0.00000001):0.00000001,(((MW808700
:0.00000001,MW636384
:0.00028489):0.00028458,(MW974092
:0.00028470,MW763748
:0.00000001):0.00085391):0.00000001,(MZ378096
:0.00028417,((MZ206843
:0.00000001,MW738007
:0.00056949):0.00056876,MZ414353
:0.00000001):0.00000001):0.00028414):0.00000001):0.00000001,(((MZ203065
:0.00028430,(MZ206886
:0.00028429,MZ206854
:0.00000001):0.00000001):0.00028420,(MZ636204
:0.00028414,MW858845
:0.00056884):0.00000001):0.00000001,(MZ363993
:0.00028416,(MW987709
:0.00000001,MW974330
:0.00028421):0.00028417):0.00000001):0.00000001):0.00000001,MZ471532
:0.00056862):0.00000001):0.00000001,MZ210700
:0.00028424):0.00000001):0.00000001):0.00000001):0.00028413):0.00000001,MW851935
:0.00056898):0.00028435,(MW984988
:0.00000001,((OB997175
:0.00000001,OD910216
:0.00028488):0.00028482,OA996320
:0.00057062):0.00000001):0.00000001):0.00028456):0.00000001):0.00000001,(MZ430681
:0.00028441,(MW704919
:0.00000001,MW760158
:0.00028460):0.00000001):0.00028461):0.00000001):0.00000001,(MW669779
:0.00057013,(MW778768
:0.00056912,MZ473710
:0.00000001):0.00000001):0.00028458):0.00000001):0.00000001):0.00000001,(MW944327
:0.00000001,(MW973429
:0.00000001,(MZ593586
:0.00028437,(MZ236231
:0.00000001,MW973042
:0.00028413):0.00000001):0.00028420):0.00028439):0.00028457):0.00000001,(MZ500927
:0.00000001,MW879581
:0.00028484):0.00028467):0.00000001,((OE998815
:0.00028469,((((OA984840
:0.00028456,MW548941
:0.00028496):0.00000001,MZ506462
:0.00028469):0.00000001,MZ500595
:0.00000001):0.00000001,(MZ260399
:0.00028448,MZ456014
:0.00028468):0.00000001):0.00000001):0.00000001,MW590927
:0.00028500):0.00028472):0.00000001,(MZ025166
:0.00028464,MW735256
:0.00000001):0.00028458):0.00000001,(MZ622503
:0.00000001,MZ075714
:0.00028464):0.00028456):0.00000001,(MZ444221
:0.00000001,LR884022
:0.00028454):0.00028454):0.00000001,(MW491042
:0.00028445,MT856453
:0.00000001):0.00028461):0.00000001):0.00000001):0.00000001,(MW993495
:0.00028473,MW782782
:0.00000001):0.00028460):0.00000001,(MW974938
:0.00028475,(((((OB984473
:0.00028579,(OA991010
:0.00028553,OB993805
:0.00028558):0.00000001):0.00028511,(MZ622359
:0.00028476,MZ619355
:0.00000001):0.00000001):0.00000001,((OD998094
:0.00028511,(OE996556
:0.00000001,(OU008998
:0.00028466,OU000162
:0.00028473):0.00000001):0.00000001):0.00028469,OA967096
:0.00028481):0.00000001):0.00000001,(OA970943
:0.00028478,(OA983559
:0.00028482,MZ469227
:0.00028453):0.00000001):0.00000001):0.00000001,(MZ235488
:0.00028481,(MW942056
:0.00028487,MT706146
:0.00028506):0.00000001):0.00000001):0.00000001):0.00028465):0.00000001,(MW974556
:0.00000001,(MW672635
:0.00000001,MZ473221
:0.00085501):0.00028463):0.00028460):0.00000001):0.00000001,((((((MW672673
:0.00028499,MZ557465
:0.00028595):0.00000001,MZ619163
:0.00000001):0.00000001,MW990041
:0.00028450):0.00000001,(MZ499929
:0.00028453,MW897373
:0.00056944):0.00000001):0.00000001,(MT470108
:0.00028493,OA996881
:0.00028473):0.00000001):0.00000001,MW485908
:0.00056954):0.00028470):0.00000001,OA980287
:0.00028485):0.00000001,(MZ267431
:0.00056981,(((OA968632
:0.00028487,MW967250
:0.00028574):0.00000001,(MW566563
:0.00028463,MW697805
:0.00057003):0.00000001):0.00000001,((MW967227
:0.00057027,MW898772
:0.00028479):0.00000001,MZ488244
:0.00000001):0.00000001):0.00000001):0.00028465):0.00000001,(MW882504
:0.00028484,(MW882477
:0.00000001,(MW731158
:0.00028472,MW490811
:0.00056954):0.00000001):0.00000001):0.00028460):0.00000001):0.00000001,(MW592627
:0.00028453,(MW904280
:0.00028463,MW733620
:0.00000001):0.00000001):0.00028482):0.00000001,((MW741669
:0.00028462,MW777533
:0.00000001):0.00028455,(((((MZ056339
:0.00056983,OD999925
:0.00028465):0.00000001,MW669207
:0.00028469):0.00000001,MW645702
:0.00028450):0.00000001,(MZ622312
:0.00000001,OB994313
:0.00028469):0.00000001):0.00000001,(((MW704703
:0.00028456,MZ212338
:0.00028469):0.00000001,MW735018
:0.00028485):0.00000001,(MW942049
:0.00000001,MW586476
:0.00028500):0.00028517):0.00000001):0.00000001):0.00028467):0.00000001,(OD917808
:0.00114343,(MZ619156
:0.00000001,OA969491
:0.00028467):0.00000001):0.00028461):0.00000001,(MW929715
:0.00000001,(OD898742
:0.00028483,(MZ025822
:0.00028475,HG998412
:0.00000001):0.00000001):0.00028483):0.00028472):0.00000001,((((MZ367869
:0.00000001,MW647969
:0.00028500):0.00028498,MW866389
:0.00000001):0.00000001,((OA977222
:0.00028470,OB992690
:0.00056962):0.00000001,(MZ144418
:0.00028496,(((MZ635513
:0.00028465,MZ496855
:0.00028458):0.00000001,(MZ570039
:0.00028460,MW796712
:0.00028458):0.00000001):0.00000001,MZ636124
:0.00000001):0.00000001):0.00028463):0.00000001):0.00000001,(MZ236403
:0.00028459,MZ085352
:0.00000001):0.00028486):0.00028465):0.00000001,((OA968544
:0.00028500,(((MZ391159
:0.00028448,MW522500
:0.00028455):0.00000001,(MZ702326
:0.00000001,MW719962
:0.00028457):0.00000001):0.00000001,(OD902567
:0.00028474,MW666555
:0.00028460):0.00000001):0.00000001):0.00000001,MZ373827
:0.00028450):0.00028464):0.00000001,MZ473418
:0.00028460):0.00000001):0.00000001,(((OD898895
:0.00000001,FR991358
:0.00056934):0.00028453,(MW848920
:0.00028458,MZ020651
:0.00000001):0.00000001):0.00028461,(((MW486183
:0.00085554,(MW921616
:0.00000001,(MW925148
:0.00000001,MW206401
:0.00028523):0.00028516):0.00028493):0.00000001,OA981845
:0.00028500):0.00000001,(MZ493920
:0.00000001,MZ060781
:0.00028531):0.00000001):0.00000001):0.00028474):0.00000001):0.00000001,((MW928193
:0.00028453,MW925450
:0.00000001):0.00000001,(MW882486
:0.00000001,((MW643313
:0.00057036,((MZ498729
:0.00000001,MW780481
:0.00028499):0.00000001,(MZ164836
:0.00028482,(MZ611549
:0.00028493,MW792913
:0.00057119):0.00000001):0.00000001):0.00000001):0.00028479,(MZ256067
:0.00028478,(MZ635541
:0.00000001,MZ405168
:0.00028469):0.00000001):0.00000001):0.00056964):0.00028452):0.00028455):0.00000001):0.00000001):0.00000001):0.00000001):0.00000001,(((((MW967812
:0.00000001,(MW562769
:0.00028462,(MZ684154
:0.00028426,(((MZ373602
:0.00056866,((MW876943
:0.00000001,((MW837304
:0.00028432,(MZ437176
:0.00000001,(MW788776
:0.00000001,(MW837536
:0.00028437,MW788784
:0.00000001):0.00028441):0.00028450):0.00000001):0.00056895,(MZ619232
:0.00000001,(MZ471580
:0.00000001,MW577782
:0.00028431):0.00028420):0.00000001):0.00028414):0.00028411,(MZ471565
:0.00000001,MZ385541
:0.00028407):0.00000001):0.00028417):0.00000001,(MZ490047
:0.00000001,(MW837377
:0.00028406,MZ490056
:0.00028422):0.00000001):0.00028422):0.00000001,((MZ444490
:0.00028419,MZ444314
:0.00057093):0.00000001,MZ622416
:0.00000001):0.00000001):0.00000001):0.00000001):0.00028643):0.00028491,MW777490
:0.00057060):0.00000001,MZ680848
:0.00000001):0.00000001,((MZ084623
:0.00056990,(MW974000
:0.00000001,MZ635987
:0.00028499):0.00000001):0.00028483,MW550493
:0.00028473):0.00000001):0.00000001,((MW865433
:0.00028466,MW766743
:0.00000001):0.00028474,(MW902529
:0.00028503,MW681299
:0.00000001):0.00028491):0.00000001):0.00028467):0.00000001):0.00000001,((MZ457505
:0.00000001,MW483419
:0.00028450):0.00028454,((MZ256075
:0.00028454,(MW217399
:0.00028465,MW973150
:0.00028469):0.00000001):0.00000001,(MZ543423
:0.00000001,MW564886
:0.00028463):0.00000001):0.00000001):0.00028479):0.00000001,MW864400
:0.00028495):0.00000001,(MW720080
:0.00028459,(OA975266
:0.00028472,MZ512781
:0.00000001):0.00000001):0.00028469):0.00000001):0.00000001,(MZ036971
:0.00027335,((OD918704
:0.00000001,OD927721
:0.00028431):0.00028440,(MZ363526
:0.00000001,(MZ391163
:0.00028443,((MW777347
:0.00028487,(MZ297553
:0.00000001,(MW733682
:0.00028450,MW696256
:0.00028451):0.00000001):0.00000001):0.00028458,OD997787
:0.00056950):0.00000001):0.00000001):0.00000001):0.00004068):0.00025521):0.00000001,(MZ256280
:0.00000001,MW634429
:0.00028483):0.00028477):0.00000001,(MW933525
:0.00000001,OA973492
:0.00028472):0.00028460):0.00000001,(MZ360810
:0.00028497,(((MZ682264
:0.00000001,(MW942663
:0.00028481,(MZ158326
:0.00028480,MW808597
:0.00028475):0.00000001):0.00000001):0.00000001,(MW411907
:0.00028497,MT607609
:0.00028497):0.00000001):0.00000001,(MZ171577
:0.00028497,MZ233539
:0.00028523):0.00000001):0.00000001):0.00028471):0.00000001,(MW816321
:0.00000001,OU008050
:0.00028518):0.00028475):0.00000001,(MZ266395
:0.00028466,((BS000888
:0.00000001,(MZ331042
:0.00000001,(MW777547
:0.00028459,(MW667217
:0.00028453,MW942680
:0.00000001):0.00000001):0.00028481):0.00056944):0.00028483,(((MW705264
:0.00028463,FR991156
:0.00028466):0.00000001,LC638674
:0.00000001):0.00000001,((LC636484
:0.00028460,MW938129
:0.00028458):0.00000001,BS000755
:0.00028463):0.00000001):0.00000001):0.00000001):0.00028457):0.00000001):0.00000001,(MW521770
:0.00028464,MW223123
:0.00000001):0.00028456):0.00000001,(MW777150
:0.00028481,((((MZ305381
:0.00028481,MZ233620
:0.00086007):0.00000001,(MW902304
:0.00028491,MW638566
:0.00028503):0.00000001):0.00000001,(((MZ437209
:0.00000001,(MW941268
:0.00000001,MW870496
:0.00028484):0.00028478):0.00028485,MW640752
:0.00028482):0.00000001,MZ231591
:0.00028517):0.00000001):0.00000001,(((MW715069
:0.00000001,MW708860
:0.00028459):0.00028474,MW783072
:0.00028473):0.00000001,MZ500219
:0.00000001):0.00000001):0.00000001):0.00028467):0.00000001,(MZ284635
:0.00000001,MZ366446
:0.00028480):0.00028461):0.00000001,((OB985314
:0.00114186,(MW763287
:0.00000001,OD923812
:0.00028473):0.00000001):0.00000001,MZ462319
:0.00028447):0.00028458):0.00000001,(MW958132
:0.00000001,(MW749317
:0.00000001,MW793232
:0.00028493):0.00028481):0.00028462):0.00000001):0.00000001,((((OA993480
:0.00028471,(MZ498543
:0.00000001,MZ258808
:0.00028501):0.00028481):0.00000001,(OD997380
:0.00000001,FR991615
:0.00028514):0.00028487):0.00000001,MW548311
:0.00000001):0.00000001,MZ259338
:0.00028476):0.00028462):0.00000001):0.00000001):0.00000001):0.00000001,((MW704528
:0.00000001,MW766753
:0.00028478):0.00028460,(MZ206869
:0.00000001,MW793167
:0.00028475):0.00028460):0.00000001):0.00000001,MW882521
:0.00028460):0.00000001):0.00000001,(MW739218
:0.00028452,(MW938251
:0.00000001,MW638990
:0.00028456):0.00000001):0.00028455):0.00000001):0.00000001,(OA979657
:0.00000001,OB982400
:0.00028468):0.00028458):0.00000001,(MZ488211
:0.00028605,(OB983994
:0.00028458,MT628049
:0.00000001):0.00000001):0.00028463):0.00000001,(MW941386
:0.00028487,(((MW778679
:0.00028482,MZ260571
:0.00028544):0.00000001,(MW984740
:0.00000001,MZ619518
:0.00028471):0.00000001):0.00000001,((OA977080
:0.00028482,MZ259047
:0.00028479):0.00000001,MW669459
:0.00028479):0.00000001):0.00000001):0.00028465):0.00000001,MW681054
:0.00028488):0.00000001,((((MW891310
:0.00028468,MZ231409
:0.00085921):0.00000001,(MZ404371
:0.00000001,MZ635646
:0.00028472):0.00000001):0.00000001,MW734274
:0.00028458):0.00000001,MW984690
:0.00028462):0.00028457):0.00000001):0.00000001):0.00000001,(OA992199
:0.00028447,(MZ473355
:0.00000001,(MZ297539
:0.00028473,(MZ271263
:0.00000001,MZ164650
:0.00028444):0.00028447):0.00000001):0.00000001):0.00028458):0.00000001,(OA971019
:0.00028468,(((OA981842
:0.00028448,(OB983076
:0.00028438,(OA972072
:0.00000001,((OB982718
:0.00028488,OD913574
:0.00028444):0.00000001,(((OA982014
:0.00000001,OD919374
:0.00028452):0.00000001,(OB982902
:0.00028449,OB986409
:0.00028445):0.00000001):0.00000001,OB983973
:0.00028458):0.00000001):0.00028441):0.00028452):0.00000001):0.00000001,((OB994246
:0.00028439,(OD899044
:0.00028438,OA995678
:0.00028436):0.00000001):0.00000001,(OD913538
:0.00028434,OB995380
:0.00028435):0.00000001):0.00000001):0.00000001,HG996817
:0.00000001):0.00000001):0.00028449):0.00000001,(MW922966
:0.00000001,((OA995320
:0.00000001,OB999226
:0.00028436):0.00028436,(MW930449
:0.00028509,MW804822
:0.00057021):0.00028451):0.00000001):0.00028480):0.00000001):0.00000001,(MW923436
:0.00000001,(MZ498498
:0.00056950,OB998833
:0.00028446):0.00000001):0.00028457):0.00000001):0.00000001,(MW966063
:0.00000001,OD930551
:0.00028440):0.00028455):0.00000001,(MZ028734
:0.00000001,OA983816
:0.00028452):0.00028460):0.00000001,(MW731774
:0.00000001,(OA981776
:0.00000001,OA990971
:0.00028449):0.00028445):0.00028457):0.00000001,(MW984919
:0.00000001,OA979189
:0.00028466):0.00028460):0.00000001,(MZ268601
:0.00000001,(OD997971
:0.00028478,((OD997705
:0.00000001,FR990692
:0.00028461):0.00028472,(OD997661
:0.00000001,(OD998191
:0.00028484,(OD998116
:0.00028470,OU007131
:0.00056992):0.00000001):0.00000001):0.00000001):0.00000001):0.00028468):0.00028461):0.00000001,(MW921657
:0.00000001,MT847224
:0.00056968):0.00028462):0.00000001):0.00000001,(MW720209
:0.00000001,MW825433
:0.00028457):0.00028456):0.00000001,MZ622538
:0.00028478):0.00000001,MW783328
:0.00028458):0.00000001,MW549224
:0.00028459):0.00000001,((((((((OA969969
:0.00028456,FR998818
:0.00028456):0.00000001,OA977059
:0.00028461):0.00000001,(MW666302
:0.00028466,OA980920
:0.00028469):0.00000001):0.00000001,MZ002918
:0.00000001):0.00000001,OA989587
:0.00028479):0.00000001,((OA983062
:0.00000001,OB982265
:0.00028488):0.00028474,LR963329
:0.00028458):0.00000001):0.00000001,(((OA970637
:0.00028462,OA968892
:0.00028456):0.00000001,OA970590
:0.00028461):0.00000001,OA981655
:0.00028456):0.00000001):0.00000001,((MZ622434
:0.00028458,MZ473827
:0.00000001):0.00056921,(MT972345
:0.00028509,MZ187413
:0.00000001):0.00000001):0.00028448):0.00028466):0.00000001,(MZ496862
:0.00000001,MZ505902
:0.00028469):0.00028470):0.00000001,(OA982766
:0.00028489,((OA968481
:0.00028464,OB994113
:0.00028462):0.00000001,((OD898220
:0.00028471,(OB990583
:0.00028465,OC997754
:0.00028461):0.00000001):0.00000001,((OB987554
:0.00028468,(OA972225
:0.00028468,(MW697033
:0.00000001,OC997476
:0.00028470):0.00000001):0.00000001):0.00000001,OA982769
:0.00028460):0.00000001):0.00000001):0.00000001):0.00028464):0.00000001):0.00000001,((MZ498501
:0.00028459,MW994055
:0.00000001):0.00028465,(MW079421
:0.00028469,(MW975668
:0.00000001,(MW693604
:0.00057092,(MW731349
:0.00028605,OA976647
:0.00028473):0.00000001):0.00000001):0.00000001):0.00000001):0.00028463):0.00000001,((MW562013
:0.00000001,(OU009798
:0.00000001,OD914346
:0.00028442):0.00028463):0.00000001,MW425009
:0.00028464):0.00028456):0.00000001,MZ619483
:0.00028461):0.00000001,MW865437
:0.00028469):0.00000001,(MT810922
:0.00000001,OC998381
:0.00056960):0.00028460):0.00000001,(OD914758
:0.00056988,(MW709258
:0.00028597,MW942473
:0.00000001):0.00000001):0.00028461):0.00000001):0.00000001,(((((MW701879
:0.00028510,OA980110
:0.00028486):0.00000001,MZ165743
:0.00000001):0.00000001,((MW868439
:0.00057018,MW941520
:0.00028476):0.00000001,MW974581
:0.00028485):0.00000001):0.00000001,MW696987
:0.00028475):0.00000001,MW783174
:0.00057043):0.00028468):0.00000001,(MZ506369
:0.00028600,OA966253
:0.00000001):0.00028460):0.00000001):0.00000001,(MZ498083
:0.00000001,MZ473381
:0.00028600):0.00028460):0.00000001,((MZ489867
:0.00028599,(OA967768
:0.00056961,MW902127
:0.00000001):0.00000001):0.00028460,(MW739733
:0.00028595,MW730947
:0.00000001):0.00028458):0.00000001):0.00000001,(MZ404370
:0.00000001,MW566249
:0.00028594):0.00028457):0.00000001,(MW666609
:0.00028464,(MW698019
:0.00000001,MW708626
:0.00028595):0.00000001):0.00028457):0.00000001,(MW483325
:0.00056953,((MZ236369
:0.00028370,((MZ635566
:0.00028380,MZ636197
:0.00000001):0.00056812,MZ245633
:0.00028387):0.00000001):0.00028594,MZ544366
:0.00000001):0.00000001):0.00028457):0.00000001,((MZ490438
:0.00028465,MT846435
:0.00000001):0.00028473,(MW901742
:0.00028613,((((MZ453848
:0.00028491,MZ490350
:0.00028479):0.00000001,MW885920
:0.00028486):0.00000001,BS000910
:0.00000001):0.00000001,(MW942462
:0.00028475,((MW891277
:0.00000001,MW634392
:0.00028478):0.00028482,MZ153184
:0.00028465):0.00000001):0.00000001):0.00000001):0.00000001):0.00028468):0.00000001,((((MZ570053
:0.00028468,MW548313
:0.00028465):0.00000001,MZ457481
:0.00000001):0.00000001,((OD903729
:0.00028487,OA967997
:0.00028482):0.00000001,(MW638628
:0.00028479,MZ414405
:0.00028498):0.00000001):0.00000001):0.00000001,MZ592891
:0.00028468):0.00028470):0.00000001):0.00000001,(MW460883
:0.00004066,(MZ497804
:0.00000001,MZ283365
:0.00028456):0.00027336):0.00025529):0.00000001):0.00000001):0.00000001,(MZ378513
:0.00057004,((MW944625
:0.00000001,MW749452
:0.00028491):0.00028482,((MZ471519
:0.00028469,(MW904415
:0.00028487,MW915387
:0.00028465):0.00000001):0.00000001,(MZ619416
:0.00000001,(MW763531
:0.00028479,MZ414467
:0.00028482):0.00000001):0.00000001):0.00000001):0.00000001):0.00028484):0.00000001,(MZ506393
:0.00028609,((MZ695852
:0.00000001,(MW994888
:0.00028582,(OA980388
:0.00028479,MZ038672
:0.00056986):0.00000001):0.00000001):0.00000001,(MT581427
:0.00028547,MZ619166
:0.00028482):0.00000001):0.00000001):0.00028465):0.00000001,((MZ500231
:0.00028488,(MZ497540
:0.00000001,(MZ499444
:0.00028483,MW706300
:0.00028482):0.00000001):0.00000001):0.00028479,((MW483321
:0.00000001,(MW973739
:0.00000001,MW973740
:0.00028497):0.00028485):0.00056964,MW941442
:0.00000001):0.00000001):0.00028465):0.00000001,(MW864473
:0.00028493,MW589629
:0.00000001):0.00028488):0.00000001):0.00000001,(MW959854
:0.00028509,((MZ498092
:0.00028497,(OD945464
:0.00057128,(OD949682
:0.00028562,FR990958
:0.00000001):0.00000001):0.00028523):0.00000001,((MZ449137
:0.00028536,MZ186115
:0.00057012):0.00000001,MZ666528
:0.00000001):0.00000001):0.00000001):0.00028471):0.00000001):0.00000001,((((OU010100
:0.00028493,(MZ231551
:0.00000001,MW559161
:0.00028488):0.00028474):0.00000001,((MW642458
:0.00028425,(MZ635608
:0.00000001,(MW974057
:0.00028433,MZ497592
:0.00028431):0.00000001):0.00000001):0.00028453,((MW583166
:0.00028568,(MZ231616
:0.00028565,MW518857
:0.00000001):0.00000001):0.00028567,OE998285
:0.00028564):0.00000001):0.00000001):0.00000001,MZ635790
:0.00000001):0.00000001,MZ235382
:0.00086399):0.00028470):0.00000001,(MW846016
:0.00000001,MW859368
:0.00028474):0.00028461):0.00000001,(MW901566
:0.00056944,(MZ236372
:0.00028463,MW707742
:0.00000001):0.00000001):0.00028457):0.00000001,(MT818579
:0.00028454,(MZ245541
:0.00000001,(MZ366716
:0.00028470,OA970886
:0.00028470):0.00000001):0.00000001):0.00028462):0.00000001,(((MW935719
:0.00028458,MZ246449
:0.00028497):0.00000001,MW885895
:0.00000001):0.00000001,OA974822
:0.00028464):0.00028464):0.00000001,(OA975086
:0.00056987,(MW704434
:0.00028600,(MZ202876
:0.00000001,(MZ662236
:0.00000001,MW706502
:0.00057034):0.00028478):0.00000001):0.00000001):0.00028460):0.00000001,MZ518264
:0.00028464):0.00000001,(MZ471788
:0.00028597,(MW974297
:0.00028463,(MZ165951
:0.00000001,MZ488215
:0.00056937):0.00000001):0.00000001):0.00028461):0.00000001,(MW673318
:0.00028613,(((((OB995408
:0.00028482,MW411893
:0.00028517):0.00000001,OC998324
:0.00028491):0.00000001,((MW868359
:0.00028481,OA976588
:0.00000001):0.00028479,OB990827
:0.00028491):0.00000001):0.00000001,MZ256122
:0.00000001):0.00000001,(MW634087
:0.00142700,((MW276687
:0.00000001,MW320759
:0.00028584):0.00028560,(OD999023
:0.00000001,(MW959885
:0.00028573,OD903090
:0.00028543):0.00000001):0.00000001):0.00028510):0.00000001):0.00000001):0.00028468):0.00000001):0.00000001,(MW708239
:0.00028466,(OC999572
:0.00028490,MT627920
:0.00000001):0.00000001):0.00028457):0.00000001,(MW805141
:0.00028455,(MW714033
:0.00000001,FR990535
:0.00028494):0.00000001):0.00028461):0.00000001,(OE999023
:0.00000001,OE995647
:0.00028498):0.00028460):0.00000001,((FR990655
:0.00057054,FR991009
:0.00000001):0.00028488,(MW693922
:0.00000001,(MZ487861
:0.00028461,MW973947
:0.00028456):0.00000001):0.00000001):0.00028456):0.00000001,(LR882071
:0.00028493,(MW696958
:0.00000001,(MZ152143
:0.00028561,OE996170
:0.00028463):0.00000001):0.00000001):0.00028458):0.00000001,(MZ070553
:0.00028496,(MZ681132
:0.00000001,(MW315979
:0.00028472,MW490890
:0.00028463):0.00000001):0.00000001):0.00028460):0.00000001,(((OD904985
:0.00028498,(MW812536
:0.00056960,MW925281
:0.00000001):0.00000001):0.00028461,(MW667445
:0.00000001,FR990425
:0.00028497):0.00028460):0.00000001,(MW865850
:0.00000001,((MZ082705
:0.00028459,(MZ056055
:0.00000001,MW666291
:0.00028449):0.00000001):0.00028454,(((MZ498296
:0.00000001,(MW985292
:0.00028465,MW792803
:0.00028459):0.00000001):0.00000001,(MZ377874
:0.00028454,MW780098
:0.00028465):0.00000001):0.00000001,(MZ037070
:0.00028745,(MW863874
:0.00028482,MW667521
:0.00000001):0.00028465):0.00000001):0.00000001):0.00028474):0.00028468):0.00000001):0.00000001,(MW374921
:0.00028470,(MZ430563
:0.00000001,(OU000342
:0.00000001,HG993794
:0.00028527):0.00028499):0.00028461):0.00000001):0.00000001,(MZ023690
:0.00000001,(OE997829
:0.00028494,OB999065
:0.00056976):0.00000001):0.00028460):0.00000001,((OD907692
:0.00114605,(((((MW185184
:0.00028560,OE998036
:0.00000001):0.00028527,(MW992834
:0.00000001,(MW831564
:0.00000001,MW831562
:0.00028537):0.00028525):0.00028546):0.00000001,((((LR898724
:0.00000001,OD997634
:0.00028542):0.00028517,(((HG993851
:0.00000001,MW653862
:0.00057042):0.00028525,HG993853
:0.00000001):0.00028529,OE997280
:0.00028535):0.00000001):0.00000001,((((((((MW156784
:0.00028569,MW276710
:0.00028565):0.00000001,((((((MW277409
:0.00028563,(MW321411
:0.00028560,MW156208
:0.00028562):0.00000001):0.00000001,((MW184111
:0.00028569,MW277368
:0.00028561):0.00000001,((MT970821
:0.00028564,(MW276681
:0.00000001,MW155268
:0.00028564):0.00028560):0.00000001,((MW154821
:0.00028560,(MW276981
:0.00028566,MW184016
:0.00028564):0.00000001):0.00000001,MW277076
:0.00028564):0.00000001):0.00000001):0.00000001):0.00000001,(MW320760
:0.00028561,((MW184858
:0.00028564,(((MW277262
:0.00028572,MW276957
:0.00028560):0.00000001,(((MW277260
:0.00028572,(MW154424
:0.00000001,(MT970310
:0.00028567,MW277428
:0.00028575):0.00000001):0.00000001):0.00028564,(MW183938
:0.00028563,MT970256
:0.00028563):0.00000001):0.00000001,MW154872
:0.00028563):0.00000001):0.00000001,(MW320859
:0.00057187,(MW320948
:0.00000001,(MW320805
:0.00028607,MW276882
:0.00000001):0.00028640):0.00028604):0.00000001):0.00000001):0.00000001,((((MW184194
:0.00028563,((MW321056
:0.00000001,MT745716
:0.00028572):0.00028568,MW156911
:0.00028561):0.00000001):0.00000001,((MW320730
:0.00000001,MW320873
:0.00028559):0.00000001,MW155075
:0.00000001):0.00000001):0.00000001,(MW185176
:0.00028560,MW154947
:0.00000001):0.00000001):0.00000001,MT969836
:0.00028593):0.00000001):0.00000001):0.00000001):0.00000001,((MW155042
:0.00000001,MW155299
:0.00028562):0.00028561,(MW154049
:0.00028566,MW276931
:0.00028559):0.00000001):0.00000001):0.00000001,MT972270
:0.00028567):0.00000001,(((MW320799
:0.00028565,(MW320784
:0.00028563,MW153861
:0.00000001):0.00028578):0.00000001,(MW153145
:0.00028570,(MW277045
:0.00028565,((MW276865
:0.00000001,MW153631
:0.00028582):0.00028573,MW183939
:0.00028566):0.00000001):0.00000001):0.00000001):0.00000001,((((MW184859
:0.00028645,MW320808
:0.00000001):0.00028604,(MT971218
:0.00028562,(MW184835
:0.00028563,MW321388
:0.00000001):0.00000001):0.00028560):0.00000001,(MW153715
:0.00028585,((MZ410617
:0.00000001,(MW184405
:0.00028573,(((MW185445
:0.00000001,MW185440
:0.00028570):0.00028573,MW277255
:0.00000001):0.00000001,(MW321022
:0.00028569,MW185055
:0.00000001):0.00028579):0.00028571):0.00000001):0.00000001,(MW184996
:0.00028576,MW185122
:0.00028576):0.00000001):0.00000001):0.00028568):0.00000001,(((((MW154776
:0.00028570,(MW184268
:0.00028573,MW320824
:0.00000001):0.00000001):0.00028570,(MW184330
:0.00028577,(MW320912
:0.00000001,(MW183984
:0.00028582,MW277394
:0.00028571):0.00000001):0.00000001):0.00028568):0.00000001,MW156241
:0.00028584):0.00000001,(MW321327
:0.00028560,((((MW276714
:0.00000001,MW276763
:0.00028563):0.00028572,MW276964
:0.00028587):0.00000001,MW320910
:0.00028560):0.00000001,(MW185765
:0.00028581,MW320815
:0.00000001):0.00028570):0.00000001):0.00000001):0.00000001,(MW185156
:0.00028565,MW184326
:0.00000001):0.00028564):0.00000001):0.00000001):0.00000001):0.00000001):0.00000001,((MW155255
:0.00028570,(MW184603
:0.00028568,MW321171
:0.00028568):0.00000001):0.00000001,(MW184295
:0.00028575,MW184491
:0.00000001):0.00028569):0.00000001):0.00000001,MW277629
:0.00028568):0.00000001,((MW184827
:0.00028644,(((((((MW276748
:0.00000001,MW185535
:0.00028560):0.00028564,MW184341
:0.00028561):0.00000001,((MW276868
:0.00028563,MW154851
:0.00028562):0.00000001,((MW153873
:0.00028570,(MW154528
:0.00028568,MW154302
:0.00028563):0.00000001):0.00000001,(MW276707
:0.00028590,MW276699
:0.00000001):0.00028568):0.00000001):0.00000001):0.00000001,(MT969819
:0.00028570,MW154017
:0.00028563):0.00000001):0.00000001,MW155121
:0.00028590):0.00000001,MW184115
:0.00057229):0.00000001,MW155538
:0.00028573):0.00000001):0.00000001,((MW321121
:0.00028570,(MW184894
:0.00028570,MW320882
:0.00028564):0.00000001):0.00000001,MW155215
:0.00028566):0.00000001):0.00000001):0.00000001,MT972876
:0.00057196):0.00028560,(OE997426
:0.00057087,OE996472
:0.00028529):0.00000001):0.00000001,(MW184051
:0.00028560,FR990900
:0.00000001):0.00028527):0.00000001):0.00000001,((((MW321282
:0.00028553,OU009138
:0.00000001):0.00028523,(MW184196
:0.00028544,OA990248
:0.00000001):0.00028521):0.00000001,OE998753
:0.00057082):0.00000001,(MW277129
:0.00028553,OD914373
:0.00000001):0.00028523):0.00000001):0.00000001):0.00000001,((((((FR993112
:0.00028540,(OD998144
:0.00057117,(((((OD997573
:0.00028611,OD997068
:0.00000001):0.00028576,OD998276
:0.00028543):0.00000001,OD997993
:0.00028536):0.00000001,(OE998122
:0.00028532,(OA996732
:0.00028646,OU009612
:0.00057425):0.00028473):0.00000001):0.00000001,((OE999306
:0.00028540,OE998136
:0.00028538):0.00000001,LR898760
:0.00000001):0.00000001):0.00000001):0.00000001):0.00028531,(OD998812
:0.00000001,OE995367
:0.00000001):0.00028518):0.00000001,((MZ646043
:0.00000001,((OE998227
:0.00000001,OE999903
:0.00028507):0.00028517,((MZ165945
:0.00000001,MW777424
:0.00028798):0.00115384,(LR898827
:0.00000001,OD986812
:0.00028563):0.00028527):0.00000001):0.00000001):0.00000001,OE999810
:0.00000001):0.00000001):0.00000001,((((OE998840
:0.00028527,(LR963008
:0.00000001,(OE996512
:0.00028513,OE999436
:0.00028518):0.00000001):0.00000001):0.00057096,((MZ306523
:0.00000001,((((MZ169585
:0.00028567,((((((MZ681354
:0.00028820,MZ638416
:0.00000001):0.00028584,MZ154245
:0.00028588):0.00000001,MZ154583
:0.00028586):0.00000001,(MZ639041
:0.00028589,(((((MZ684590
:0.00000001,((MZ386077
:0.00085833,MZ231858
:0.00000001):0.00086033,((MZ637711
:0.00000001,MZ449645
:0.00028574):0.00028576,((MW975075
:0.00000001,MZ077923
:0.00028574):0.00028577,(MZ637640
:0.00000001,MZ045006
:0.00028575):0.00000001):0.00000001):0.00028585):0.00000001):0.00028594,(MZ684287
:0.00000001,MZ690210
:0.00028598):0.00000001):0.00028589,((MZ702345
:0.00000001,MZ638575
:0.00028636):0.00000001,(MZ432275
:0.00028661,(((MZ638605
:0.00028659,((MZ434587
:0.00000001,MZ410160
:0.00057394):0.00028659,MW942915
:0.00028661):0.00000001):0.00000001,((MZ397915
:0.00028656,(MZ073505
:0.00028655,MZ166106
:0.00028655):0.00000001):0.00000001,MZ685333
:0.00000001):0.00000001):0.00000001,((MZ532510
:0.00028659,MZ533377
:0.00028653):0.00000001,((MZ642209
:0.00028659,(MZ579234
:0.00028661,MZ639999
:0.00028655):0.00000001):0.00000001,MZ498380
:0.00028657):0.00000001):0.00000001):0.00000001):0.00028646):0.00028612):0.00000001,((MZ288558
:0.00028589,(MZ638751
:0.00000001,MZ069215
:0.00028600):0.00057211):0.00000001,(((MZ639236
:0.00028693,(MZ194164
:0.00028603,(MZ638273
:0.00000001,(MZ640136
:0.00028601,(MZ472485
:0.00028597,MZ641052
:0.00028636):0.00000001):0.00000001):0.00000001):0.00028587):0.00000001,(MZ344502
:0.00057235,((MZ613543
:0.00000001,(MZ467722
:0.00028585,(MZ401559
:0.00028597,MZ684813
:0.00000001):0.00000001):0.00028596):0.00028614,MZ340781
:0.00000001):0.00000001):0.00028589):0.00000001,(((MZ579232
:0.00028584,(MZ613788
:0.00000001,MZ415949
:0.00028593):0.00000001):0.00028582,(MZ579266
:0.00000001,MZ362947
:0.00028697):0.00057412):0.00000001,(MZ228887
:0.00057257,MZ639613
:0.00000001):0.00028593):0.00000001):0.00000001):0.00000001):0.00000001,((((((MZ349676
:0.00028587,((MZ342217
:0.00057199,MZ491549
:0.00000001):0.00000001,MZ100950
:0.00028586):0.00028582):0.00000001,(((MZ268322
:0.00028589,(MW965116
:0.00028587,MZ090363
:0.00028582):0.00000001):0.00000001,MZ451743
:0.00028578):0.00000001,MZ637624
:0.00028585):0.00000001):0.00000001,(((MZ579417
:0.00000001,(MZ349521
:0.00000001,(MZ433155
:0.00028582,MZ281817
:0.00000001):0.00028589):0.00028599):0.00028589,(MZ184609
:0.00028579,MZ386475
:0.00028609):0.00000001):0.00000001,MZ412206
:0.00028589):0.00000001):0.00000001,(MZ288395
:0.00028585,(MZ344318
:0.00028587,MZ638690
:0.00028586):0.00000001):0.00000001):0.00000001,(MZ672100
:0.00028587,MZ641416
:0.00028589):0.00000001):0.00000001,(((((MZ637870
:0.00028582,MZ642189
:0.00028583):0.00000001,(((((MZ282000
:0.00028589,(MZ639352
:0.00028589,MZ363288
:0.00057221):0.00000001):0.00000001,((((MZ533315
:0.00028587,MZ432358
:0.00028578):0.00000001,MZ257211
:0.00028577):0.00000001,((MZ472597
:0.00028577,MZ257960
:0.00028578):0.00000001,MZ259278
:0.00028584):0.00000001):0.00000001,MZ390187
:0.00028597):0.00000001):0.00000001,MZ161452
:0.00028577):0.00000001,(((((((MZ640317
:0.00028614,MZ333283
:0.00028576):0.00000001,(MZ341891
:0.00057206,MZ358535
:0.00028577):0.00000001):0.00000001,(MZ685996
:0.00000001,MZ640871
:0.00028573):0.00000001):0.00000001,MZ319348
:0.00028572):0.00000001,MZ295897
:0.00057196):0.00028577,MZ640339
:0.00028594):0.00000001,(MZ152585
:0.00028582,(MZ642158
:0.00028587,MZ371300
:0.00028583):0.00000001):0.00000001):0.00000001):0.00000001,(((MZ518411
:0.00000001,(MZ637549
:0.00028589,MZ638341
:0.00000001):0.00028589):0.00028584,(((MZ555245
:0.00028588,MZ059896
:0.00028586):0.00000001,(((MZ217791
:0.00028607,MZ638238
:0.00000001):0.00028589,((MZ410118
:0.00000001,MZ225910
:0.00028590):0.00028591,MZ284100
:0.00028589):0.00000001):0.00000001,(((MZ641737
:0.00028589,((MZ259263
:0.00000001,MZ211871
:0.00057266):0.00028586,MZ539012
:0.00028586):0.00000001):0.00000001,MZ411715
:0.00028581):0.00000001,MW975470
:0.00057237):0.00000001):0.00000001):0.00000001,((MZ341357
:0.00028588,MZ045255
:0.00028590):0.00000001,(MZ288294
:0.00028600,((((MW976294
:0.00028610,(MZ353804
:0.00000001,MZ188295
:0.00028631):0.00028602):0.00000001,((MZ196173
:0.00028601,MZ257419
:0.00028599):0.00000001,MZ637547
:0.00000001):0.00000001):0.00000001,(((MZ256361
:0.00028606,(MZ054907
:0.00028599,(MZ170209
:0.00028627,MZ076183
:0.00000001):0.00028602):0.00000001):0.00000001,(MW975525
:0.00028606,((MZ101395
:0.00028615,(MZ310996
:0.00000001,MZ032392
:0.00028608):0.00000001):0.00028604,MZ398793
:0.00028608):0.00000001):0.00000001):0.00000001,((MZ337364
:0.00028600,MZ210323
:0.00028600):0.00000001,((MZ414776
:0.00028604,(((((MZ342218
:0.00028598,MZ217841
:0.00028597):0.00000001,MZ217789
:0.00028598):0.00000001,((MZ213442
:0.00028598,MZ531055
:0.00028600):0.00000001,MZ467915
:0.00000001):0.00000001):0.00000001,MZ337372
:0.00028596):0.00000001,(MZ268260
:0.00028601,(MZ358787
:0.00028604,MZ288343
:0.00028609):0.00000001):0.00000001):0.00000001):0.00028608,MZ140945
:0.00028600):0.00000001):0.00000001):0.00000001):0.00000001,(MZ354227
:0.00000001,MZ145950
:0.00028605):0.00028597):0.00000001):0.00028587):0.00000001):0.00000001):0.00000001,((((MZ046464
:0.00028582,MZ638871
:0.00028587):0.00000001,(MZ212842
:0.00028607,((((((MZ173399
:0.00028579,MZ642042
:0.00028583):0.00000001,MZ280527
:0.00028586):0.00000001,((MZ143750
:0.00028582,(MZ434687
:0.00057194,((MZ512706
:0.00000001,MZ253474
:0.00028592):0.00028587,MZ030013
:0.00028583):0.00000001):0.00000001):0.00000001,MZ349513
:0.00028579):0.00000001):0.00000001,MZ202101
:0.00028585):0.00000001,((MZ599914
:0.00028572,MZ201987
:0.00000001):0.00028586,MZ641893
:0.00028584):0.00000001):0.00000001,(MZ054013
:0.00028586,((MZ638318
:0.00000001,MZ640237
:0.00028583):0.00028582,MZ410145
:0.00028620):0.00000001):0.00000001):0.00000001):0.00000001):0.00000001,((MZ639208
:0.00028584,(MZ321179
:0.00028580,MZ311065
:0.00028591):0.00000001):0.00000001,((MZ167945
:0.00028581,MZ213944
:0.00057234):0.00000001,MZ159208
:0.00028579):0.00000001):0.00000001):0.00000001,(((((((MW985860
:0.00028581,MZ639403
:0.00028579):0.00000001,(((MZ539068
:0.00028583,MZ290696
:0.00000001):0.00028590,MZ291126
:0.00028584):0.00000001,MW975599
:0.00028581):0.00000001):0.00000001,((MZ256664
:0.00028578,MZ592203
:0.00028584):0.00000001,(MZ333404
:0.00028586,(MZ281319
:0.00028587,MZ101446
:0.00057196):0.00000001):0.00000001):0.00000001):0.00000001,(((MZ306840
:0.00028579,(((MZ226399
:0.00028583,MW985845
:0.00028579):0.00000001,(MZ239809
:0.00057218,(MZ642215
:0.00028587,MZ388338
:0.00028589):0.00000001):0.00000001):0.00000001,((MZ472397
:0.00028591,((MZ340975
:0.00028603,MZ228260
:0.00000001):0.00028589,MZ009215
:0.00028589):0.00000001):0.00000001,MZ642192
:0.00028579):0.00000001):0.00000001):0.00000001,((((((MZ574773
:0.00057228,((MZ641125
:0.00000001,MZ531781
:0.00028611):0.00028600,MZ639206
:0.00000001):0.00000001):0.00028587,(MZ450459
:0.00028585,MZ166901
:0.00028583):0.00000001):0.00000001,MZ368192
:0.00028583):0.00000001,((MZ681359
:0.00028587,(MZ336974
:0.00000001,(MZ046805
:0.00028600,(MZ472115
:0.00000001,(MZ071996
:0.00028595,(MZ544734
:0.00000001,MZ530344
:0.00028589):0.00028589):0.00000001):0.00000001):0.00028600):0.00028586):0.00000001,MZ412029
:0.00028589):0.00000001):0.00000001,MZ237610
:0.00028571):0.00000001,(((MZ258175
:0.00028583,MZ258021
:0.00028609):0.00000001,(MZ638315
:0.00000001,MZ642122
:0.00028577):0.00028583):0.00000001,(MZ173384
:0.00057242,MW976372
:0.00028584):0.00000001):0.00000001):0.00000001):0.00000001,((MZ530844
:0.00028584,(MZ566281
:0.00028579,MZ342481
:0.00000001):0.00028580):0.00000001,(((MZ164321
:0.00028584,(((MZ638645
:0.00000001,MZ239978
:0.00028600):0.00028547,MZ637788
:0.00000001):0.00028557,MZ639250
:0.00057208):0.00000001):0.00000001,MZ198980
:0.00028584):0.00000001,((MZ153443
:0.00028584,MZ378019
:0.00028583):0.00000001,MZ217875
:0.00028584):0.00000001):0.00000001):0.00000001):0.00000001):0.00000001,MZ213138
:0.00028582):0.00000001,(MZ354328
:0.00028592,MZ681044
:0.00028578):0.00000001):0.00000001,(MZ082916
:0.00028582,(MZ402077
:0.00028578,(MZ188665
:0.00028587,MZ207577
:0.00028584):0.00000001):0.00000001):0.00000001):0.00000001):0.00000001):0.00000001):0.00000001):0.00000001,((MZ321293
:0.00028586,(MZ415884
:0.00028577,(MZ279108
:0.00000001,MZ210242
:0.00028580):0.00000001):0.00028588):0.00000001,MZ009069
:0.00028641):0.00000001):0.00000001,((MZ639954
:0.00028586,((MZ213388
:0.00028580,((((MZ450067
:0.00028579,MZ212118
:0.00028582):0.00000001,MZ290412
:0.00028597):0.00000001,((MZ638217
:0.00028581,(MZ086181
:0.00028600,MZ354364
:0.00028583):0.00000001):0.00000001,(MZ497964
:0.00000001,(MZ639652
:0.00028633,MZ210999
:0.00000001):0.00057304):0.00028603):0.00000001):0.00000001,MZ280814
:0.00028582):0.00000001):0.00000001,MZ186318
:0.00000001):0.00000001):0.00000001,(MZ702364
:0.00000001,(MZ639441
:0.00000001,MZ237706
:0.00028602):0.00028597):0.00000001):0.00000001):0.00000001,((((MZ684298
:0.00000001,(MZ455546
:0.00000001,MZ256288
:0.00028576):0.00028576):0.00000001,MZ455089
:0.00028575):0.00000001,((MZ454465
:0.00028569,MZ513901
:0.00028574):0.00000001,(MZ531333
:0.00028578,(((MZ235997
:0.00057222,MZ312917
:0.00028553):0.00000001,MZ641407
:0.00000001):0.00028580,MZ261279
:0.00028571):0.00000001):0.00000001):0.00000001):0.00000001,MZ317232
:0.00028577):0.00028577):0.00000001):0.00000001):0.00000001):0.00000001):0.00000001,(((MZ455702
:0.00028582,MZ681370
:0.00000001):0.00000001,((MZ455040
:0.00028580,MZ455164
:0.00000001):0.00028578,(MZ454663
:0.00028582,MZ226270
:0.00028620):0.00000001):0.00000001):0.00028613,((MZ414494
:0.00028588,(MZ090373
:0.00028583,(((MZ579220
:0.00000001,MZ281203
:0.00028584):0.00000001,((MZ572313
:0.00057229,(MZ398885
:0.00028582,MZ228022
:0.00028582):0.00000001):0.00000001,MZ195108
:0.00028577):0.00000001):0.00000001,(MZ641856
:0.00000001,MZ512940
:0.00028586):0.00028597):0.00000001):0.00028584):0.00000001,((MZ640818
:0.00028593,MZ621686
:0.00028593):0.00000001,((MZ311519
:0.00057275,(MZ390272
:0.00028605,MZ225782
:0.00000001):0.00000001):0.00028593,MZ161380
:0.00028585):0.00000001):0.00000001):0.00000001):0.00000001):0.00000001,((MZ354416
:0.00000001,(((MZ257108
:0.00028578,(MZ472587
:0.00000001,(MZ291310
:0.00028580,(MZ268276
:0.00028570,MZ311508
:0.00057211):0.00000001):0.00000001):0.00000001):0.00000001,MZ149434
:0.00028576):0.00028596,MZ321367
:0.00028593):0.00000001):0.00000001,(((MZ318997
:0.00028599,MZ638127
:0.00000001):0.00028589,MZ343578
:0.00028601):0.00000001,(MZ455822
:0.00028642,MZ434570
:0.00000001):0.00028609):0.00000001):0.00000001):0.00000001):0.00028600,MZ578678
:0.00000001):0.00000001,MZ642003
:0.00057334):0.00028578,((MZ637732
:0.00000001,MZ638437
:0.00028507):0.00028523,MZ578610
:0.00000001):0.00000001):0.00028522):0.00028513,(OB987465
:0.00028548,(OA983427
:0.00000001,((OB985410
:0.00028612,(OA992743
:0.00000001,OB996702
:0.00028602):0.00000001):0.00028571,(OA984174
:0.00028541,OB990928
:0.00028533):0.00000001):0.00000001):0.00000001):0.00028530):0.00000001):0.00000001,(((((OD986826
:0.00085734,OD997662
:0.00000001):0.00028517,LR962926
:0.00000001):0.00028522,((OD997721
:0.00000001,OD999383
:0.00028608):0.00028581,(OD997378
:0.00000001,OE998517
:0.00028534):0.00000001):0.00028536):0.00000001,((MW941162
:0.00028565,OE995911
:0.00028535):0.00000001,(FR990769
:0.00028542,OE996770
:0.00000001):0.00028530):0.00000001):0.00000001,((((OA994466
:0.00028520,(((MZ261729
:0.00057350,(MZ292153
:0.00028546,MZ266547
:0.00000001):0.00000001):0.00028535,(((OE996036
:0.00028524,(OE999686
:0.00000001,FR998745
:0.00057094):0.00028522):0.00000001,(OB990179
:0.00028503,(LR898829
:0.00000001,OE995188
:0.00028516):0.00000001):0.00028529):0.00000001,(((((((LR898680
:0.00000001,OE995473
:0.00028511):0.00028517,(OE998955
:0.00028524,(MW667402
:0.00028582,(MW707451
:0.00028531,MZ504099
:0.00000001):0.00000001):0.00028534):0.00000001):0.00000001,OD914345
:0.00028524):0.00000001,((OD999980
:0.00000001,(OD999055
:0.00000001,OA995508
:0.00057047):0.00028518):0.00028517,(OD999639
:0.00028517,(OE995057
:0.00000001,(MW665799
:0.00000001,MW643368
:0.00028528):0.00028542):0.00028522):0.00000001):0.00000001):0.00000001,OE995185
:0.00028516):0.00000001,(OD999071
:0.00028527,(((OD998678
:0.00000001,OD998953
:0.00085734):0.00028540,(MZ467619
:0.00028538,MW638886
:0.00000001):0.00000001):0.00028527,OD998150
:0.00028517):0.00000001):0.00000001):0.00000001,((OU009202
:0.00028517,((OE997267
:0.00028529,OE998063
:0.00000001):0.00028525,HG994450
:0.00028518):0.00000001):0.00000001,((LR898667
:0.00028517,MW909558
:0.00057064):0.00000001,((MW548723
:0.00000001,(OE997388
:0.00028560,OU007405
:0.00000001):0.00028597):0.00028560,OD985025
:0.00028519):0.00000001):0.00000001):0.00000001):0.00000001):0.00000001):0.00000001,((((((HG997132
:0.00000001,(OD910496
:0.00028540,OD949652
:0.00028536):0.00000001):0.00000001,FR993091
:0.00142991):0.00028535,(HG998610
:0.00000001,(OB995014
:0.00028540,OB992670
:0.00028537):0.00000001):0.00000001):0.00028527,(OE997432
:0.00000001,OD909481
:0.00028530):0.00028520):0.00000001,((MZ471936
:0.00000001,MW750061
:0.00028576):0.00028550,(OD997522
:0.00000001,OD999936
:0.00028507):0.00028542):0.00000001):0.00000001,(((OE996399
:0.00028517,(MW777440
:0.00028519,OD903624
:0.00057101):0.00000001):0.00000001,OD997090
:0.00028523):0.00000001,MW966813
:0.00028516):0.00000001):0.00000001):0.00000001):0.00000001,(((((MW566943
:0.00028529,FR992769
:0.00028519):0.00000001,(OD997374
:0.00028516,(OU008229
:0.00028530,OD999332
:0.00028516):0.00000001):0.00000001):0.00000001,OA992993
:0.00028501):0.00000001,((OD998631
:0.00000001,OD997900
:0.00057115):0.00028524,(MW707415
:0.00028566,OE995557
:0.00000001):0.00028530):0.00000001):0.00000001,(OD999009
:0.00028556,(MW519871
:0.00000001,OC999802
:0.00028550):0.00000001):0.00028545):0.00000001):0.00000001,(OE995297
:0.00028522,FR992241
:0.00028528):0.00000001):0.00000001,(OE995756
:0.00028516,OU012615
:0.00028527):0.00000001):0.00000001):0.00000001):0.00000001,(OU009042
:0.00028517,(OA997806
:0.00028525,MZ025876
:0.00057109):0.00000001):0.00000001):0.00000001):0.00000001,(MW942480
:0.00028524,((((OU009597
:0.00028515,OU009895
:0.00000001):0.00028546,(MZ544885
:0.00000001,OE999448
:0.00028543):0.00028527):0.00000001,((OD997742
:0.00028524,(OD986485
:0.00028519,(LR898612
:0.00000001,FR990663
:0.00000001):0.00000001):0.00000001):0.00028526,(OD999159
:0.00028517,OE998042
:0.00028519):0.00000001):0.00000001):0.00000001,OU000537
:0.00028526):0.00000001):0.00000001):0.00000001,(OE998899
:0.00028521,((((FR991016
:0.00000001,(OE997910
:0.00028527,(FR990949
:0.00028523,FR991982
:0.00028517):0.00000001):0.00000001):0.00000001,(LR898809
:0.00000001,FR990891
:0.00057075):0.00000001):0.00000001,OU000305
:0.00028522):0.00000001,OU010478
:0.00057087):0.00028519):0.00000001):0.00000001):0.00000001,(OE998193
:0.00000001,OD997178
:0.00057140):0.00028527):0.00000001):0.00028495,(MW565608
:0.00000001,(MW815734
:0.00000001,MW890706
:0.00028488):0.00028455):0.00028461):0.00000001):0.00000001,(MW990316
:0.00028462,(OE998164
:0.00028494,(MZ471495
:0.00000001,(OB992005
:0.00028449,OD905128
:0.00028466):0.00000001):0.00000001):0.00028460):0.00000001):0.00000001,(((MZ473737
:0.00114020,(((((MW548718
:0.00000001,OD902159
:0.00028521):0.00028494,MW834702
:0.00028470):0.00000001,MZ377930
:0.00056913):0.00000001,OD997642
:0.00056999):0.00000001,(MW539735
:0.00028494,MZ262295
:0.00000001):0.00000001):0.00000001):0.00028462,((MW640792
:0.00000001,(MZ363980
:0.00056970,OA992792
:0.00028492):0.00000001):0.00028474,(MW694170
:0.00028474,(OA969191
:0.00028466,((MW995061
:0.00056991,(OA965156
:0.00028501,MW616847
:0.00000001):0.00000001):0.00028462,(((((MW593358
:0.00028506,(((OA976454
:0.00000001,(FR998675
:0.00028494,(MW750081
:0.00056936,MW966702
:0.00000001):0.00000001):0.00028465):0.00028472,MZ373519
:0.00000001):0.00000001,((MW420311
:0.00028458,OA996867
:0.00028477):0.00000001,(OA972440
:0.00000001,OB995375
:0.00028503):0.00028487):0.00000001):0.00000001):0.00028465,(((((((((MW821758
:0.00000001,MW850256
:0.00028460):0.00028458,((FR998170
:0.00028494,(MZ228451
:0.00000001,(OA972708
:0.00028474,MW735637
:0.00056973):0.00000001):0.00000001):0.00028463,(((((((MW702467
:0.00028472,(OU000524
:0.00028491,MZ448769
:0.00000001):0.00000001):0.00028457,((((MW941576
:0.00028431,(MW564829
:0.00028456,MW870897
:0.00000001):0.00000001):0.00028448,((((OA978235
:0.00028469,(MW834691
:0.00028461,OB986910
:0.00028461):0.00000001):0.00000001,MZ702337
:0.00000001):0.00000001,MZ238201
:0.00028464):0.00000001,(OA974633
:0.00028480,MT184910
:0.00028493):0.00000001):0.00000001):0.00028467,(((MW689719
:0.00000001,(MZ377700
:0.00028489,(MW593186
:0.00028497,MW636743
:0.00056952):0.00000001):0.00000001):0.00000001,OD990208
:0.00028504):0.00028460,(((((((((MW206181
:0.00000001,(MZ394405
:0.00000001,((((MW876940
:0.00028458,(MZ323342
:0.00028444,MZ216456
:0.00000001):0.00000001):0.00028453,MW877031
:0.00000001):0.00028457,MZ622439
:0.00000001):0.00000001,MZ622460
:0.00028446):0.00028453):0.00028457):0.00028455,(((MW635278
:0.00028465,(MZ245577
:0.00028474,MW809205
:0.00000001):0.00000001):0.00028463,((MW837491
:0.00000001,MZ619540
:0.00028477):0.00028453,((((MW191342
:0.00028460,(BS000896
:0.00000001,((OU008056
:0.00028463,(MW825828
:0.00028471,OA970358
:0.00028468):0.00000001):0.00000001,MZ258615
:0.00028486):0.00000001):0.00000001):0.00028462,((((MZ448696
:0.00028482,MZ028884
:0.00000001):0.00028460,(((((MZ487991
:0.00028442,MW565655
:0.00000001):0.00028451,(MT831231
:0.00000001,(MZ084671
:0.00028490,(MW808383
:0.00056953,MW704289
:0.00028470):0.00000001):0.00000001):0.00000001):0.00028461,((((((MW907485
:0.00000001,MW564860
:0.00056932):0.00056938,(MZ451612
:0.00000001,(OA967771
:0.00028461,(MZ473858
:0.00028464,MW749493
:0.00028466):0.00000001):0.00000001):0.00000001):0.00028462,(((MZ543358
:0.00028451,OU009226
:0.00028464):0.00000001,(((MZ513636
:0.00000001,MW446829
:0.00056964):0.00000001,MZ259192
:0.00028469):0.00000001,MW521383
:0.00028467):0.00000001):0.00028467,((MW778735
:0.00028463,(MZ207125
:0.00057000,MW987662
:0.00000001):0.00000001):0.00028457,((((((((MZ518179
:0.00000001,(MW332754
:0.00000001,MW332755
:0.00028456):0.00028449):0.00000001,(MW550359
:0.00028443,MZ654803
:0.00028457):0.00000001):0.00000001,MW788462
:0.00028454):0.00028475,(MW779255
:0.00085565,MZ493921
:0.00000001):0.00000001):0.00028481,(((MZ596318
:0.00028454,(FR994502
:0.00000001,MW565577
:0.00028461):0.00000001):0.00028456,((HG998890
:0.00028466,(MZ494627
:0.00000001,MW825552
:0.00028557):0.00000001):0.00028477,((((((OD998767
:0.00028482,((MZ449191
:0.00000001,(MZ008899
:0.00114157,MZ056244
:0.00028469):0.00000001):0.00028460,((((((MZ229953
:0.00000001,(MZ451335
:0.00000001,MZ256327
:0.00028473):0.00085486):0.00028458,((((MZ225865
:0.00028629,(MW749510
:0.00028477,MW808714
:0.00000001):0.00000001):0.00028469,((((((((((MZ260361
:0.00028487,(LR883964
:0.00000001,(MW850229
:0.00028597,OB983946
:0.00028467):0.00000001):0.00000001):0.00028460,((((((((((((MZ506537
:0.00028476,MW284543
:0.00000001):0.00028455,(((((((((MW548875
:0.00028487,MZ667297
:0.00028498):0.00000001,OA990436
:0.00028487):0.00000001,MZ437237
:0.00000001):0.00000001,(OD998715
:0.00028506,MW780915
:0.00028477):0.00000001):0.00000001,MZ186186
:0.00057015):0.00028470,(((MW989809
:0.00028455,(((((((((MW925304
:0.00028503,((((OA977034
:0.00028482,MW581622
:0.00057010):0.00000001,OA981746
:0.00028479):0.00000001,MW903657
:0.00000001):0.00000001,(OA990050
:0.00028491,MW053823
:0.00028486):0.00000001):0.00000001):0.00028483,((((((((((((((MZ143783
:0.00028509,MW593229
:0.00028516):0.00000001,(((HG994458
:0.00028488,MW420252
:0.00057000):0.00000001,MZ182379
:0.00057115):0.00000001,((MW638980
:0.00056939,((MZ487723
:0.00000001,(MZ207183
:0.00028471,(MW974568
:0.00028463,MT846606
:0.00000001):0.00000001):0.00000001):0.00000001,(MW923876
:0.00028461,MW310417
:0.00028475):0.00000001):0.00000001):0.00028471,MW855766
:0.00028554):0.00000001):0.00000001):0.00000001,MZ635613
:0.00000001):0.00000001,(MW990311
:0.00028597,(MZ636304
:0.00028580,(MZ491073
:0.00000001,MW859810
:0.00028587):0.00000001):0.00000001):0.00028583):0.00028476,((((((((((MW634382
:0.00028481,(MZ543420
:0.00000001,MZ488157
:0.00028461):0.00000001):0.00028461,((((MT929054
:0.00028459,((MW276265
:0.00028468,(OA994306
:0.00056978,OA976223
:0.00028463):0.00000001):0.00028475,((((((MW942894
:0.00000001,MW941741
:0.00028494):0.00028484,(((MW706025
:0.00028468,OA964412
:0.00028509):0.00000001,MT762396
:0.00028462):0.00000001,MZ033193
:0.00000001):0.00000001):0.00028463,((((MT877409
:0.00028465,(MW763296
:0.00000001,((MZ349388
:0.00028421,(MZ499486
:0.00000001,(MZ146307
:0.00028418,MZ336961
:0.00028410):0.00000001):0.00000001):0.00028528,(OA981825
:0.00056963,MW692952
:0.00028497):0.00000001):0.00000001):0.00000001):0.00028457,((MZ684729
:0.00000001,MW813616
:0.00028501):0.00028461,((MZ053876
:0.00028496,(MZ259001
:0.00000001,(MZ500004
:0.00028463,MZ028703
:0.00028463):0.00000001):0.00000001):0.00028457,(((((MW629154
:0.00000001,(MW813733
:0.00028503,MW668548
:0.00028467):0.00000001):0.00028460,((OA983541
:0.00057024,((MW777422
:0.00000001,MZ258856
:0.00028463):0.00028461,MW922884
:0.00000001):0.00000001):0.00028460,((((MZ505853
:0.00000001,MZ003860
:0.00028532):0.00028461,(MZ473680
:0.00000001,(MW645664
:0.00028510,(MW993021
:0.00000001,MW880595
:0.00028575):0.00028572):0.00000001):0.00028464):0.00000001,(MW521666
:0.00028466,((((MZ224505
:0.00028541,(MZ619179
:0.00000001,(MW984700
:0.00028465,(MW975385
:0.00028477,(MZ471453
:0.00028489,(MZ487814
:0.00000001,MW975045
:0.00028484):0.00000001):0.00028476):0.00000001):0.00000001):0.00000001):0.00028467,((((((MW850602
:0.00000001,FR999686
:0.00028566):0.00028547,(MZ028667
:0.00000001,(OA970506
:0.00028316,OA976406
:0.00028764):0.00028862):0.00028552):0.00000001,(((MZ638048
:0.00000001,(MW715185
:0.00000001,MW172565
:0.00028481):0.00028510):0.00028523,(MW640084
:0.00028542,(MW644005
:0.00000001,MW715461
:0.00028559):0.00028547):0.00000001):0.00000001,((((((MZ312976
:0.00028543,((MZ473910
:0.00000001,MW420061
:0.00028512):0.00000001,(MW566524
:0.00000001,((MW731080
:0.00028542,(MW202164
:0.00028534,MW202167
:0.00000001):0.00000001):0.00028529,(MZ544838
:0.00000001,(MW192067
:0.00028529,MW202152
:0.00028524):0.00000001):0.00000001):0.00028530):0.00028517):0.00028542):0.00000001,(MW849191
:0.00057111,(MW967972
:0.00000001,((MZ619225
:0.00000001,MW943155
:0.00028533):0.00028532,(MW748249
:0.00000001,MW666478
:0.00057121):0.00028535):0.00000001):0.00000001):0.00028562):0.00000001,((MW944008
:0.00028461,(((MW767368
:0.00028451,MZ257326
:0.00028457):0.00000001,(MW870571
:0.00028444,MW672690
:0.00000001):0.00028513):0.00000001,(MZ635575
:0.00000001,MW755795
:0.00028452):0.00000001):0.00000001):0.00028825,(MW987747
:0.00000001,(OB983167
:0.00028529,OD925486
:0.00057097):0.00000001):0.00000001):0.00028539):0.00000001,MZ457460
:0.00028550):0.00000001,((((MW763970
:0.00028637,MW550406
:0.00028547):0.00000001,MW389606
:0.00028537):0.00000001,((((MW928267
:0.00028540,(MW944057
:0.00000001,(MW763750
:0.00000001,(MZ283326
:0.00028539,MW849994
:0.00000001):0.00028546):0.00028549):0.00028542):0.00000001,(OA972756
:0.00000001,OA983614
:0.00028539):0.00028534):0.00000001,(MW592814
:0.00028533,(((MZ416206
:0.00028564,MW943719
:0.00000001):0.00057152,(MW938083
:0.00000001,LR882801
:0.00028560):0.00000001):0.00028547,MW943242
:0.00028540):0.00000001):0.00000001):0.00000001,(((((MW665795
:0.00028576,(((MZ505844
:0.00000001,MZ259164
:0.00057157):0.00000001,MW720548
:0.00028577):0.00000001,(MW634241
:0.00028569,(MW705651
:0.00028620,MW733319
:0.00028565):0.00000001):0.00000001):0.00000001):0.00028674,MW929672
:0.00028885):0.00028525,MZ258714
:0.00028534):0.00000001,MW197473
:0.00028533):0.00000001,(OB993616
:0.00028541,((MW565657
:0.00000001,(OB987728
:0.00028576,OB998801
:0.00028564):0.00000001):0.00000001,(MW276269
:0.00000001,(OD899750
:0.00085705,(MW309434
:0.00000001,OD903868
:0.00028542):0.00000001):0.00028552):0.00028569):0.00028552):0.00000001):0.00000001):0.00000001):0.00000001,MZ681194
:0.00000001):0.00000001):0.00000001,(MW766817
:0.00000001,MW276258
:0.00028543):0.00028533):0.00000001):0.00000001):0.00000001,(MT482110
:0.00000001,(MZ020171
:0.00056975,((OA967872
:0.00000001,(OA996062
:0.00028497,OB986169
:0.00028468):0.00028498):0.00028477,MW804896
:0.00000001):0.00000001):0.00028507):0.00028539):0.00000001,(MZ020654
:0.00000001,(MW550227
:0.00000001,MW540268
:0.00028519):0.00028518):0.00028519):0.00028483,((MW966156
:0.00056919,(MW668831
:0.00000001,MW942817
:0.00028532):0.00000001):0.00028461,((MW944518
:0.00028459,(MZ035058
:0.00028530,MZ258589
:0.00000001):0.00000001):0.00028458,(MW728553
:0.00028474,((MZ131861
:0.00000001,(MZ702199
:0.00000001,((MW941977
:0.00000001,(OE995651
:0.00000001,MW583155
:0.00028492):0.00028426):0.00028415,((OD918775
:0.00028422,(((((MZ579348
:0.00000001,(MW990884
:0.00028411,MZ579354
:0.00028563):0.00000001):0.00000001,((((((((((((((((MW913603
:0.00003925,MZ579353
:0.00027635):0.00025795,(((((MZ341243
:0.00028645,(MZ181585
:0.00028645,((((MZ000937
:0.00028692,((MZ306446
:0.00000001,(MZ253230
:0.00028678,((MZ088060
:0.00028642,((MZ252936
:0.00028649,(MZ179386
:0.00028660,(((((((MZ180803
:0.00028653,(MZ604915
:0.00028705,(MZ664777
:0.00000001,MZ235847
:0.00028670):0.00000001):0.00000001):0.00028670,((MZ290435
:0.00028664,((((OD967145
:0.00028667,MZ599971
:0.00000001):0.00028661,((MZ450770
:0.00000001,(((((MW858238
:0.00000001,((MZ131421
:0.00000001,(MZ430638
:0.00028749,MZ356879
:0.00000001):0.00028766):0.00028741,(((((OD969913
:0.00025882,(MZ328625
:0.00000001,(MZ572314
:0.00028680,MZ331206
:0.00000001):0.00028711):0.00027728):0.00003995,((((MZ024895
:0.00028783,OD966009
:0.00000001):0.00028747,((((MZ499177
:0.00000001,MZ394489
:0.00057563):0.00028734,((MZ217027
:0.00028746,((((((MZ238447
:0.00057516,(MZ414867
:0.00028735,(((((OD959660
:0.00028738,((((MZ492641
:0.00028737,(OD924965
:0.00028745,(((MZ434626
:0.00028738,MZ434657
:0.00000001):0.00028737,(MZ344299
:0.00028740,(((MZ454508
:0.00028739,((MZ228326
:0.00028733,(((OD994246
:0.00028749,((MZ270449
:0.00028738,(MZ333321
:0.00028738,(MZ212823
:0.00028712,(MZ685069
:0.00028712,(MZ684195
:0.00000001,MZ255164
:0.00115035):0.00000001):0.00000001):0.00028767):0.00000001):0.00000001,OD972110
:0.00028739):0.00000001):0.00000001,MZ304971
:0.00028740):0.00000001,((MZ642155
:0.00000001,MZ341730
:0.00028783):0.00028735,(MZ207866
:0.00000001,MZ207859
:0.00028634):0.00028570):0.00000022):0.00000001):0.00000001,OD937550
:0.00028743):0.00000001):0.00000001,MZ061430
:0.00028748):0.00000001,OD969074
:0.00028749):0.00000001):0.00000001):0.00000001,MZ618193
:0.00028750):0.00000001):0.00000001):0.00000001,MZ207610
:0.00028739):0.00000001,OD959511
:0.00028742):0.00000001,(MZ402394
:0.00000001,(MZ538174
:0.00028745,(MZ295564
:0.00057630,MZ666765
:0.00000001):0.00000001):0.00028746):0.00028739):0.00000001):0.00000001,MZ212928
:0.00028737):0.00000001,(MZ613602
:0.00000001,(MZ578976
:0.00000001,(MZ662768
:0.00028749,MZ455572
:0.00000001):0.00028750):0.00028759):0.00028742):0.00000001,MZ294099
:0.00028739):0.00000001,OD942265
:0.00028736):0.00000001):0.00000001):0.00000001,OD963247
:0.00028740):0.00000001,MZ329057
:0.00028768):0.00000001,(OU008053
:0.00025795,MZ372605
:0.00027637):0.00004089):0.00000001,MZ477015
:0.00028740):0.00000001,(MZ211821
:0.00000001,(MZ388197
:0.00028742,MZ180811
:0.00000001):0.00028746):0.00028742):0.00000001):0.00000001,MZ222754
:0.00028754):0.00000001):0.00000001,OD934896
:0.00028728):0.00000001,OD929306
:0.00028770):0.00000001):0.00000001,(MZ685432
:0.00028767,(MZ684204
:0.00000001,(MZ235821
:0.00028741,MZ132332
:0.00000001):0.00028767):0.00000001):0.00028747):0.00000001,(MZ450491
:0.00000001,(MZ494055
:0.00000001,((MZ565748
:0.00000001,MZ386444
:0.00057390):0.00028654,(((((MZ685674
:0.00000001,MZ287507
:0.00057411):0.00000001,MZ401521
:0.00028647):0.00000001,(MZ340901
:0.00028666,MZ471466
:0.00028659):0.00000001):0.00000001,(MZ518528
:0.00028647,(MZ702427
:0.00028647,MZ342462
:0.00028649):0.00000001):0.00000001):0.00000001,(MZ215457
:0.00028639,(MZ412367
:0.00028649,(((MZ394134
:0.00028658,MZ360662
:0.00028655):0.00000001,(MZ664571
:0.00028644,(MZ538306
:0.00028646,MZ566465
:0.00028640):0.00000001):0.00000001):0.00000001,(((MZ518323
:0.00028646,MZ462687
:0.00028640):0.00000001,(((MZ489864
:0.00028639,MZ475542
:0.00028638):0.00000001,MZ321185
:0.00028653):0.00000001,MZ023999
:0.00028639):0.00000001):0.00000001,(((MZ472321
:0.00028645,MZ131474
:0.00000001):0.00028637,MZ532673
:0.00028639):0.00000001,(MZ394135
:0.00028635,(MZ414761
:0.00028636,MZ323334
:0.00028641):0.00000001):0.00000001):0.00000001):0.00000001):0.00000001):0.00000001):0.00000001):0.00000001):0.00028681):0.00028727):0.00028744):0.00000001):0.00000001,MZ252433
:0.00028750):0.00000001,(MZ237857
:0.00000001,(OD948351
:0.00028690,(MZ354314
:0.00028665,(MZ655419
:0.00000001,MZ681729
:0.00028693):0.00000001):0.00000001):0.00028710):0.00028742):0.00000001,(MZ331260
:0.00057591,MZ238859
:0.00000001):0.00028761):0.00000001):0.00000001):0.00000001,(MZ579190
:0.00000001,MZ256600
:0.00000001):0.00028626):0.00028575,(((((MZ670054
:0.00028667,(((OD929124
:0.00028666,(MZ471534
:0.00028675,MZ321053
:0.00000001):0.00000001):0.00028695,((((((((MZ414419
:0.00028720,(((OD911907
:0.00028681,MZ281175
:0.00028678):0.00000001,MZ009024
:0.00028705):0.00000001,((MW972361
:0.00028678,OD961852
:0.00028676):0.00000001,MZ591573
:0.00000001):0.00000001):0.00000001):0.00028670,(((((((MZ083814
:0.00028705,(OD954396
:0.00000001,OD969833
:0.00028674):0.00000001):0.00028661,((((OD965894
:0.00028705,(MZ471891
:0.00000001,OU019134
:0.00028663):0.00000001):0.00028661,((((MZ511566
:0.00000001,OD985436
:0.00028701):0.00028660,((OD962536
:0.00028715,(MZ685535
:0.00000001,MZ410078
:0.00028681):0.00000001):0.00028667,((((MZ655500
:0.00028703,((((MZ694050
:0.00057394,MZ476126
:0.00028689):0.00000001,MZ278380
:0.00028669):0.00000001,MZ511578
:0.00028662):0.00000001,(MZ530037
:0.00028721,MZ597758
:0.00000001):0.00000001):0.00000001):0.00028663,(((MZ232704
:0.00028674,(OD946818
:0.00000001,(OD922565
:0.00057395,(MZ578722
:0.00028693,MZ211184
:0.00028707):0.00000001):0.00000001):0.00000001):0.00028662,(((((((((((MZ642082
:0.00000001,MZ620097
:0.00028678):0.00028668,((MZ690259
:0.00028689,MZ649848
:0.00000001):0.00028664,((MZ414658
:0.00028689,(((MZ182541
:0.00028665,(OD961619
:0.00028670,(MZ226130
:0.00028665,OD920517
:0.00000001):0.00000001):0.00028661):0.00000001,(((((((((MZ641631
:0.00028684,(((OD995772
:0.00028707,(MW906303
:0.00028693,(MZ650643
:0.00000001,MZ565854
:0.00028670):0.00000001):0.00000001):0.00028662,(((((MZ611521
:0.00028712,((OD959207
:0.00028668,(MZ554923
:0.00000001,(MZ497919
:0.00028665,OU016085
:0.00028680):0.00000001):0.00000001):0.00000001,(OD984529
:0.00028712,(MZ655273
:0.00000001,MZ530156
:0.00028659):0.00028664):0.00000001):0.00000001):0.00028665,(((((((MZ367656
:0.00028674,OU014240
:0.00028677):0.00000001,(MW931232
:0.00028708,MZ453838
:0.00028668):0.00000001):0.00000001,MZ579402
:0.00000001):0.00000001,HG999093
:0.00028670):0.00028663,(((((((((MZ671703
:0.00000001,MW991444
:0.00028676):0.00028663,((((((((OD989827
:0.00028670,OD970429
:0.00028682):0.00000001,(MW865155
:0.00028678,OU017715
:0.00057405):0.00000001):0.00000001,(((MZ599978
:0.00000001,MZ179649
:0.00000001):0.00028689,OD952394
:0.00028708):0.00000001,MZ699076
:0.00000001):0.00000001):0.00000001,(MZ684329
:0.00028689,OD974299
:0.00028720):0.00000001):0.00000001,(MZ472314
:0.00000001,(OD938713
:0.00028718,((OD955258
:0.00028705,(MZ440911
:0.00028699,OD911736
:0.00000001):0.00000001):0.00028700,MZ685217
:0.00000001):0.00000001):0.00028692):0.00028683):0.00028669,((((((((((MZ542751
:0.00000001,OD922467
:0.00028662):0.00028660,((MZ353844
:0.00028720,(MZ578606
:0.00000001,(OD985376
:0.00028680,MZ424095
:0.00028705):0.00000001):0.00000001):0.00028670,(((((((((MZ592219
:0.00000001,((MZ271338
:0.00028748,MZ025850
:0.00000001):0.00028705,MZ433512
:0.00028691):0.00000001):0.00028670,(((((((MZ566147
:0.00000001,(MZ689907
:0.00000001,MZ570744
:0.00028664):0.00028676):0.00028663,(((((MW971458
:0.00000001,(MZ149478
:0.00028694,MW963366
:0.00000001):0.00028685):0.00028663,((((MZ578735
:0.00000001,OU028666
:0.00028713):0.00028666,((OD960348
:0.00000001,MZ075654
:0.00057390):0.00028686,(((MZ291020
:0.00028662,(MZ152053
:0.00028700,(MZ693939
:0.00000001,(MZ538430
:0.00028686,MZ390032
:0.00028648):0.00000001):0.00000001):0.00028659):0.00000001,(((((((OD995108
:0.00028694,(MZ357780
:0.00028689,OD950427
:0.00000001):0.00000001):0.00028682,(MZ143557
:0.00028712,(MZ696555
:0.00000001,(MZ228824
:0.00028698,MZ154492
:0.00028681):0.00000001):0.00000001):0.00028665):0.00000001,((((MZ410226
:0.00000001,OD935044
:0.00028664):0.00028661,((OD937949
:0.00028676,(((MZ203392
:0.00000001,(OD973419
:0.00028668,(MZ499668
:0.00000001,OD921943
:0.00028666):0.00000001):0.00028669):0.00028669,(OU013711
:0.00028711,MZ282819
:0.00057369):0.00000001):0.00000001,(OD937057
:0.00028710,MW911988
:0.00000001):0.00000001):0.00000001):0.00028664,(((((((OD966169
:0.00028693,(OD926580
:0.00057345,OD898771
:0.00000001):0.00000001):0.00057345,((((((((((((((((MZ161641
:0.00000001,(OD941433
:0.00000001,OD994467
:0.00028704):0.00028702):0.00028686,((((((MZ554150
:0.00000001,MZ538667
:0.00028678):0.00028668,((MZ685057
:0.00028773,MZ696656
:0.00028666):0.00000001,(MZ696236
:0.00000001,MZ341919
:0.00028661):0.00000001):0.00000001):0.00028666,((((((MZ662224
:0.00028660,(((MZ337063
:0.00086162,(OU021280
:0.00028678,(MZ655757
:0.00000001,OU016504
:0.00028683):0.00000001):0.00000001):0.00028667,(((((MW963941
:0.00028666,(((MW991061
:0.00000001,(((((MZ684289
:0.00000001,(MZ349642
:0.00028632,MZ461141
:0.00028642):0.00000001):0.00000001,MZ411998
:0.00028619):0.00000001,((MZ207758
:0.00028636,MZ252961
:0.00028688):0.00000001,(MZ368103
:0.00028643,MZ453447
:0.00028631):0.00000001):0.00000001):0.00000001,((MZ390251
:0.00028634,MZ341428
:0.00028639):0.00000001,MZ597815
:0.00028640):0.00000001):0.00000001,MZ280257
:0.00028656):0.00028624):0.00028652,OD969660
:0.00000001):0.00028635,((((((((((((OU016136
:0.00028679,((((((((OU020781
:0.00028661,(MZ500360
:0.00028667,MZ323694
:0.00000001):0.00000001):0.00028658,(((((((((((MZ553939
:0.00028646,(MZ650681
:0.00028660,MZ472276
:0.00000001):0.00000001):0.00028676,MZ455954
:0.00000001):0.00028664,MZ497698
:0.00028668):0.00000001,((((((MZ319744
:0.00028659,(((((MZ454785
:0.00057371,((MZ544737
:0.00028679,MZ367623
:0.00000001):0.00028676,MZ415661
:0.00000001):0.00000001):0.00028662,(((MZ690266
:0.00000001,MZ386519
:0.00057376):0.00028695,(MW877263
:0.00028658,(((((OD945340
:0.00000001,OD971693
:0.00028720):0.00028689,(OD906790
:0.00028676,(MW964864
:0.00000001,MZ453697
:0.00028781):0.00000001):0.00000001):0.00028664,(((((((((((MZ283275
:0.00028661,(((((MZ238350
:0.00028682,(MZ566315
:0.00000001,OD948045
:0.00028701):0.00028665):0.00000001,(MZ683525
:0.00028663,(((((MZ266740
:0.00000001,OD981588
:0.00028692):0.00028661,((OD941438
:0.00028691,((MZ401636
:0.00000001,(OD984251
:0.00028733,OD920241
:0.00028665):0.00000001):0.00000001,(OD984868
:0.00057409,OD971934
:0.00028704):0.00000001):0.00028667):0.00000001,(((((MW892170
:0.00000001,(OD914850
:0.00028648,OU026651
:0.00028663):0.00000001):0.00028659,((MZ344656
:0.00028657,(MZ454397
:0.00000001,(OD993848
:0.00028692,MZ181791
:0.00028689):0.00000001):0.00000001):0.00028663,((((((((((((((((((MZ618173
:0.00028669,MZ415937
:0.00000001):0.00028665,((OU024539
:0.00028660,((MZ213330
:0.00028669,(MZ434556
:0.00028659,(MZ253782
:0.00028660,((((((((MZ395130
:0.00028662,(MZ000251
:0.00028659,MZ390712
:0.00028662):0.00000001):0.00000001,OD918570
:0.00028657):0.00000001,(MZ006693
:0.00028662,(MZ372332
:0.00028662,OD995062
:0.00028662):0.00000001):0.00000001):0.00000001,((((MZ182770
:0.00028662,(MZ308117
:0.00028660,((((((MZ053707
:0.00000001,(MW990654
:0.00000001,(MZ530500
:0.00000001,MZ696548
:0.00028674):0.00028689):0.00000001):0.00028666,(MZ060554
:0.00028661,((((MZ432338
:0.00057352,MZ415543
:0.00000001):0.00028673,((((MZ455365
:0.00028660,((OD921926
:0.00028663,(((((MZ164314
:0.00028667,MZ454535
:0.00000001):0.00028661,((((MW909070
:0.00000001,(MZ068655
:0.00028659,OD951559
:0.00028810):0.00000001):0.00028684,(MZ619743
:0.00000001,MZ298035
:0.00028786):0.00028667):0.00000001,(((((MZ501461
:0.00028630,OD923464
:0.00028638):0.00000001,MZ558268
:0.00000001):0.00000001,MZ578962
:0.00000001):0.00028519,((MZ341049
:0.00000001,(((MZ192395
:0.00028667,(OD909480
:0.00028662,((MZ167461
:0.00000001,((((((MZ497981
:0.00028700,(MZ579247
:0.00000001,(MZ274965
:0.00028680,OD970944
:0.00000001):0.00028692):0.00000001):0.00000001,MZ593869
:0.00028722):0.00000001,((MZ328700
:0.00057411,OD985544
:0.00028694):0.00000001,((MZ415860
:0.00028805,(MZ415733
:0.00028691,(MZ274725
:0.00000001,MZ037363
:0.00028688):0.00028719):0.00000001):0.00000001,OU030598
:0.00057438):0.00000001):0.00000001):0.00000001,(MZ307168
:0.00028728,OB998469
:0.00000001):0.00028712):0.00028685,(((((MZ349523
:0.00000001,MZ310985
:0.00028652):0.00028662,(MZ414564
:0.00000001,MZ670061
:0.00028653):0.00000001):0.00028659,((((((MZ412117
:0.00000001,OD953357
:0.00028823):0.00028665,((((((((((MZ390748
:0.00000001,MZ243278
:0.00028657):0.00028659,((OD937763
:0.00028686,MZ163317
:0.00000001):0.00028662,(OU018541
:0.00028662,(((OD953078
:0.00028615,(((OD982949
:0.00028620,OD959360
:0.00028621):0.00000001,(OD947942
:0.00028615,OD969392
:0.00028625):0.00000001):0.00000001,MZ498673
:0.00000001):0.00000001):0.00000001,OD944378
:0.00028625):0.00028817,((((OD967430
:0.00028814,(MW869814
:0.00000001,OD964437
:0.00028659):0.00000001):0.00028660,((((MZ684462
:0.00000001,MZ430903
:0.00028697):0.00028676,((MZ142431
:0.00000001,OD996824
:0.00028667):0.00028671,(OD996823
:0.00028701,(MZ455393
:0.00000001,(OD917832
:0.00028678,OD955348
:0.00028667):0.00000001):0.00000001):0.00000001):0.00000001):0.00028688,(((MZ214968
:0.00028651,((((MZ415537
:0.00000001,MZ184470
:0.00028739):0.00028690,(MZ023519
:0.00028657,(MZ280985
:0.00000001,MZ283780
:0.00028656):0.00028670):0.00000001):0.00000001,(MZ672106
:0.00000001,MZ570764
:0.00028670):0.00000001):0.00000001,MZ600035
:0.00028659):0.00000001):0.00028677,((MZ216988
:0.00028659,OD911570
:0.00000001):0.00028656,((((MZ368355
:0.00000001,MZ318515
:0.00028693):0.00028677,((((MZ366620
:0.00028691,((MZ513664
:0.00028659,((((MZ011813
:0.00028662,(MZ149972
:0.00028673,((((OD994679
:0.00028669,OU024010
:0.00000001):0.00028658,((OU024611
:0.00028670,(MZ531408
:0.00000001,OU024461
:0.00028668):0.00000001):0.00028662,(((OD974468
:0.00028691,(((((MZ618276
:0.00028663,((((MZ429241
:0.00028660,MW972430
:0.00028660):0.00000001,OD964822
:0.00028660):0.00000001,(MZ455390
:0.00028661,((MZ145680
:0.00028660,((MZ133009
:0.00000001,OD988451
:0.00028659):0.00028661,(((MZ045011
:0.00028659,(MZ290663
:0.00000001,OU014660
:0.00028661):0.00028659):0.00000001,((((MZ578835
:0.00028658,((MZ188427
:0.00028669,MZ082547
:0.00028659):0.00000001,((OD946808
:0.00000001,FR991266
:0.00028661):0.00000001,((MZ433781
:0.00028662,(MZ498879
:0.00028666,(MZ059930
:0.00028652,(MZ477890
:0.00000001,(MZ641571
:0.00028672,OD943113
:0.00028666):0.00000001):0.00000001):0.00028666):0.00000001):0.00000001,OD909153
:0.00028662):0.00000001):0.00000001):0.00000001):0.00000001,OD970129
:0.00028659):0.00000001,((MZ360641
:0.00000001,((MZ390249
:0.00028658,MZ099945
:0.00028669):0.00000001,(((MZ533596
:0.00027532,MZ214611
:0.00025695):0.00004111,(OD960347
:0.00028660,((((OD931424
:0.00028661,((MZ533344
:0.00028655,MZ390024
:0.00000001):0.00028658,((((MZ455281
:0.00028670,(MZ450599
:0.00028662,(OD930105
:0.00028659,(((MZ070323
:0.00028660,(((MZ212030
:0.00028659,(MZ061478
:0.00028660,(((MZ279550
:0.00028659,MZ034786
:0.00028661):0.00000001,MZ217037
:0.00028662):0.00000001,(MZ444506
:0.00028660,(((OD912033
:0.00027540,OD978410
:0.00004092):0.00025703,(((MZ029788
:0.00028674,(MZ415898
:0.00028658,(MZ437115
:0.00028660,(((MZ578839
:0.00028658,(((MZ259872
:0.00028659,((((MZ316126
:0.00028659,(MZ131178
:0.00028660,(MZ244812
:0.00028659,(((((MZ404723
:0.00028661,OD911250
:0.00028660):0.00000001,OD980735
:0.00028661):0.00000001,(((((OD955031
:0.00028662,MZ455984
:0.00028659):0.00000001,MZ271234
:0.00028661):0.00000001,((MZ211369
:0.00028666,MZ591873
:0.00028660):0.00000001,MZ530809
:0.00028662):0.00000001):0.00000001,(MZ487836
:0.00028659,(MZ411842
:0.00028661,MZ320239
:0.00028667):0.00000001):0.00000001):0.00000001,(OD985806
:0.00028659,(MZ294527
:0.00028659,((OD922310
:0.00028662,(MZ618127
:0.00000001,OD924372
:0.00028672):0.00028664):0.00000001,(((MZ252784
:0.00028662,MZ279187
:0.00028659):0.00000001,(OD941581
:0.00028663,((OD968253
:0.00028659,(((MW773618
:0.00028665,(MZ415724
:0.00028667,(MZ238694
:0.00028660,(MZ412247
:0.00028663,((MZ574955
:0.00028659,(MZ336989
:0.00028659,((OD967167
:0.00028660,((MZ599926
:0.00028660,((MZ060241
:0.00028662,MW992943
:0.00028664):0.00000001,((((((((OD949232
:0.00028659,(MZ237174
:0.00028662,(OD923118
:0.00000001,OD980120
:0.00028683):0.00028663):0.00000001):0.00000001,MZ487876
:0.00028660):0.00000001,((OB998420
:0.00028659,(OU022344
:0.00028663,(MZ590907
:0.00028658,MZ316734
:0.00028658):0.00000001):0.00000001):0.00000001,OD994594
:0.00028660):0.00000001):0.00000001,MZ154890
:0.00028672):0.00000001,((MZ212258
:0.00028667,(MZ256003
:0.00028662,MZ074307
:0.00028660):0.00000001):0.00000001,MZ022887
:0.00028662):0.00000001):0.00000001,(((MZ168065
:0.00028660,(MZ184751
:0.00028657,MZ145533
:0.00000001):0.00028663):0.00000001,((OD942694
:0.00028661,((((OD973569
:0.00028661,(MZ186413
:0.00028657,(((((MZ415357
:0.00028670,((OD941537
:0.00028658,((OD929939
:0.00000001,OD975792
:0.00028648):0.00028657,((((((MZ023673
:0.00028662,((((MZ531388
:0.00028660,(MZ203417
:0.00028659,(MZ401605
:0.00028662,((MZ400654
:0.00028658,(((((OD946598
:0.00028668,(MZ415410
:0.00000001,OD946769
:0.00028673):0.00028671):0.00000001,MZ214068
:0.00028663):0.00000001,(OD999079
:0.00028661,((OD929924
:0.00028662,((MZ029991
:0.00028660,((((MZ440620
:0.00028661,MZ531581
:0.00028666):0.00000001,((OU024774
:0.00028661,((((((OU010808
:0.00028669,(MZ455306
:0.00028660,MZ030593
:0.00028659):0.00000001):0.00000001,(MZ024688
:0.00028668,(MZ433108
:0.00028660,(OD996732
:0.00028659,OU012414
:0.00000001):0.00028661):0.00000001):0.00000001):0.00000001,((MZ195188
:0.00028661,(OD966647
:0.00028664,MZ539198
:0.00028660):0.00000001):0.00000001,((MZ288361
:0.00028664,MZ469267
:0.00028660):0.00000001,MZ156667
:0.00028659):0.00000001):0.00000001):0.00000001,MZ694362
:0.00028659):0.00000001,((((OD899066
:0.00028661,(MZ530294
:0.00057352,MZ282807
:0.00028661):0.00000001):0.00000001,((MZ566120
:0.00028660,OD964187
:0.00028668):0.00000001,OD960993
:0.00028660):0.00000001):0.00000001,(MZ171098
:0.00028659,(OD924683
:0.00028660,(MZ090419
:0.00028660,(OU024911
:0.00028658,(((OD922027
:0.00028659,(MZ283868
:0.00028673,MZ386345
:0.00028717):0.00000001):0.00000001,OD998368
:0.00028660):0.00000001,(((MZ513937
:0.00028662,(MZ341676
:0.00028661,(MZ409972
:0.00028669,(MZ261929
:0.00028660,(((MZ454423
:0.00028659,MZ194798
:0.00028662):0.00000001,MZ636285
:0.00028660):0.00000001,((((((MZ455066
:0.00028662,(OD905019
:0.00028660,MW721528
:0.00028661):0.00000001):0.00000001,(MZ164206
:0.00028659,(MZ280362
:0.00028661,MZ280155
:0.00028660):0.00000001):0.00000001):0.00000001,((MZ278994
:0.00028666,OD905400
:0.00028660):0.00000001,MZ390761
:0.00028659):0.00000001):0.00000001,OD964895
:0.00028658):0.00000001,(MZ320371
:0.00028659,((MZ090024
:0.00028659,(MZ306163
:0.00028660,(OD927831
:0.00028667,(MZ557538
:0.00028660,(OD959168
:0.00028661,((((((((OD971394
:0.00028660,MZ186320
:0.00028662):0.00000001,(MW906154
:0.00028660,OD954353
:0.00028659):0.00000001):0.00000001,MZ316532
:0.00028660):0.00000001,OD928174
:0.00028659):0.00000001,(MZ319300
:0.00028663,MZ025282
:0.00028660):0.00000001):0.00000001,((((MZ259867
:0.00028659,(MZ488050
:0.00028669,((((((((MZ207304
:0.00000001,OD972136
:0.00028660):0.00028661,(MZ538353
:0.00000001,MZ414563
:0.00028669):0.00028664):0.00000001,(MZ620187
:0.00000001,MZ620217
:0.00028654):0.00028658):0.00000001,(MZ621510
:0.00000001,MZ196115
:0.00028677):0.00028665):0.00000001,((MZ410219
:0.00057349,(OD969269
:0.00028652,(MZ675319
:0.00000001,(OD967226
:0.00028667,(OD953629
:0.00028658,MW908227
:0.00028654):0.00000001):0.00000001):0.00000001):0.00000001):0.00028676,MZ697024
:0.00028659):0.00000001):0.00000001,((MZ242160
:0.00000001,OU030889
:0.00028662):0.00028661,(MZ291001
:0.00028662,MZ210211
:0.00028662):0.00000001):0.00000001):0.00000001,OD934719
:0.00028659):0.00000001,(MZ430783
:0.00028662,MZ664977
:0.00028669):0.00000001):0.00000001):0.00000001):0.00000001,MZ353803
:0.00028660):0.00000001,(((((((MZ280227
:0.00028667,MZ322444
:0.00028659):0.00000001,(HG998869
:0.00028663,MZ152366
:0.00028661):0.00000001):0.00000001,(MZ329285
:0.00028662,(MZ161688
:0.00028661,(MZ317915
:0.00028654,MZ271074
:0.00000001):0.00028657):0.00000001):0.00000001):0.00000001,(OD974250
:0.00028661,(MZ654947
:0.00000001,MZ411877
:0.00028670):0.00000001):0.00028662):0.00000001,(OD923793
:0.00028663,MZ207782
:0.00028660):0.00000001):0.00000001,(((((OD938959
:0.00028659,((MW906489
:0.00028662,((MZ283915
:0.00028662,(((MZ295847
:0.00028662,(((MZ398602
:0.00028661,((((((MZ558276
:0.00028661,((MZ557536
:0.00000001,OD932961
:0.00028667):0.00028671,(((MZ520094
:0.00028662,(((MZ282163
:0.00028659,(MW913358
:0.00028661,((MZ085219
:0.00028655,MZ613504
:0.00000001):0.00028669,((MZ535991
:0.00000001,MZ022708
:0.00028657):0.00028663,((MZ244422
:0.00000001,MZ345912
:0.00028665):0.00028663,MZ634168
:0.00028478):0.00000001):0.00000001):0.00000001):0.00000001):0.00000001,(MW984447
:0.00000001,OD969708
:0.00028670):0.00028658):0.00000001,MW959435
:0.00028665):0.00000001):0.00000001,MZ155527
:0.00028659):0.00000001,MZ390727
:0.00028658):0.00000001):0.00000001):0.00000001,OD981012
:0.00028662):0.00000001,MZ252658
:0.00028672):0.00000001,MZ539354
:0.00028663):0.00000001,MZ578865
:0.00028661):0.00000001,MZ494106
:0.00028661):0.00000001):0.00000001,OD954213
:0.00028660):0.00000001,(OD922057
:0.00028657,((MZ210534
:0.00000001,(MZ579296
:0.00000001,(MZ192571
:0.00000001,MZ454731
:0.00028673):0.00028667):0.00028666):0.00028659,OU015185
:0.00028672):0.00000001):0.00000001):0.00000001):0.00000001,(MZ161486
:0.00028659,MZ431985
:0.00028659):0.00000001):0.00000001,MZ434692
:0.00000001):0.00000001):0.00000001,MZ319028
:0.00028664):0.00000001):0.00000001,MZ315730
:0.00028664):0.00000001):0.00000001,MZ270225
:0.00028662):0.00000001,MZ573599
:0.00028659):0.00000001,(MZ376188
:0.00028659,(MZ315291
:0.00028661,MZ554945
:0.00028664):0.00000001):0.00000001):0.00000001,((MZ491772
:0.00028662,MZ453853
:0.00028661):0.00000001,MZ342030
:0.00028661):0.00000001):0.00000001):0.00000001,(MZ341895
:0.00028670,(MZ455300
:0.00028672,(MZ684579
:0.00028662,(MZ454662
:0.00028659,MZ475820
:0.00028661):0.00000001):0.00000001):0.00000001):0.00000001):0.00000001):0.00000001,MZ261104
:0.00028659):0.00000001):0.00000001,(((((MZ666714
:0.00028663,MZ371402
:0.00028666):0.00000001,MZ615538
:0.00028662):0.00000001,(((MZ132521
:0.00028672,OD975155
:0.00028660):0.00000001,(MZ341994
:0.00028658,((MZ620009
:0.00028669,MZ270720
:0.00000001):0.00028662,MZ434431
:0.00028660):0.00000001):0.00000001):0.00000001,MZ358777
:0.00028663):0.00000001):0.00000001,((OD904780
:0.00028660,((MZ603534
:0.00004077,MZ384286
:0.00027538):0.00025725,MZ274604
:0.00028662):0.00000001):0.00000001,(MZ035877
:0.00028662,MW963571
:0.00028661):0.00000001):0.00000001):0.00000001,((((OD955506
:0.00028674,(MZ570739
:0.00028664,HG996976
:0.00028659):0.00000001):0.00000001,(MZ211907
:0.00028661,(OD909716
:0.00028666,OD930739
:0.00028659):0.00000001):0.00000001):0.00000001,((OD964647
:0.00028665,MZ360176
:0.00000001):0.00028662,(MZ307397
:0.00028672,MZ228987
:0.00028663):0.00000001):0.00000001):0.00000001,(((MZ088023
:0.00028658,MZ434322
:0.00028659):0.00000001,(((MZ685098
:0.00028662,(MZ055216
:0.00028660,((((OD943024
:0.00028661,OD923854
:0.00028656):0.00000001,MZ650796
:0.00028673):0.00000001,((MZ537995
:0.00028660,MZ390237
:0.00057355):0.00000001,OD983337
:0.00028663):0.00000001):0.00000001,(MZ350127
:0.00028663,((MZ579408
:0.00028676,((MZ376353
:0.00028672,MW803390
:0.00028663):0.00000001,OD959135
:0.00028662):0.00000001):0.00000001,MZ619920
:0.00028662):0.00000001):0.00000001):0.00000001):0.00000001):0.00000001,MZ082722
:0.00028659):0.00000001,(((MZ045191
:0.00028661,MZ229384
:0.00028670):0.00000001,((((MZ064652
:0.00028660,((OD935657
:0.00000001,OD985776
:0.00028664):0.00028658,MZ662124
:0.00028660):0.00000001):0.00000001,(MZ672052
:0.00028674,(MZ315517
:0.00028662,OD922040
:0.00028669):0.00000001):0.00000001):0.00000001,MZ376155
:0.00028661):0.00000001,((MZ458349
:0.00028659,((MZ354022
:0.00028656,MZ390167
:0.00000001):0.00028664,MZ277393
:0.00028658):0.00000001):0.00000001,OD933377
:0.00028660):0.00000001):0.00000001):0.00000001,MZ317245
:0.00028660):0.00000001):0.00000001):0.00000001,((MZ472340
:0.00028662,MZ432641
:0.00028662):0.00000001,(((((MZ102076
:0.00028661,MZ101196
:0.00028661):0.00000001,MZ414510
:0.00028657):0.00000001,(MZ414424
:0.00028659,OD977699
:0.00028662):0.00000001):0.00000001,(MZ684455
:0.00028661,MZ141364
:0.00028663):0.00000001):0.00000001,(MZ280300
:0.00028662,(MZ555032
:0.00028664,MZ291168
:0.00028662):0.00000001):0.00000001):0.00000001):0.00000001):0.00000001):0.00000001):0.00000001):0.00000001,MW803382
:0.00028660):0.00000001):0.00000001):0.00000001):0.00000001):0.00000001):0.00000001,MZ318973
:0.00028670):0.00000001):0.00000001):0.00000001,MZ306351
:0.00028667):0.00000001):0.00000001):0.00000001):0.00000001):0.00000001):0.00000001,MZ354538
:0.00028661):0.00000001,MZ255788
:0.00028662):0.00000001):0.00000001):0.00000001):0.00000001):0.00000001):0.00000001):0.00000001,OD951995
:0.00028659):0.00000001):0.00000001,OC996259
:0.00028660):0.00000001):0.00000001,MZ153583
:0.00028658):0.00000001):0.00000001,MZ283176
:0.00028659):0.00000001,MZ353976
:0.00028659):0.00000001):0.00000001,MZ491889
:0.00028659):0.00000001):0.00000001,MZ068900
:0.00028660):0.00000001):0.00000001):0.00000001,(MZ280914
:0.00028660,OD938429
:0.00028663):0.00000001):0.00000001,OD948425
:0.00028662):0.00000001):0.00000001,(MZ316521
:0.00000001,(MZ532591
:0.00000001,MZ307738
:0.00028656):0.00028658):0.00028662):0.00000001):0.00000001):0.00000001):0.00000001,MZ487790
:0.00028660):0.00000001,(((MZ491423
:0.00028659,MZ274975
:0.00028676):0.00000001,((MZ194177
:0.00028659,(OD906027
:0.00028660,OD932934
:0.00028660):0.00000001):0.00000001,((((MZ271108
:0.00028659,(MZ317920
:0.00028659,OD991086
:0.00028661):0.00000001):0.00000001,(MZ579153
:0.00028660,(OD973199
:0.00000001,OD953727
:0.00028667):0.00028659):0.00000001):0.00000001,((OU014567
:0.00028662,MZ296542
:0.00028659):0.00000001,MZ312563
:0.00028659):0.00000001):0.00000001,(OD954232
:0.00028663,OU016523
:0.00028662):0.00000001):0.00000001):0.00000001):0.00000001,OD967377
:0.00028659):0.00000001):0.00000001,((((MZ192550
:0.00028661,OD943711
:0.00028662):0.00000001,(MZ085084
:0.00028676,MZ620216
:0.00028660):0.00000001):0.00000001,MZ613702
:0.00028662):0.00000001,OD931436
:0.00028661):0.00000001):0.00000001):0.00000001,MZ578705
:0.00028663):0.00000001,MZ454061
:0.00028662):0.00000001,(MZ271733
:0.00028668,OD932447
:0.00028662):0.00000001):0.00000001,MW906221
:0.00028666):0.00000037,(MZ167161
:0.00028702,MZ320029
:0.00000001):0.00028677):0.00000009):0.00000001):0.00000001,MZ076102
:0.00028662):0.00000001):0.00000001,(MZ538197
:0.00000001,MZ414639
:0.00028651):0.00028661):0.00000001,MZ328543
:0.00028660):0.00000001,OD939404
:0.00028661):0.00000001,MZ565746
:0.00028659):0.00000001):0.00000001):0.00000001,MZ201922
:0.00028659):0.00000001,(MZ472561
:0.00028663,MZ214535
:0.00028661):0.00000001):0.00000001,MZ070547
:0.00028661):0.00000001):0.00000001,MZ655237
:0.00028665):0.00000001):0.00000001,(((MZ353923
:0.00000001,(OD961305
:0.00028659,(MZ472121
:0.00028657,OD951859
:0.00000001):0.00000001):0.00028655):0.00028658,OU020353
:0.00028659):0.00000001,MZ170397
:0.00028667):0.00000001):0.00000001):0.00000001,(MZ319133
:0.00028673,MZ430626
:0.00000001):0.00028665):0.00000001,MZ173433
:0.00028659):0.00000001):0.00000001):0.00000001,MZ376499
:0.00028663):0.00000001):0.00000012,MZ173183
:0.00028659):0.00000001):0.00000001):0.00000001,MZ294715
:0.00028661):0.00000001):0.00000001):0.00000001):0.00000001):0.00000001,MZ641915
:0.00028658):0.00000001,MW992890
:0.00028662):0.00000001):0.00000017,MZ279403
:0.00028660):0.00000001):0.00000001):0.00000001,(OD952131
:0.00028659,OD951738
:0.00028659):0.00000001):0.00000001):0.00000001):0.00000001):0.00000001):0.00000001):0.00000001,(((OD960471
:0.00028660,MZ172707
:0.00028660):0.00000001,((MZ375688
:0.00004062,(MZ512808
:0.00000001,MZ048509
:0.00028634):0.00027551):0.00025727,OD959664
:0.00028659):0.00000001):0.00000001,MZ451653
:0.00028658):0.00000001):0.00000001,OD951191
:0.00028663):0.00000001):0.00000001):0.00000001):0.00000001,MZ349214
:0.00028669):0.00000001,((((MZ340834
:0.00028662,MW909181
:0.00028667):0.00000001,(MZ498189
:0.00000001,(MZ414482
:0.00000001,MZ373684
:0.00028663):0.00028661):0.00028664):0.00000001,(((((MZ290455
:0.00028659,MZ073168
:0.00028659):0.00000001,OD939283
:0.00028661):0.00000001,(MZ304802
:0.00028661,MW840973
:0.00028661):0.00000001):0.00000001,(((MZ084730
:0.00028660,OU007216
:0.00028661):0.00000001,MZ307631
:0.00028661):0.00000001,(MZ432077
:0.00028659,(MZ073542
:0.00028661,MZ454600
:0.00028664):0.00000001):0.00000001):0.00000001):0.00000001,(MZ448461
:0.00028667,OD952943
:0.00028664):0.00000001):0.00000001):0.00000001,MW992780
:0.00028662):0.00000001):0.00000001,(((((((OD940072
:0.00028660,MZ132894
:0.00028672):0.00000001,(MZ531256
:0.00028660,OU020633
:0.00028659):0.00000001):0.00000001,(MZ155087
:0.00028669,(MZ538697
:0.00028662,MZ085469
:0.00028663):0.00000001):0.00000001):0.00000001,(((OD946144
:0.00028660,MZ641733
:0.00028661):0.00000001,MZ188080
:0.00028662):0.00000001,MZ404753
:0.00028667):0.00000001):0.00000001,((MZ538065
:0.00028659,(((MW931365
:0.00028658,OD988877
:0.00028661):0.00000001,(OD906253
:0.00028663,(MZ436123
:0.00028661,MZ619979
:0.00028659):0.00000001):0.00000001):0.00000001,MZ532770
:0.00028658):0.00000001):0.00000001,MW864736
:0.00028663):0.00000001):0.00000001,(((OD919321
:0.00028659,(MZ509274
:0.00028659,OD962625
:0.00028658):0.00000001):0.00000001,((MZ278756
:0.00028658,(OD933912
:0.00028659,(MZ532688
:0.00000001,OD917896
:0.00028665):0.00028662):0.00000001):0.00000001,OD925275
:0.00028659):0.00000001):0.00000001,MZ448645
:0.00028659):0.00000001):0.00000001,(MZ555437
:0.00028663,OU024427
:0.00028662):0.00000001):0.00000001):0.00000001):0.00000001,OD928184
:0.00028660):0.00000006,OD964178
:0.00028659):0.00000001):0.00000001,OD942765
:0.00028660):0.00000033,OD995730
:0.00028663):0.00028259):0.00000001):0.00000001):0.00000001,MZ518642
:0.00028662):0.00000001,MW992601
:0.00028660):0.00000001):0.00000001,MZ315740
:0.00028659):0.00000001):0.00000001):0.00000001):0.00000001):0.00000001,MZ073602
:0.00028661):0.00000001,MZ131915
:0.00028659):0.00000001):0.00000001,MZ184415
:0.00028661):0.00000001,(MZ554340
:0.00028666,MZ187633
:0.00000001):0.00028659):0.00000001):0.00000001):0.00000001):0.00000001,MZ390210
:0.00028669):0.00000001,MZ398532
:0.00028662):0.00000001,MZ291355
:0.00028672):0.00000001):0.00000001):0.00000001,MZ283391
:0.00028660):0.00000001,OD953399
:0.00028661):0.00000001,OD986078
:0.00028658):0.00000001):0.00000001):0.00000001,MZ533292
:0.00028676):0.00000001):0.00000001):0.00000001,(OD954574
:0.00028697,(OD915440
:0.00028659,OD996279
:0.00028668):0.00000001):0.00000001):0.00000001):0.00000001,(((MZ344537
:0.00028667,MZ578627
:0.00028663):0.00000001,MZ415627
:0.00028660):0.00000001,MZ342740
:0.00028660):0.00000001):0.00000001):0.00000001,(MZ390449
:0.00028673,(OD982841
:0.00028660,((OD942553
:0.00057365,(MZ535203
:0.00000001,MZ434305
:0.00028666):0.00000001):0.00000001,MW907905
:0.00028663):0.00000001):0.00000001):0.00000001):0.00000001):0.00000001):0.00000001,MZ620090
:0.00028661):0.00000001):0.00000001):0.00000001,(MZ360515
:0.00000001,(MZ467713
:0.00028668,(MZ236757
:0.00028665,MZ684238
:0.00000001):0.00000001):0.00028663):0.00028659):0.00000001):0.00000001,MZ637356
:0.00000001):0.00000001,MZ010451
:0.00028662):0.00000001,(MZ296727
:0.00028654,OU011334
:0.00000001):0.00028657):0.00028442,MZ538033
:0.00028667):0.00000001):0.00000001,(MZ506313
:0.00028664,(((OD912667
:0.00028660,((((MZ316194
:0.00028664,(MW912348
:0.00028660,((((OD996926
:0.00028681,(MZ434351
:0.00000001,(MZ471636
:0.00028694,MZ256415
:0.00028689):0.00000001):0.00000001):0.00000001,MZ412024
:0.00028683):0.00028674,((MZ154349
:0.00000001,OD935861
:0.00028671):0.00028662,((((MZ655634
:0.00000001,((((((((MZ038662
:0.00000001,OD938324
:0.00028663):0.00028663,(((((OD907124
:0.00028674,OD942829
:0.00028678):0.00000001,(MZ321196
:0.00028678,MZ401966
:0.00028671):0.00000001):0.00000001,MZ501393
:0.00000001):0.00000001,(MZ349551
:0.00000001,MZ085443
:0.00028668):0.00028670):0.00028672,(MW906296
:0.00028662,((OD917175
:0.00028666,((MZ642159
:0.00000001,MZ145630
:0.00028672):0.00028663,((MZ086176
:0.00028662,((MZ538116
:0.00000001,OD990155
:0.00028669):0.00028663,(((((OD989530
:0.00028711,(((MW904649
:0.00028682,MZ538579
:0.00028711):0.00000001,OD989575
:0.00028683):0.00000001,(MZ684376
:0.00000001,OD982781
:0.00028685):0.00000001):0.00000001):0.00028689,((((OB997951
:0.00057383,((((MZ613516
:0.00028676,OD946839
:0.00028674):0.00000001,MZ319235
:0.00028671):0.00000001,((MZ255609
:0.00028677,OD970890
:0.00028681):0.00000001,MZ670018
:0.00000001):0.00000001):0.00000001,(OD959466
:0.00028701,OD944092
:0.00028679):0.00000001):0.00000001):0.00028667,(OD943534
:0.00028677,((OD994295
:0.00028677,(MZ212440
:0.00057356,(MZ240013
:0.00000001,OD987389
:0.00057367):0.00000001):0.00000001):0.00028676,(((OD991256
:0.00028660,(((OD932751
:0.00000001,OD960311
:0.00028687):0.00028660,((OD946774
:0.00028664,(MZ415091
:0.00000001,(OD994920
:0.00000001,OU026380
:0.00028679):0.00028692):0.00000001):0.00028662,(((MZ666723
:0.00028658,(MZ384377
:0.00000001,OD960351
:0.00028664):0.00028663):0.00000001,((MZ702412
:0.00000001,(OD986724
:0.00028669,MZ388038
:0.00000001):0.00028662):0.00000001,((((MZ217034
:0.00028698,(OD931904
:0.00028672,(MZ538129
:0.00000001,MZ491376
:0.00028669):0.00000001):0.00000001):0.00028665,(MZ058682
:0.00028741,((MZ390664
:0.00000001,((MZ283107
:0.00000001,MZ214549
:0.00028953):0.00028580,(OD919277
:0.00000001,OD985508
:0.00028632):0.00057237):0.00000001):0.00028626,(((OD996204
:0.00028651,OD996534
:0.00028660):0.00000001,((OD996444
:0.00028657,MZ432971
:0.00028699):0.00000001,MZ690164
:0.00000001):0.00000001):0.00000001,OU024982
:0.00028658):0.00000001):0.00028698):0.00000001):0.00000001,(((MZ566395
:0.00000001,MZ696556
:0.00028662):0.00000001,(OD999720
:0.00000001,MZ222962
:0.00028650):0.00028652):0.00028666,MZ049771
:0.00028675):0.00000001):0.00000001,((MZ412126
:0.00000001,OD929412
:0.00028654):0.00028671,((MZ358700
:0.00000001,MZ531403
:0.00028686):0.00028684,(((MZ530488
:0.00000001,OD946876
:0.00028702):0.00028673,(((MZ511683
:0.00000001,OD964899
:0.00028663):0.00028663,(((OD931210
:0.00043110,MZ410071
:0.00000001):0.00042964,MZ554867
:0.00000001):0.00000001,(MZ433476
:0.00028653,(((((((OD980430
:0.00028673,(MZ282780
:0.00000001,MZ272781
:0.00028680):0.00028674):0.00000001,MZ340818
:0.00028664):0.00000001,MZ245333
:0.00028677):0.00000001,(MZ372601
:0.00028669,(MW910398
:0.00000001,MZ378498
:0.00028688):0.00028687):0.00000001):0.00000001,MZ341446
:0.00028677):0.00000001,(MZ596321
:0.00028678,(MZ375969
:0.00000001,MZ304900
:0.00028680):0.00028674):0.00000001):0.00000001,MZ689848
:0.00000001):0.00000001):0.00028635):0.00000001):0.00000001,(MZ195584
:0.00000001,MZ535205
:0.00028657):0.00028658):0.00000001):0.00000001,MZ531802
:0.00028659):0.00000001):0.00000001):0.00000001):0.00000001):0.00000001):0.00000001,((OD972174
:0.00028660,(OD899800
:0.00000001,OD953542
:0.00028658):0.00000001):0.00028656,(MW906961
:0.00028677,(OD959725
:0.00028695,(MZ597545
:0.00000001,(MZ372754
:0.00028676,OD933484
:0.00028676):0.00000001):0.00000001):0.00028664):0.00000001):0.00000001):0.00000001):0.00000001):0.00000001,(OU027713
:0.00057488,MZ450494
:0.00000001):0.00028680):0.00000001):0.00000001,(OD982562
:0.00028658,(MZ537941
:0.00028665,OD967449
:0.00000001):0.00028660):0.00000001):0.00000001,(((MZ599965
:0.00000001,MZ579188
:0.00028667):0.00028667,MZ498173
:0.00000001):0.00000001,MW914062
:0.00028702):0.00028669):0.00000001):0.00000001):0.00000001):0.00000001,(((((((OD924412
:0.00000001,OD943231
:0.00028681):0.00028673,OD959246
:0.00028675):0.00000001,MZ684472
:0.00028678):0.00000001,(OD984929
:0.00028679,OB998392
:0.00028669):0.00000001):0.00000001,MZ590643
:0.00000001):0.00000001,OD995791
:0.00028679):0.00000001,OD950148
:0.00028672):0.00028664):0.00000001,MZ278742
:0.00028661):0.00000001):0.00000001,((OD979897
:0.00000001,OD987446
:0.00028703):0.00028689,(MZ511607
:0.00028683,MZ648113
:0.00000001):0.00000001):0.00028670):0.00000001,(MZ371306
:0.00057376,(MZ655558
:0.00000001,OD990507
:0.00028743):0.00000001):0.00028673):0.00000001,MZ454593
:0.00028661):0.00000001):0.00000001):0.00000001,(MZ492032
:0.00000001,MZ411973
:0.00028720):0.00028663):0.00000001):0.00000001):0.00000001,OD930856
:0.00028663):0.00000001):0.00000001):0.00000001):0.00002298,MZ415158
:0.00028667):0.00000001,((OD929322
:0.00000001,OD945404
:0.00028696):0.00028678,(FR992499
:0.00028678,MZ530760
:0.00000001):0.00000001):0.00028663):0.00000001,((OD987690
:0.00028742,(OD988200
:0.00028690,OU012483
:0.00000001):0.00028707):0.00028651,(OD942665
:0.00000001,(OD930573
:0.00028658,OD971610
:0.00028653):0.00000001):0.00000001):0.00028659):0.00000001,((MZ280274
:0.00057391,MZ618218
:0.00000001):0.00000001,MZ682126
:0.00028672):0.00028664):0.00000001,((((MZ131838
:0.00028662,(MZ282361
:0.00028660,(MZ650018
:0.00000001,FR992416
:0.00057357):0.00000001):0.00000001):0.00028668,MZ690305
:0.00000001):0.00000001,MZ390847
:0.00028684):0.00028681,(MZ641950
:0.00000001,(OD948402
:0.00028689,(((((MW990821
:0.00028695,(MZ451862
:0.00028709,OD990731
:0.00028689):0.00000001):0.00000001,MZ578836
:0.00028688):0.00000001,MZ401818
:0.00028691):0.00000001,(MW932935
:0.00028689,MZ390593
:0.00028699):0.00000001):0.00000001,(MZ318977
:0.00028725,MZ254467
:0.00028688):0.00000001):0.00000001):0.00000001):0.00000001):0.00028673):0.00000001,OD942422
:0.00028717):0.00000001):0.00000001,(OD970972
:0.00028667,(MZ283879
:0.00000001,OD990182
:0.00028666):0.00000001):0.00028660):0.00000001,MZ319256
:0.00028663):0.00000001,OD923748
:0.00028665):0.00000001):0.00000001):0.00000001,MZ454630
:0.00028662):0.00000001):0.00000001):0.00000003,(MZ009795
:0.00000001,(MW963578
:0.00028653,OD987672
:0.00000001):0.00028676):0.00028662):0.00026197,MZ279135
:0.00028664):0.00000065,(MZ284175
:0.00028657,OU023858
:0.00000001):0.00028659):0.00000001):0.00000001,MZ539129
:0.00028662):0.00000001,MZ256769
:0.00028662):0.00000001):0.00000001):0.00000001,MZ203121
:0.00028662):0.00000001):0.00000001):0.00000001,FR993762
:0.00028662):0.00000001,(((OD947486
:0.00000001,OD964689
:0.00028679):0.00057370,(OU028228
:0.00028671,((((MZ291037
:0.00028658,(OD937982
:0.00028663,(MZ451824
:0.00028668,OD979058
:0.00028668):0.00000001):0.00000001):0.00000001,OU010756
:0.00028665):0.00000001,(OD994656
:0.00028666,(OD994993
:0.00028664,OD932568
:0.00028658):0.00000001):0.00000001):0.00000001,(MZ555883
:0.00000001,MZ132345
:0.00028662):0.00000001):0.00000001):0.00000001):0.00000001,MZ411745
:0.00028661):0.00028675):0.00000001):0.00000001):0.00000001,(MZ650529
:0.00000001,OB998174
:0.00028668):0.00028662):0.00000001,MZ228977
:0.00028659):0.00000001,OD979888
:0.00028662):0.00000001):0.00000001,MZ535682
:0.00028656):0.00000001):0.00000001,((OU016441
:0.00000001,(MZ255826
:0.00028664,OD947727
:0.00000001):0.00028665):0.00028671,((((MZ071522
:0.00028683,MZ646946
:0.00028715):0.00000001,(MZ648339
:0.00028670,MZ499262
:0.00028701):0.00000001):0.00000001,(MZ531681
:0.00028670,(OD960562
:0.00028675,MZ581286
:0.00057416):0.00000001):0.00000001):0.00000001,MZ681258
:0.00000001):0.00000001):0.00028667):0.00000001,(OD968850
:0.00004127,MZ597557
:0.00027533):0.00025695):0.00000001,OB998141
:0.00028664):0.00000001):0.00000001,MZ149347
:0.00028664):0.00000001,MZ655398
:0.00028662):0.00000001):0.00000001):0.00000001,(MZ501417
:0.00000001,MZ434415
:0.00057373):0.00028662):0.00000001):0.00000001,(MZ034104
:0.00028669,(OD914052
:0.00028671,MZ681735
:0.00000001):0.00000001):0.00028663):0.00000001):0.00000001,MW913045
:0.00028661):0.00000001,(OD986250
:0.00028665,(MZ690044
:0.00000001,MZ082713
:0.00028667):0.00000001):0.00028658):0.00000001):0.00000001):0.00000001):0.00000001):0.00000001,(OD914657
:0.00028659,OD967684
:0.00000001):0.00028663):0.00000001,(MZ385846
:0.00000001,MZ142721
:0.00028675):0.00028664):0.00000001,(OD954308
:0.00000001,OD926635
:0.00028651):0.00028658):0.00000001,MZ132911
:0.00028673):0.00000001,MZ188480
:0.00028661):0.00000001,((OD916439
:0.00000001,(OD937630
:0.00000001,MZ244358
:0.00028714):0.00028641):0.00028652,((MZ494050
:0.00000001,(MZ141676
:0.00000001,(MZ475456
:0.00028632,MZ293919
:0.00000001):0.00028773):0.00000001):0.00000001,MZ214876
:0.00057347):0.00000001):0.00028666):0.00000001,(MZ655525
:0.00000001,(((MW844847
:0.00028662,(MZ270198
:0.00057348,MZ311205
:0.00028648):0.00000001):0.00000001,(((MZ605312
:0.00000001,MW931379
:0.00028642):0.00000001,MZ472297
:0.00028645):0.00000001,(MZ311037
:0.00028650,((MZ512404
:0.00028686,(MZ394154
:0.00028757,MZ184201
:0.00028655):0.00000001):0.00000001,MZ349478
:0.00028652):0.00000001):0.00000001):0.00000001):0.00000001,(MZ149529
:0.00000001,(MZ498345
:0.00000001,MZ462860
:0.00028666):0.00028652):0.00028645):0.00028661):0.00028675):0.00000001,(MZ650499
:0.00000001,MZ161571
:0.00028675):0.00028665):0.00000001):0.00000001,MZ315276
:0.00028666):0.00000001,(OU015017
:0.00028665,(MZ315607
:0.00000001,MZ101657
:0.00028723):0.00000001):0.00028662):0.00000001,(MZ453935
:0.00000001,MW966181
:0.00028658):0.00028663):0.00000001,OD953577
:0.00028669):0.00000001):0.00000001,MZ533505
:0.00028658):0.00000001,(MZ064951
:0.00000001,OD942057
:0.00028820):0.00028662):0.00000001):0.00000001,(MZ375733
:0.00000001,OD980827
:0.00028683):0.00028684):0.00000001):0.00000001,MZ600051
:0.00028662):0.00000001):0.00000001):0.00000001,MZ505752
:0.00000001):0.00000001,((((OD946079
:0.00028660,(OD982643
:0.00028660,MZ532781
:0.00028661):0.00000001):0.00000001,((((OD917052
:0.00028659,(OD941205
:0.00028661,OD967178
:0.00028659):0.00000001):0.00000001,MZ509254
:0.00028662):0.00000001,((((((MZ154721
:0.00028661,(MZ088017
:0.00004120,OU023699
:0.00027538):0.00025700):0.00000001,MZ196061
:0.00028669):0.00000001,((MZ591430
:0.00028662,MZ308197
:0.00028664):0.00000001,MZ006283
:0.00028658):0.00000001):0.00000001,MZ685419
:0.00028659):0.00000001,(OD911579
:0.00028660,(MZ226274
:0.00028658,(FR993581
:0.00028662,OD942819
:0.00000001):0.00028661):0.00000001):0.00000001):0.00000001,MZ210996
:0.00028660):0.00000001):0.00000001,OD970111
:0.00028659):0.00000001):0.00000001,((((((((MZ344358
:0.00028661,MZ321777
:0.00028661):0.00000001,OD944734
:0.00028668):0.00000001,(((MZ311217
:0.00086086,OD963225
:0.00028658):0.00000001,MZ255963
:0.00028668):0.00000001,OU031027
:0.00028659):0.00000001):0.00000001,(MZ288059
:0.00028658,MZ554995
:0.00028662):0.00000001):0.00000001,MZ604918
:0.00028660):0.00000001,((MZ455644
:0.00028661,MZ083253
:0.00028661):0.00000001,(((MZ256433
:0.00028662,OD918141
:0.00028667):0.00000001,MW913046
:0.00028672):0.00000001,MZ367624
:0.00028667):0.00000001):0.00000001):0.00000001,MZ530965
:0.00028659):0.00000001,((MZ345901
:0.00028662,(((MW972323
:0.00028666,MZ401842
:0.00028663):0.00000001,(((MZ572318
:0.00028661,MZ070995
:0.00028661):0.00000001,((MZ329323
:0.00028659,(OD911735
:0.00028670,MZ084300
:0.00028660):0.00000001):0.00000001,MZ187082
:0.00028661):0.00000001):0.00000001,(((MZ434388
:0.00028659,((MZ235883
:0.00028659,(MZ349178
:0.00028665,(MZ342051
:0.00000001,OU012962
:0.00057391):0.00028682):0.00000001):0.00000001,OD915881
:0.00028662):0.00000001):0.00000001,MZ011533
:0.00028670):0.00000001,(MZ487803
:0.00028662,OD932496
:0.00028659):0.00000001):0.00000001):0.00000001):0.00000001,MZ450270
:0.00028661):0.00000001):0.00000001,((MZ578992
:0.00028660,(((((OD969561
:0.00028674,(MZ086120
:0.00028662,MZ454976
:0.00028660):0.00000001):0.00000001,(MZ415439
:0.00028660,MZ038041
:0.00028660):0.00000001):0.00000001,((MZ666732
:0.00028662,((MZ535221
:0.00000001,OU021361
:0.00028653):0.00028658,MZ100662
:0.00028662):0.00000001):0.00000001,OD976260
:0.00028662):0.00000001):0.00000001,(MZ222877
:0.00000001,OD960788
:0.00028654):0.00028657):0.00000001,(((MZ683733
:0.00028662,(MW911851
:0.00028662,(MZ211489
:0.00028662,(MZ475630
:0.00028663,MZ450383
:0.00028662):0.00000001):0.00000001):0.00000001):0.00000001,MZ166627
:0.00028661):0.00000001,OU014300
:0.00028663):0.00000001):0.00000001):0.00000001,((((MZ090383
:0.00028662,MZ279581
:0.00028659):0.00000001,(MZ058591
:0.00028669,(OD951017
:0.00028659,MZ153593
:0.00028661):0.00000001):0.00000001):0.00000001,(((MZ167047
:0.00028658,(MZ345897
:0.00028657,MW904852
:0.00000001):0.00028659):0.00000001,(((MZ086158
:0.00028661,MZ641952
:0.00028659):0.00000001,((((((((MZ256046
:0.00028659,MZ455122
:0.00028662):0.00000001,((MZ455036
:0.00028660,MZ410176
:0.00028661):0.00000001,(MZ518452
:0.00028667,(FR991504
:0.00028660,(MZ685789
:0.00028661,MZ236789
:0.00000001):0.00028660):0.00000001):0.00000001):0.00000001):0.00000001,MZ386143
:0.00028662):0.00000001,(MZ537980
:0.00028663,MZ179517
:0.00028662):0.00000001):0.00000001,OD927414
:0.00028662):0.00000001,(MZ574760
:0.00028660,(MW893806
:0.00028659,(MZ402255
:0.00028660,(OD969006
:0.00028660,MZ360084
:0.00028661):0.00000001):0.00000001):0.00000001):0.00000001):0.00000001,((((MZ554012
:0.00028659,MZ264937
:0.00028667):0.00000001,(MZ454443
:0.00028660,MZ498160
:0.00028660):0.00000001):0.00000001,((MZ539365
:0.00028659,(OD904587
:0.00028665,(MZ211222
:0.00028659,(MZ530041
:0.00028663,MZ055998
:0.00028676):0.00000001):0.00000001):0.00000001):0.00000001,MW905942
:0.00028657):0.00000001):0.00000001,((OD968607
:0.00028678,(OD909220
:0.00028660,(OD915801
:0.00028659,(MZ471553
:0.00028662,(MZ295912
:0.00000001,MZ192944
:0.00028666):0.00028661):0.00000001):0.00000001):0.00000001):0.00000001,MZ142834
:0.00028662):0.00000001):0.00000001):0.00000001,((((MZ186401
:0.00028669,(MZ179769
:0.00028662,(MZ371686
:0.00028664,MZ537914
:0.00028663):0.00000001):0.00000001):0.00000001,((((MZ394372
:0.00028662,(OD932854
:0.00028662,MW994955
:0.00028664):0.00000001):0.00000001,OD994176
:0.00028659):0.00000001,((((OD964580
:0.00028663,MZ283010
:0.00028666):0.00000001,MZ454526
:0.00028658):0.00000001,((MZ641818
:0.00028661,(MZ371424
:0.00028659,(MZ664599
:0.00000001,MZ271663
:0.00028657):0.00028663):0.00000001):0.00000001,MZ193759
:0.00028663):0.00000001):0.00000001,(MZ252614
:0.00057370,MZ455455
:0.00028663):0.00000001):0.00000001):0.00000001,MZ354310
:0.00028662):0.00000001):0.00000001,(((((OD990783
:0.00028661,OD934343
:0.00028662):0.00000001,(((MZ331214
:0.00028668,MZ271642
:0.00028659):0.00000001,(OD930604
:0.00028660,OD951167
:0.00028659):0.00000001):0.00000001,((((OD922573
:0.00028659,MZ237122
:0.00028661):0.00000001,(((MZ538717
:0.00028670,MZ307152
:0.00028661):0.00000001,MZ038393
:0.00028659):0.00000001,MZ201364
:0.00028659):0.00000001):0.00000001,(MZ433649
:0.00028662,(MZ501427
:0.00028664,MZ458161
:0.00000001):0.00028670):0.00000001):0.00000001,MZ415870
:0.00028662):0.00000001):0.00000001):0.00000001,((MZ255835
:0.00028669,(MZ491041
:0.00028658,(MZ571287
:0.00028659,(MZ320464
:0.00028661,MZ344666
:0.00028660):0.00000001):0.00000001):0.00000001):0.00000001,MZ056013
:0.00028663):0.00000001):0.00000001,(((OD981378
:0.00028669,(MZ166904
:0.00000001,OD941862
:0.00028663):0.00028662):0.00000001,MZ617918
:0.00028662):0.00000001,((((MZ392133
:0.00057349,OD966074
:0.00000001):0.00028659,MW905824
:0.00028657):0.00000001,OD923719
:0.00028669):0.00000001,MZ337354
:0.00028658):0.00000001):0.00000001):0.00000001,(((((MZ155243
:0.00028658,(OD986417
:0.00000001,(FR992165
:0.00000001,FR992336
:0.00028649):0.00028653):0.00028658):0.00000001,MZ060616
:0.00028659):0.00000001,((MZ217318
:0.00028660,(MW910086
:0.00028659,MW959947
:0.00028676):0.00000001):0.00000001,MZ166785
:0.00028659):0.00000001):0.00000001,MZ084767
:0.00028659):0.00000001,((((OD928974
:0.00028662,(OD974641
:0.00028660,(MZ256476
:0.00028659,MZ538020
:0.00028660):0.00000001):0.00000001):0.00000001,OD937265
:0.00028659):0.00000001,((OD904847
:0.00028658,((MZ214495
:0.00000001,OU016313
:0.00028651):0.00028656,(MZ702203
:0.00028659,MZ131696
:0.00028676):0.00000001):0.00000001):0.00000001,MZ566164
:0.00028669):0.00000001):0.00000001,MZ360799
:0.00028662):0.00000001):0.00000001):0.00000001):0.00000001,(((((MZ566423
:0.00028664,MW841901
:0.00028677):0.00000001,(((MZ003887
:0.00028664,(MZ246721
:0.00028658,MZ591695
:0.00028659):0.00000001):0.00000001,MZ619863
:0.00028662):0.00000001,((MZ282517
:0.00028662,((((OD985216
:0.00057381,MZ605323
:0.00000001):0.00028664,(MZ572357
:0.00028662,((MW889959
:0.00000001,MZ694142
:0.00086110):0.00028670,(MW916003
:0.00000001,OU019468
:0.00028666):0.00028661):0.00000001):0.00000001):0.00000001,((MZ532626
:0.00000001,MZ491329
:0.00028655):0.00028665,((MZ600045
:0.00000001,(MZ025267
:0.00028676,MZ415505
:0.00057396):0.00000001):0.00000001,MZ213481
:0.00028671):0.00028666):0.00000001):0.00000001,((((MZ498774
:0.00028664,OD931228
:0.00028668):0.00000001,(MZ368388
:0.00028678,MZ618093
:0.00000001):0.00028672):0.00000001,(MZ665943
:0.00028677,MZ192319
:0.00028664):0.00000001):0.00000001,(MZ371755
:0.00028664,MZ278652
:0.00028668):0.00000001):0.00000001):0.00000001):0.00000001,MW933752
:0.00028662):0.00000001):0.00000001):0.00000001,(OD993522
:0.00028662,(MZ090210
:0.00028657,OD941410
:0.00028658):0.00000001):0.00000001):0.00000001,OD963587
:0.00028660):0.00000001,(((MZ376004
:0.00028661,MW769751
:0.00028663):0.00000001,((MZ039548
:0.00028663,(OU024877
:0.00028658,(MZ311347
:0.00000001,OD989330
:0.00028682):0.00028662):0.00000001):0.00000001,((OU013728
:0.00028660,(MW914401
:0.00028660,(MZ530798
:0.00028663,MZ414850
:0.00028666):0.00000001):0.00000001):0.00000001,MZ211556
:0.00028658):0.00000001):0.00000001):0.00000001,OD976098
:0.00028661):0.00000001):0.00000001):0.00000001):0.00000001):0.00000001,((((((MZ655786
:0.00000001,(MW960439
:0.00028659,OD943988
:0.00000001):0.00028663):0.00028663,(MZ531569
:0.00028655,MZ009330
:0.00000001):0.00028658):0.00000001,OD971920
:0.00028659):0.00000001,((((MZ275103
:0.00028672,MZ213473
:0.00028663):0.00000001,(((MZ694379
:0.00028654,MZ282692
:0.00000001):0.00028657,(MZ279177
:0.00028660,(MW849633
:0.00028662,MZ086054
:0.00028661):0.00000001):0.00000001):0.00000001,MZ492207
:0.00028662):0.00000001):0.00000001,(MZ082839
:0.00028664,OE996715
:0.00028662):0.00000001):0.00000001,(MZ390780
:0.00000001,MZ212343
:0.00028664):0.00028659):0.00000001):0.00000001,OD935045
:0.00028659):0.00000001,(((((MZ592221
:0.00028672,MW912369
:0.00028663):0.00000001,((MZ492219
:0.00028658,(MZ280599
:0.00028660,OD952986
:0.00028659):0.00000001):0.00000001,(MW981411
:0.00028674,MZ431913
:0.00028659):0.00000001):0.00000001):0.00000001,(((MZ449733
:0.00028658,MZ618014
:0.00028662):0.00000001,(OD948693
:0.00028666,(MZ375567
:0.00028658,(MW849846
:0.00028677,(MZ544705
:0.00000001,(MZ471799
:0.00000001,OD971654
:0.00028676):0.00028674):0.00028664):0.00000001):0.00000001):0.00000001):0.00000001,(OD931365
:0.00028657,(MZ288121
:0.00000001,(OD937994
:0.00000001,OU014619
:0.00028668):0.00028653):0.00028658):0.00000001):0.00000001):0.00000001,MZ689860
:0.00028664):0.00000001,((MZ533347
:0.00028663,(MZ320011
:0.00028661,MZ188292
:0.00028663):0.00000001):0.00000001,(MZ319739
:0.00028659,MZ133085
:0.00028660):0.00000001):0.00000001):0.00000001):0.00000001):0.00000001):0.00000001,((MZ149338
:0.00028660,(MZ530487
:0.00028661,MZ202238
:0.00028660):0.00000001):0.00000001,((MZ368338
:0.00028662,(MZ228781
:0.00028668,(MZ654982
:0.00000001,(OD927561
:0.00028664,OD964456
:0.00000001):0.00028661):0.00028664):0.00000001):0.00000001,OD974636
:0.00028660):0.00000001):0.00000001):0.00000001):0.00000001,(OD987344
:0.00028660,(((MZ375624
:0.00028659,(((MZ390621
:0.00028670,(MZ290633
:0.00028659,MZ390235
:0.00028661):0.00000001):0.00000001,MZ440619
:0.00028661):0.00000001,((OD994508
:0.00028660,((FR993747
:0.00028670,MZ360225
:0.00028659):0.00000001,(((MZ454120
:0.00028662,(MZ532613
:0.00028663,MZ320423
:0.00028666):0.00000001):0.00000001,OD976278
:0.00028663):0.00000001,((MZ655671
:0.00028660,((OD979670
:0.00028685,(OD919105
:0.00000001,OD971476
:0.00028676):0.00000001):0.00028662,OD954446
:0.00028667):0.00000001):0.00000001,MZ311195
:0.00028682):0.00000001):0.00000001):0.00000001):0.00000001,((MZ375916
:0.00028668,MZ356772
:0.00028664):0.00000001,MZ454816
:0.00028662):0.00000001):0.00000001):0.00000001):0.00000001,((((((OD982892
:0.00028661,MZ187517
:0.00057348):0.00000001,MZ569165
:0.00028659):0.00000001,(MZ402196
:0.00028661,MZ278891
:0.00028663):0.00000001):0.00000001,MZ058791
:0.00028661):0.00000001,((MZ554217
:0.00028660,OD938832
:0.00028664):0.00000001,MZ358491
:0.00028669):0.00000001):0.00000001,((MZ171796
:0.00028661,OU027865
:0.00028661):0.00000001,MZ434262
:0.00028660):0.00000001):0.00000001):0.00000001,MZ432342
:0.00028661):0.00000001):0.00000001):0.00000001):0.00000001):0.00000001):0.00000001):0.00000001,((MZ555187
:0.00000001,MZ402259
:0.00057327):0.00027579,OD966662
:0.00025744):0.00004060):0.00000001):0.00000001):0.00000001,((((MZ520054
:0.00000001,MZ353792
:0.00028609):0.00028810,(((MZ690015
:0.00000001,(MZ531516
:0.00028665,(MZ356760
:0.00028655,(((MZ699442
:0.00000001,MZ207857
:0.00028609):0.00027047,OD912755
:0.00057352):0.00000001,OD968889
:0.00028658):0.00000001):0.00000001):0.00000001):0.00000001,OU012945
:0.00028659):0.00000001,(OD959401
:0.00000001,MZ566284
:0.00028669):0.00028653):0.00000001):0.00001614,MW858236
:0.00028581):0.00028553,(MZ604353
:0.00000001,(((MZ512969
:0.00000001,(OD945490
:0.00028659,MZ149869
:0.00028687):0.00000001):0.00000001,MZ604348
:0.00000001):0.00028547,(((OB998163
:0.00028658,OD991396
:0.00000001):0.00028653,((((OD925242
:0.00000001,OD950423
:0.00028666):0.00028659,((((((MZ411916
:0.00028659,((((MZ430909
:0.00028662,((OU016278
:0.00028690,((((OD943284
:0.00028667,(OD950131
:0.00028665,MZ492239
:0.00000001):0.00000001):0.00028659,((((MZ356779
:0.00028662,((OD913888
:0.00028660,(((((((((MZ315699
:0.00000001,(MZ681028
:0.00000001,MZ064959
:0.00028654):0.00028658):0.00028662,(((MZ453430
:0.00028663,(((MZ451778
:0.00028675,(((((((((((((MZ344271
:0.00027558,(OD986374
:0.00028680,(MZ414681
:0.00028675,OD967772
:0.00000001):0.00000001):0.00025745):0.00004067,((MZ415311
:0.00000001,(MZ433678
:0.00028689,(MZ685531
:0.00000001,MZ213542
:0.00028669):0.00000001):0.00000001):0.00028626,(MW904601
:0.00028658,((((((((MZ288468
:0.00028665,MZ187307
:0.00000001):0.00028660,(((((((OD913167
:0.00028671,(((((MZ618146
:0.00028658,(OD990403
:0.00028663,MZ554037
:0.00000001):0.00000001):0.00028672,(((((MZ235980
:0.00000001,(FR990871
:0.00000001,OU017525
:0.00028702):0.00028671):0.00028656,(MZ491912
:0.00028658,MZ192938
:0.00000001):0.00028659):0.00000001,((MZ159162
:0.00028679,OD915118
:0.00000001):0.00028658,(MZ290345
:0.00000001,MZ082950
:0.00028662):0.00028663):0.00000001):0.00000001,(((MZ340779
:0.00028680,MZ290784
:0.00000001):0.00028659,((MZ415077
:0.00028717,((((((MZ555364
:0.00028718,((MZ462751
:0.00028864,(OD931169
:0.00000001,OU011963
:0.00028714):0.00000001):0.00028705,MZ152249
:0.00028710):0.00000001):0.00000001,(((((MZ280778
:0.00000001,MZ211155
:0.00028699):0.00000001,(MZ215007
:0.00000001,(MZ321216
:0.00028708,MZ357777
:0.00000001):0.00028716):0.00028711):0.00000001,(((((((((((((MZ308187
:0.00028660,(MZ036099
:0.00028655,MZ341853
:0.00028656):0.00000001):0.00000001,(MZ566334
:0.00028656,(MZ100719
:0.00028664,MW913081
:0.00028669):0.00000001):0.00000001):0.00000001,MZ491993
:0.00028667):0.00000001,(MZ499646
:0.00028655,(MZ591579
:0.00028656,MZ304870
:0.00028667):0.00000001):0.00000001):0.00000001,MZ155132
:0.00028660):0.00000001,((MZ390936
:0.00000001,(MZ215495
:0.00000001,MZ316340
:0.00028701):0.00028723):0.00028748,(MZ448650
:0.00000001,(MZ536045
:0.00028767,(MZ592757
:0.00000001,MZ533278
:0.00028760):0.00028739):0.00000001):0.00000001):0.00028701):0.00000001,MZ193705
:0.00028663):0.00000001,(MZ670099
:0.00028667,(MZ533428
:0.00028664,MZ032302
:0.00028684):0.00000001):0.00000001):0.00000001,MZ684185
:0.00028661):0.00000001,(((MZ029769
:0.00028658,(MZ337256
:0.00028661,MZ341951
:0.00028657):0.00000001):0.00000001,((MZ166875
:0.00028656,MZ434395
:0.00028656):0.00000001,MW869477
:0.00028667):0.00000001):0.00000001,(MZ149547
:0.00028656,(MZ238503
:0.00028659,MZ415636
:0.00028656):0.00000001):0.00000001):0.00000001):0.00000001,((MZ390573
:0.00000001,MZ321563
:0.00028675):0.00000001,((MZ530245
:0.00028667,((MZ390922
:0.00000001,MZ252945
:0.00028671):0.00028677,MZ213104
:0.00028686):0.00000001):0.00000001,MZ353821
:0.00028660):0.00000001):0.00000001):0.00000001,((MZ696227
:0.00028699,(MZ434541
:0.00028655,MZ201316
:0.00028659):0.00000001):0.00000001,(((MZ390749
:0.00028660,OB998402
:0.00028663):0.00000001,((((MZ037692
:0.00028663,((MZ569191
:0.00000001,MZ237034
:0.00057405):0.00028667,MZ538131
:0.00028661):0.00000001):0.00000001,MZ363168
:0.00028660):0.00000001,((MZ411845
:0.00028667,(MZ337082
:0.00028667,OD966766
:0.00028664):0.00000001):0.00000001,((MZ033801
:0.00028680,MZ620269
:0.00028662):0.00000001,((MZ154717
:0.00028664,(MZ010017
:0.00028663,MZ170288
:0.00028666):0.00000001):0.00000001,MZ684757
:0.00028664):0.00000001):0.00000001):0.00000001):0.00000001,MZ684198
:0.00000001):0.00000001):0.00000001,(MZ070329
:0.00028665,MZ569366
:0.00028690):0.00000001):0.00000001):0.00000001):0.00000001,MZ432322
:0.00028683):0.00028871):0.00000001,MZ255100
:0.00028714):0.00000001,((OD953899
:0.00028713,MZ061570
:0.00057435):0.00000001,OD964917
:0.00028698):0.00000001):0.00000001):0.00000001,((MZ180320
:0.00028697,OD936943
:0.00028733):0.00000001,((MZ256411
:0.00028719,(OD906868
:0.00000001,OD953615
:0.00028723):0.00028711):0.00000001,MZ684148
:0.00000001):0.00000001):0.00000001):0.00000001,(MZ181587
:0.00057508,(MZ037823
:0.00028703,(MZ512868
:0.00028701,MZ487940
:0.00000001):0.00028731):0.00000001):0.00000001):0.00000001,MZ271406
:0.00028701):0.00000001,(MZ252639
:0.00028701,(OU024566
:0.00028699,MZ035706
:0.00028711):0.00000001):0.00000001):0.00000001):0.00000001,MZ566158
:0.00028719):0.00028684):0.00000001,((MZ685794
:0.00000001,OD987288
:0.00028707):0.00028675,(MZ537293
:0.00028653,(MZ538242
:0.00000001,MZ286690
:0.00028720):0.00000001):0.00028666):0.00000001):0.00000001):0.00000001,((((MZ201544
:0.00028673,((((MZ088009
:0.00028661,MZ376256
:0.00028659):0.00000001,(MZ685530
:0.00000001,MZ357528
:0.00028634):0.00028778):0.00000001,MZ535821
:0.00000001):0.00000001,(MZ619700
:0.00028667,OD934236
:0.00028667):0.00000001):0.00000001):0.00028662,(((MW930144
:0.00028663,((((((((((MZ415897
:0.00028689,((((MZ453913
:0.00028720,MZ171146
:0.00028680):0.00000001,MZ566032
:0.00028790):0.00000001,((((OU029653
:0.00028685,MZ555273
:0.00028716):0.00000001,MZ260652
:0.00028683):0.00000001,(((MZ213508
:0.00028685,MZ161469
:0.00028711):0.00000001,MW864972
:0.00028683):0.00000001,MZ455165
:0.00028705):0.00000001):0.00000001,MZ161588
:0.00028670):0.00000001):0.00000001,MZ682242
:0.00000001):0.00000001):0.00028670,(MZ341109
:0.00028662,((((((OU012664
:0.00000001,MZ616456
:0.00114896):0.00028659,(((OD921872
:0.00000001,OD948897
:0.00000001):0.00028660,(((MZ472450
:0.00028683,(MZ454515
:0.00000001,(MZ416065
:0.00028685,FR992340
:0.00028679):0.00000001):0.00000001):0.00028674,((((((MZ415518
:0.00000001,(MZ341129
:0.00057493,(MZ402194
:0.00057555,(MZ402206
:0.00028668,MZ402177
:0.00028673):0.00000001):0.00028576):0.00028686):0.00028562,(((((((MZ372731
:0.00000001,MZ011736
:0.00028657):0.00028663,(((((((((MZ295584
:0.00000001,(OD912323
:0.00028665,(MZ475520
:0.00028684,MZ592811
:0.00000001):0.00000001):0.00028658):0.00028662,(MW803369
:0.00028663,((((((((((MZ083401
:0.00028689,(MZ684186
:0.00000001,MZ328523
:0.00000001):0.00000001):0.00028639,(MZ316096
:0.00028671,MZ687457
:0.00000001):0.00000001):0.00028627,(((((MZ294806
:0.00000001,MZ202035
:0.00028660):0.00028656,((((MW932887
:0.00057403,(MZ415675
:0.00000001,MZ616428
:0.00086102):0.00000001):0.00000001,MZ565888
:0.00057356):0.00028662,(((((((((((((MZ477964
:0.00028637,MZ328668
:0.00028634):0.00000001,(MZ270281
:0.00057320,(MZ684258
:0.00028641,(MZ149660
:0.00028645,(MZ328980
:0.00000001,MZ453505
:0.00028650):0.00028631):0.00000001):0.00000001):0.00000001):0.00000001,(MZ133227
:0.00028644,MZ571488
:0.00028660):0.00000001):0.00000001,(MZ411719
:0.00028628,(MZ684386
:0.00028635,MZ367757
:0.00028641):0.00000001):0.00000001):0.00000001,((MZ287694
:0.00028640,((((((MZ513755
:0.00028635,MZ684927
:0.00028645):0.00000001,(((MZ513781
:0.00028631,(MZ685156
:0.00028640,MZ384274
:0.00028626):0.00000001):0.00000001,MZ367986
:0.00028631):0.00000001,((MZ368208
:0.00028633,MZ685676
:0.00028628):0.00000001,(((MZ684218
:0.00000001,(MZ694269
:0.00000001,MZ592225
:0.00028659):0.00028750):0.00028671,MZ477011
:0.00028659):0.00000001,MZ685878
:0.00028628):0.00000001):0.00000001):0.00000001):0.00000001,((MZ684219
:0.00028640,((MZ597745
:0.00000001,MZ532278
:0.00028652):0.00028635,(MZ069900
:0.00000001,MZ065062
:0.00057337):0.00028635):0.00000001):0.00000001,MZ467856
:0.00028641):0.00000001):0.00000001,(MZ433989
:0.00028638,MZ240698
:0.00028626):0.00000001):0.00000001,MZ684143
:0.00000001):0.00000001,(MZ685656
:0.00028630,MZ684421
:0.00028638):0.00000001):0.00000001):0.00000001,MZ685760
:0.00028635):0.00000001):0.00000001,MZ477893
:0.00000001):0.00000001,MZ685081
:0.00057276):0.00000001,MZ434128
:0.00000001):0.00028704,((((((((MZ378125
:0.00028678,(MW904670
:0.00028698,MZ432181
:0.00000001):0.00000001):0.00028665,((MZ434619
:0.00028681,(OD960948
:0.00028684,MZ600037
:0.00000001):0.00000001):0.00028684,((((OD971456
:0.00028667,(OD931372
:0.00028664,MZ181310
:0.00000001):0.00000001):0.00028660,(MZ222566
:0.00028662,((((MZ530478
:0.00000001,MZ284254
:0.00028646):0.00028651,(MZ681393
:0.00000001,OU024638
:0.00028660):0.00000001):0.00028656,((MZ215514
:0.00028665,(MZ491581
:0.00000001,MZ352150
:0.00028658):0.00000001):0.00028659,((((((((((((MZ085367
:0.00000001,MZ005936
:0.00028658):0.00028687,(MZ619975
:0.00000001,MZ349204
:0.00028661):0.00000001):0.00028671,(((((MZ438638
:0.00000001,MZ432301
:0.00028664):0.00000001,OD969879
:0.00028666):0.00028662,(MZ591102
:0.00028687,((MZ497557
:0.00028677,(OD980565
:0.00028682,(((MZ281916
:0.00028683,((((MZ689919
:0.00028692,OU013413
:0.00028680):0.00000001,MZ402175
:0.00028705):0.00000001,MZ578783
:0.00028685):0.00000001,((MZ538433
:0.00028698,OD985147
:0.00028675):0.00000001,MZ579091
:0.00000001):0.00000001):0.00000001):0.00028669,((MZ012409
:0.00000001,(OD922228
:0.00028661,MZ181279
:0.00000001):0.00028668):0.00028666,(((((((MZ237746
:0.00000001,OU016321
:0.00028674):0.00028663,((MZ390920
:0.00028711,((((OD941509
:0.00000001,OU016837
:0.00028758):0.00028725,OD971382
:0.00028698):0.00000001,(MZ554442
:0.00000001,MZ140714
:0.00028692):0.00000001):0.00000001,(MZ591202
:0.00028691,MZ566316
:0.00028694):0.00000001):0.00000001):0.00028673,(((((OD911693
:0.00000001,(OD906370
:0.00000001,OD937240
:0.00028685):0.00028669):0.00028663,(((OU013621
:0.00057379,OD984329
:0.00000001):0.00028660,((((MZ405336
:0.00000001,(OU013322
:0.00028687,(MZ501481
:0.00028686,(OD933571
:0.00000001,OU017618
:0.00028686):0.00000001):0.00000001):0.00028668):0.00028660,((((MZ431989
:0.00057524,((MZ670110
:0.00000001,(MZ429249
:0.00028695,(MZ531558
:0.00028673,MZ228537
:0.00057391):0.00000001):0.00000001):0.00000001,(OD993724
:0.00057677,((MZ499130
:0.00028665,(MW913963
:0.00028673,OD964331
:0.00028676):0.00000001):0.00000001,MZ211765
:0.00028665):0.00000001):0.00000001):0.00000001):0.00028682,((((((MZ440890
:0.00000001,(MZ238431
:0.00000001,MZ181981
:0.00028672):0.00028670):0.00028661,((MZ152276
:0.00028664,((((MZ416075
:0.00028741,MZ207350
:0.00000001):0.00028636,(((MZ569133
:0.00028640,OD950185
:0.00028643):0.00000001,MZ432728
:0.00028646):0.00000001,(MZ537929
:0.00000001,OD982520
:0.00028680):0.00000001):0.00000001):0.00028658,(MZ573700
:0.00000001,MZ084222
:0.00028688):0.00000001):0.00028677,(((OD931262
:0.00028665,((MZ434612
:0.00028670,(MZ342183
:0.00028668,(MZ416047
:0.00028670,(MZ686019
:0.00000001,MZ315956
:0.00028670):0.00000001):0.00000001):0.00000001):0.00028660,MZ229056
:0.00000001):0.00000001):0.00028660,(((((MZ412297
:0.00028666,((((MZ402109
:0.00028699,MZ402180
:0.00000001):0.00028658,(MZ512849
:0.00028689,MZ278362
:0.00000001):0.00000001):0.00028663,(((MZ492085
:0.00000001,MZ354478
:0.00028688):0.00000001,(MZ414976
:0.00028667,MZ278846
:0.00000001):0.00028652):0.00028666,((((((MZ372819
:0.00057418,((((MZ252934
:0.00028670,MZ371488
:0.00028678):0.00000001,OD961036
:0.00028675):0.00000001,MZ531813
:0.00000001):0.00000001,(MZ599962
:0.00028705,OU015883
:0.00028685):0.00000001):0.00000001):0.00028670,(((MZ215310
:0.00028702,(MZ684620
:0.00028771,OU025131
:0.00000001):0.00000001):0.00028659,(((((((((MZ685629
:0.00028777,OD951937
:0.00000001):0.00028662,((MZ694534
:0.00028778,MZ454385
:0.00000001):0.00028662,(((MZ166654
:0.00028701,(((OD982791
:0.00028671,OD938549
:0.00057401):0.00000001,MZ341835
:0.00028681):0.00000001,(MZ555153
:0.00000001,OU013883
:0.00028673):0.00000001):0.00000001):0.00028667,((MZ531052
:0.00028678,(((((MW933224
:0.00028676,OD967707
:0.00028680):0.00000001,OD971882
:0.00028675):0.00000001,((MW963866
:0.00028686,(MZ498682
:0.00000001,MZ554292
:0.00028708):0.00028689):0.00000001,MZ349669
:0.00028675):0.00000001):0.00000001,(((((OU014262
:0.00000001,OU014295
:0.00028675):0.00028671,OD914849
:0.00028663):0.00000001,(((((MZ317701
:0.00028675,(LC633762
:0.00028679,MZ271007
:0.00028685):0.00000001):0.00000001,(MZ619992
:0.00000001,MZ530144
:0.00028667):0.00028672):0.00000001,(OD984871
:0.00028671,MZ537873
:0.00000001):0.00000001):0.00000001,(MZ211777
:0.00028671,MZ578966
:0.00000001):0.00000001):0.00000001,(MZ372351
:0.00028673,OD932827
:0.00028674):0.00000001):0.00000001):0.00000001,(MZ227835
:0.00028677,((OD901049
:0.00000001,OD907182
:0.00057380):0.00028680,MZ024899
:0.00028701):0.00000001):0.00000001):0.00000001,MZ283070
:0.00028678):0.00000001):0.00000001,((MZ240392
:0.00028681,(MZ152401
:0.00000001,(MZ315705
:0.00000001,(((MZ694469
:0.00000001,MZ411865
:0.00028679):0.00000001,(MZ593850
:0.00028673,MZ591450
:0.00028694):0.00000001):0.00000001,MZ566056
:0.00028674):0.00028713):0.00028749):0.00028715):0.00000001,MZ211774
:0.00057382):0.00000001):0.00000001):0.00028667,((MZ275028
:0.00000001,MZ132619
:0.00028693):0.00028662,(MZ655125
:0.00028662,(OD950432
:0.00028669,((MW938607
:0.00028657,(MZ290934
:0.00000001,MZ570664
:0.00028684):0.00000001):0.00028659,((OU017988
:0.00027531,(((OD911079
:0.00000001,OD947196
:0.00028681):0.00028665,(MZ228574
:0.00000001,MZ341286
:0.00028684):0.00000001):0.00000001,MZ643066
:0.00028659):0.00004106):0.00025694,(MZ650526
:0.00028691,((OD968603
:0.00028656,(MZ497632
:0.00028689,(OD915381
:0.00028668,(MZ532686
:0.00000001,MZ283767
:0.00028672):0.00000001):0.00000001):0.00000001):0.00028664,(((MZ475638
:0.00028666,(MZ694663
:0.00000001,(MZ353937
:0.00028689,(MZ371777
:0.00028665,OD964245
:0.00057391):0.00000001):0.00000001):0.00000001):0.00028661,(((((((((((((((MZ034062
:0.00028686,OE998214
:0.00000001):0.00028659,((((MZ570677
:0.00028664,(((((OD979484
:0.00028690,MZ415694
:0.00000001):0.00028668,((((((MZ337106
:0.00028671,((((MZ207626
:0.00028696,OD923054
:0.00000001):0.00028664,((MZ642174
:0.00000001,MZ415790
:0.00028679):0.00028662,((((MZ390339
:0.00000001,MZ083865
:0.00028655):0.00028689,(MZ432299
:0.00028665,MZ500318
:0.00000001):0.00000001):0.00028663,((((((MZ293950
:0.00000001,(OD953178
:0.00028675,(MZ398620
:0.00028698,(OD953903
:0.00028678,MZ449951
:0.00057391):0.00000001):0.00000001):0.00000001):0.00000001,OD976880
:0.00028675):0.00028665,((((MZ334635
:0.00028673,(MZ090543
:0.00028665,(MZ530304
:0.00000001,MZ282304
:0.00028695):0.00000001):0.00000001):0.00028664,((((((((OD945514
:0.00028646,((MZ366581
:0.00028775,MW989310
:0.00028727):0.00028613,MZ577471
:0.00000001):0.00000001):0.00028654,((((((MZ341533
:0.00028669,(MZ511423
:0.00000001,(MW773755
:0.00028688,(OD983680
:0.00028682,MZ416113
:0.00057351):0.00000001):0.00000001):0.00000001):0.00028664,(((((((MZ567281
:0.00028664,MZ538406
:0.00028689):0.00000001,MZ472318
:0.00000001):0.00000001,MZ244865
:0.00028683):0.00028663,((((((((OD990847
:0.00028672,OD981018
:0.00028673):0.00000001,(MZ294535
:0.00000001,MZ210200
:0.00028679):0.00000001):0.00000001,MZ342139
:0.00028695):0.00028664,(((MZ402203
:0.00028701,(((MZ619624
:0.00028670,(MZ542739
:0.00028681,(MW911044
:0.00028665,MZ085803
:0.00028676):0.00000001):0.00000001):0.00000001,((MZ538103
:0.00028695,(MZ530705
:0.00028674,MZ531484
:0.00028671):0.00000001):0.00000001,MZ619256
:0.00000001):0.00000001):0.00000001,(OD979868
:0.00028685,(OD995518
:0.00028672,OB998077
:0.00028674):0.00000001):0.00000001):0.00000001):0.00028672,((((MZ060191
:0.00028954,(((((MZ512380
:0.00028689,MZ453792
:0.00000001):0.00028663,((((((MZ192345
:0.00000001,MZ006546
:0.00028691):0.00028662,(((MZ684825
:0.00000001,(MW912275
:0.00028683,MZ538245
:0.00057358):0.00000001):0.00028658,(((((((((MZ281890
:0.00028698,MZ437088
:0.00000001):0.00028665,(((((((((MZ390302
:0.00000001,MW966490
:0.00028695):0.00028664,((((((((MZ530353
:0.00000001,MZ073484
:0.00028693):0.00028662,(((MZ415738
:0.00028687,MZ045308
:0.00000001):0.00028667,(((((MZ592109
:0.00000001,MZ371742
:0.00028694):0.00028663,((((MZ499627
:0.00028684,MW865679
:0.00000001):0.00028659,((MZ472596
:0.00028692,(MZ454467
:0.00028671,(MZ402313
:0.00000001,(MZ402159
:0.00028675,MZ259759
:0.00028665):0.00000001):0.00000001):0.00000001):0.00028662,((MW963803
:0.00028694,MZ344646
:0.00000001):0.00028663,(((((MZ511583
:0.00028689,MZ453737
:0.00000001):0.00028662,(((MZ433522
:0.00028698,(MZ469252
:0.00028783,(MZ531273
:0.00000001,MZ412259
:0.00028672):0.00000001):0.00000001):0.00028665,((((((OD963858
:0.00000001,MZ461285
:0.00028687):0.00028660,(((((MZ492337
:0.00000001,MW913094
:0.00028689):0.00028662,(((((((MZ256441
:0.00000001,(MZ328693
:0.00000001,MZ318728
:0.00000001):0.00028663):0.00028634,((MZ538747
:0.00028680,MZ203380
:0.00000001):0.00028676,((MZ390118
:0.00000001,MZ337097
:0.00028691):0.00028661,((((((MZ565842
:0.00028693,(MZ415834
:0.00028681,MZ497571
:0.00000001):0.00000001):0.00028662,((MZ541891
:0.00000001,MZ402120
:0.00028689):0.00028662,((MZ688312
:0.00028689,(MZ390324
:0.00000001,(MZ342011
:0.00028666,MZ646873
:0.00028669):0.00000001):0.00000001):0.00028663,(((((MZ304748
:0.00028673,(MZ472604
:0.00000001,(MZ252356
:0.00028667,(MZ530812
:0.00028675,MZ131359
:0.00028691):0.00000001):0.00000001):0.00000001):0.00028661,((((MZ453928
:0.00028694,((((MW913369
:0.00028659,OU007464
:0.00000001):0.00028671,OD989790
:0.00028677):0.00000001,MZ414276
:0.00028674):0.00000001,MZ390700
:0.00000001):0.00000001):0.00028663,(((((MZ183722
:0.00000001,MW720588
:0.00028676):0.00028662,((MZ342070
:0.00028667,(MZ539027
:0.00028682,((((MZ579070
:0.00000001,(((((MZ207564
:0.00028674,(MZ277962
:0.00000001,MZ211724
:0.00028669):0.00000001):0.00028662,((MZ500861
:0.00028665,((((((((((((MZ183252
:0.00028679,(MZ684414
:0.00000001,MZ198911
:0.00028678):0.00000001):0.00028666,(((MZ212424
:0.00028661,(MZ354396
:0.00028646,(((MZ210396
:0.00028657,(MZ022890
:0.00028665,(MZ501392
:0.00028652,(MZ401774
:0.00028685,MZ455823
:0.00000001):0.00028681):0.00000001):0.00000001):0.00000001,(((MZ279381
:0.00028660,(MZ454682
:0.00028663,(MZ228490
:0.00028655,((((MZ064994
:0.00028668,(MZ500370
:0.00028657,(MZ685168
:0.00000001,(MZ593593
:0.00028671,MZ210677
:0.00000001):0.00028675):0.00028665):0.00000001):0.00000001,MZ356748
:0.00028657):0.00000001,(((((MZ132249
:0.00057375,(((((MZ388381
:0.00028662,((((MZ280827
:0.00000001,MZ170550
:0.00028675):0.00000001,(MZ386497
:0.00000001,(MZ555356
:0.00028721,(MZ694678
:0.00028718,MZ664436
:0.00000001):0.00000001):0.00028713):0.00028698):0.00028665,(((((((MZ215461
:0.00000001,MZ281091
:0.00028683):0.00057366,MZ511580
:0.00028698):0.00000001,MZ371749
:0.00000001):0.00028662,((((MZ262508
:0.00028660,(MZ664671
:0.00000001,MZ083177
:0.00028657):0.00000001):0.00028672,((MZ530870
:0.00000001,MZ371920
:0.00028676):0.00028662,((((MZ453770
:0.00028679,(((MZ000154
:0.00028655,(((((((((((((((((((MZ004827
:0.00028669,MW932514
:0.00000001):0.00028654,((((MZ030224
:0.00000001,MZ198901
:0.00028680):0.00028684,(MZ357472
:0.00000001,MW906412
:0.00028677):0.00000001):0.00028668,(((MZ449732
:0.00000001,MZ294440
:0.00028664):0.00028658,((MZ570637
:0.00000001,MW912195
:0.00028667):0.00028658,(((((((MZ373538
:0.00000001,((MZ316062
:0.00028661,(MZ087971
:0.00028664,MW991777
:0.00028654):0.00000001):0.00000001,(MZ432709
:0.00000001,(MZ685116
:0.00028688,(MZ702163
:0.00000001,(MZ536400
:0.00028680,MZ536396
:0.00000001):0.00028702):0.00000001):0.00028680):0.00028664):0.00000001):0.00000001,(MZ388223
:0.00028675,(MZ030492
:0.00028683,MZ434406
:0.00000001):0.00000001):0.00028664):0.00028662,(MW751616
:0.00028681,(MZ574772
:0.00028677,(MZ455369
:0.00028786,(MZ538764
:0.00028675,(MZ401850
:0.00028682,(MZ686013
:0.00000001,(MZ492315
:0.00057391,(MZ400663
:0.00028675,(MZ163304
:0.00028683,(MZ006782
:0.00028673,(MZ372322
:0.00028672,(MZ368068
:0.00028670,(MZ461236
:0.00028673,((MZ415520
:0.00028666,(MZ646935
:0.00000001,MZ634262
:0.00000001):0.00000001):0.00034441,MW914481
:0.00028674):0.00000001):0.00000001):0.00000001):0.00000001):0.00000001):0.00000001):0.00000001):0.00000001):0.00000001):0.00000001):0.00000001):0.00000001):0.00000001):0.00034420):0.00000001,(MZ280579
:0.00000001,MZ315361
:0.00028679):0.00028665):0.00000001,(MZ455251
:0.00000001,(MZ315560
:0.00028678,(MZ454391
:0.00000001,MZ402136
:0.00028673):0.00000001):0.00028662):0.00028655):0.00000001,(((MZ340812
:0.00000001,(((MZ619750
:0.00000001,MZ340871
:0.00028656):0.00000001,(MZ472586
:0.00028657,MZ398497
:0.00028690):0.00000001):0.00000001,MZ083901
:0.00028662):0.00028665):0.00028669,MZ453892
:0.00000001):0.00028663,MZ283224
:0.00028659):0.00000001):0.00000001,(MZ100452
:0.00000001,MW910789
:0.00028657):0.00028658):0.00000001):0.00000001):0.00000001,MZ274618
:0.00028668):0.00000001):0.00000001,(MZ538243
:0.00028665,MZ287912
:0.00000001):0.00028659):0.00000001):0.00000001,((MZ252333
:0.00028660,MZ554070
:0.00000001):0.00000001,MZ532604
:0.00028664):0.00028659):0.00000001,(MZ371372
:0.00000001,MZ427498
:0.00028691):0.00028673):0.00000001,(MZ290895
:0.00028690,(MZ578275
:0.00028658,MZ497783
:0.00000001):0.00000001):0.00028672):0.00000001,(MZ238709
:0.00028678,MZ681724
:0.00000001):0.00028670):0.00000001,MZ554748
:0.00028661):0.00000001,(MZ075323
:0.00000001,MZ033344
:0.00028662):0.00028664):0.00000001,(MZ154243
:0.00028684,(MZ500280
:0.00000001,MZ315801
:0.00028680):0.00000001):0.00028668):0.00000001,(MZ006052
:0.00028670,(MZ164221
:0.00028661,MZ451823
:0.00000001):0.00028662):0.00000001):0.00000001,((MZ433103
:0.00028664,MZ363303
:0.00000001):0.00028652,(MZ316264
:0.00028661,MZ538623
:0.00000001):0.00000001):0.00028669):0.00000001,(MZ498859
:0.00000001,MZ491445
:0.00057339):0.00028653):0.00000001,(MZ538680
:0.00028665,(MW909907
:0.00028674,MZ569164
:0.00000001):0.00000001):0.00028662):0.00000001,(MZ210824
:0.00000001,MZ315458
:0.00057381):0.00028662):0.00000001,MZ167044
:0.00028666):0.00000001,(MZ238564
:0.00028665,(MZ182615
:0.00028653,MZ398687
:0.00000001):0.00000001):0.00028662):0.00000001,((MZ539044
:0.00000001,(MZ376427
:0.00028698,(MZ386523
:0.00000001,MZ462321
:0.00028701):0.00000001):0.00028712):0.00028704,MZ278267
:0.00000001):0.00028668):0.00000001,MZ083438
:0.00028649):0.00000001,((MW913450
:0.00057358,MZ239480
:0.00028699):0.00000001,MZ360535
:0.00000001):0.00028657):0.00000001):0.00000001,(MZ024867
:0.00028708,(MZ503905
:0.00000001,MZ028933
:0.00028667):0.00000001):0.00028661):0.00000001,(MZ255865
:0.00057521,(MZ578871
:0.00000001,MZ071944
:0.00028733):0.00000001):0.00028699):0.00000001):0.00000001,((MZ514054
:0.00028733,MZ375632
:0.00000001):0.00028698,(MZ616431
:0.00000001,(MZ070454
:0.00028661,MZ434198
:0.00028658):0.00000001):0.00000001):0.00028662):0.00000001,(MZ455911
:0.00028683,MZ239559
:0.00000001):0.00028667):0.00000001,MZ455267
:0.00028659):0.00000001):0.00000001):0.00000001,MZ458267
:0.00028666):0.00000001,MZ499595
:0.00028661):0.00000001):0.00000001,(MZ354193
:0.00028671,MZ164153
:0.00000001):0.00028659):0.00000001,MZ454843
:0.00028668):0.00000001,(MZ458194
:0.00028667,MZ274745
:0.00000001):0.00028659):0.00000001):0.00000001,((MW906059
:0.00028666,((MZ532726
:0.00028663,MZ538702
:0.00000001):0.00000001,MZ252257
:0.00028660):0.00000001):0.00000001,MZ279514
:0.00028661):0.00028655):0.00000001):0.00000001,(MZ537912
:0.00057385,((((MZ458191
:0.00028662,MZ311204
:0.00028670):0.00000001,MZ075841
:0.00028690):0.00000001,(MZ414770
:0.00028662,MZ321169
:0.00028667):0.00000001):0.00000001,(MZ390646
:0.00028668,MZ554382
:0.00000001):0.00000001):0.00000001):0.00028664):0.00000001,(MZ341298
:0.00000001,MW991277
:0.00028648):0.00028662):0.00000001,MZ683641
:0.00028669):0.00000001,MZ390520
:0.00028660):0.00000001):0.00000001,MZ402205
:0.00028651):0.00000001,MZ340955
:0.00028657):0.00000001,MZ237305
:0.00028656):0.00000001,MZ255489
:0.00028662):0.00000001):0.00000001,(((((((MZ316174
:0.00028661,MZ279170
:0.00028666):0.00000001,MZ304801
:0.00028659):0.00000001,((((MZ472583
:0.00028661,MZ304954
:0.00000001):0.00028658,(((MZ619927
:0.00028653,MZ214499
:0.00028668):0.00000001,(MZ530742
:0.00028656,(MZ084120
:0.00057346,MZ455265
:0.00028655):0.00000001):0.00000001):0.00000001,((MZ164340
:0.00028655,(MZ000827
:0.00028655,(MZ451884
:0.00000001,MZ237350
:0.00057363):0.00028653):0.00000001):0.00000001,MZ356890
:0.00028657):0.00000001):0.00000001):0.00000001,MZ316510
:0.00028669):0.00000001,((MZ619673
:0.00028652,MZ319027
:0.00028658):0.00000001,((MZ228000
:0.00028653,(MZ454559
:0.00028658,MZ690163
:0.00057363):0.00000001):0.00000001,MW912987
:0.00028671):0.00000001):0.00000001):0.00000001):0.00000001,MZ252368
:0.00028657):0.00000001,(MW904092
:0.00028655,(MZ555214
:0.00028654,MW912984
:0.00028657):0.00000001):0.00000001):0.00000001,MZ282442
:0.00028657):0.00000001,((((MZ497835
:0.00028657,MZ390524
:0.00028662):0.00000001,(MZ354338
:0.00028655,MZ498836
:0.00028656):0.00000001):0.00000001,((((((MZ390490
:0.00000001,(MZ499156
:0.00028657,MZ240377
:0.00000001):0.00028661):0.00028659,(((MZ295734
:0.00028656,(MW803368
:0.00028655,MZ002391
:0.00028655):0.00000001):0.00000001,((MZ252842
:0.00028655,MZ683629
:0.00028654):0.00000001,MZ354245
:0.00028655):0.00000001):0.00000001,(MZ469253
:0.00028655,(MW932763
:0.00028655,MW912620
:0.00057355):0.00000001):0.00000001):0.00000001):0.00000001,(((MZ280272
:0.00028653,MZ146033
:0.00000001):0.00028658,(MZ664585
:0.00028653,MZ090329
:0.00028654):0.00000001):0.00000001,MZ333309
:0.00028655):0.00000001):0.00000001,(MZ416119
:0.00028671,(MZ573624
:0.00028680,(MW911104
:0.00028655,MW877135
:0.00000001):0.00028666):0.00000001):0.00000001):0.00000001,(((((MZ619709
:0.00000001,MZ142895
:0.00028652):0.00028653,((MZ702413
:0.00000001,MZ386212
:0.00028655):0.00000001,(((MZ416154
:0.00028655,MZ415977
:0.00000001):0.00000001,MZ354491
:0.00028655):0.00000001,MW963517
:0.00000001):0.00000001):0.00000001):0.00000001,MZ286718
:0.00028653):0.00000001,((MZ454859
:0.00000001,(MZ358723
:0.00000001,MZ455401
:0.00028666):0.00028664):0.00028658,((MZ256425
:0.00000001,(MZ592060
:0.00028652,MW963904
:0.00000001):0.00028696):0.00028661,MZ354306
:0.00028664):0.00000001):0.00000001):0.00000001,MZ342187
:0.00028663):0.00000001):0.00000001,((((MZ538708
:0.00028658,(((MZ689930
:0.00000001,MZ618051
:0.00028662):0.00028655,MZ173132
:0.00028654):0.00000001,MZ538194
:0.00028658):0.00000001):0.00000001,MZ501422
:0.00028657):0.00000001,((MZ290865
:0.00028668,(MW963713
:0.00028661,MZ367640
:0.00028655):0.00000001):0.00000001,((MZ566333
:0.00028654,(MZ430851
:0.00028663,(MZ281039
:0.00000001,(MZ252512
:0.00028657,MZ154375
:0.00000001):0.00028661):0.00028659):0.00000001):0.00000001,MZ244479
:0.00028671):0.00000001):0.00000001):0.00000001,((((MZ497927
:0.00028654,(MZ010503
:0.00028662,(MZ211513
:0.00000001,MZ023923
:0.00028698):0.00028691):0.00000001):0.00000001,MZ156744
:0.00028669):0.00000001,((MZ237329
:0.00028654,MZ331290
:0.00028657):0.00000001,MW963938
:0.00028654):0.00000001):0.00000001,(MZ349391
:0.00028655,(MZ239996
:0.00000001,(MZ535744
:0.00028664,MZ056010
:0.00000001):0.00028676):0.00028665):0.00000001):0.00000001):0.00000001):0.00000001):0.00000001,(MZ231470
:0.00028656,(((MZ210523
:0.00028651,MZ201716
:0.00028655):0.00000001,(MZ344500
:0.00025757,MW909889
:0.00027593):0.00004040):0.00000001,((MZ489918
:0.00028675,(MZ415864
:0.00000001,MZ131783
:0.00028656):0.00028664):0.00000001,MZ284922
:0.00028660):0.00000001):0.00000001):0.00000001):0.00000001):0.00000001):0.00000001):0.00000001):0.00000001):0.00000001,MZ372678
:0.00028657):0.00000001,MZ215223
:0.00028657):0.00000001):0.00000001,MZ449985
:0.00028699):0.00000001):0.00000001):0.00000001,(MZ413526
:0.00057376,MZ497744
:0.00000001):0.00028662):0.00000001,(MZ486447
:0.00028703,MZ579269
:0.00000001):0.00028669):0.00000001):0.00000001,MZ414860
:0.00028658):0.00000001,(MZ075920
:0.00028674,(MZ307735
:0.00028666,(MZ665001
:0.00000001,MZ566417
:0.00028683):0.00000001):0.00000001):0.00028662):0.00000001,(MZ306785
:0.00028658,MZ212812
:0.00000001):0.00028654):0.00000001,MZ029793
:0.00028674):0.00000001,(MZ491582
:0.00028724,(MZ228285
:0.00028712,MZ641698
:0.00000001):0.00000001):0.00028687):0.00000001,(((MZ323343
:0.00000001,MZ163707
:0.00028717):0.00028697,MZ499127
:0.00000001):0.00000001,(MZ433444
:0.00000001,(MZ491339
:0.00000001,(MZ349421
:0.00028662,MZ164550
:0.00000001):0.00028657):0.00028672):0.00028689):0.00028673):0.00000001,((MZ293579
:0.00000001,MZ074287
:0.00028672):0.00000001,(MZ453808
:0.00000001,MZ194875
:0.00028736):0.00028699):0.00028662):0.00000001,(MZ578785
:0.00000001,(MW911999
:0.00028687,MZ183309
:0.00028667):0.00000001):0.00028658):0.00000001,(MZ416179
:0.00028669,MZ059636
:0.00000001):0.00028657):0.00000001,((((MZ643966
:0.00000001,MZ538929
:0.00028655):0.00000001,((MZ371479
:0.00028663,MW913314
:0.00000001):0.00028655,MZ100181
:0.00028653):0.00000001):0.00000001,MZ498138
:0.00028668):0.00000001,MZ538117
:0.00057349):0.00028667):0.00000001):0.00000001,(MZ271450
:0.00000001,(MZ284476
:0.00028674,MZ259772
:0.00000001):0.00028679):0.00028662):0.00000001):0.00000001,MZ306438
:0.00028661):0.00000001,(MZ102037
:0.00028660,(MZ472338
:0.00000001,MZ280888
:0.00028652):0.00000001):0.00028655):0.00000001,((MZ410065
:0.00000001,MW968893
:0.00028671):0.00028667,(MZ390290
:0.00028654,(MZ375917
:0.00028662,(MZ554931
:0.00000001,(MZ613573
:0.00028669,MW990978
:0.00000001):0.00028659):0.00000001):0.00000001):0.00028662):0.00000001):0.00000001):0.00000001,MZ470781
:0.00028653):0.00000001,MZ384324
:0.00028665):0.00000001,(MZ371671
:0.00028666,MZ231393
:0.00000001):0.00028667):0.00000001):0.00000001):0.00000001,MZ384268
:0.00028661):0.00000001):0.00000001,(MZ243416
:0.00000001,(MZ514055
:0.00000001,(MZ293902
:0.00000001,OD968935
:0.00028685):0.00028716):0.00028683):0.00028672):0.00000001,MZ505750
:0.00028592):0.00000001,(MZ294607
:0.00028682,MZ499677
:0.00000001):0.00028668):0.00034420):0.00000001,(MZ306376
:0.00028701,(MZ676191
:0.00000001,((MZ281033
:0.00028686,((MZ554387
:0.00000001,MZ498479
:0.00028702):0.00028691,(((MZ497951
:0.00000001,MZ152295
:0.00028677):0.00000001,(MW929943
:0.00028679,MZ140673
:0.00028676):0.00000001):0.00000001,MZ059848
:0.00028720):0.00000001):0.00000001):0.00028675,MZ382938
:0.00028678):0.00000001):0.00000001):0.00028667):0.00000001,(MZ077072
:0.00028692,(MZ237399
:0.00057365,(MZ167036
:0.00028665,(MZ372247
:0.00000001,MZ295548
:0.00028661):0.00000001):0.00000001):0.00000001):0.00028662):0.00000001):0.00000001,(MZ684712
:0.00000001,MZ538883
:0.00028695):0.00028664):0.00000001,(MZ412402
:0.00000001,(MZ059081
:0.00028672,MZ411815
:0.00057346):0.00000001):0.00028654):0.00000001,(MZ235831
:0.00028683,OU016660
:0.00000001):0.00028658):0.00000001):0.00000001):0.00000001):0.00000001,(FR991235
:0.00000001,MW991678
:0.00028687):0.00028670):0.00000001,(MZ416166
:0.00000001,MZ410210
:0.00028698):0.00028665):0.00000001,(MZ192789
:0.00028687,OD965379
:0.00000001):0.00028660):0.00000001,(MZ062208
:0.00000001,MW963555
:0.00028687):0.00028660):0.00000001):0.00000001):0.00000001):0.00000001,(OD917139
:0.00000001,MZ056234
:0.00028692):0.00028662):0.00000001,(MZ537877
:0.00000001,(MZ180902
:0.00057342,(MZ349667
:0.00000001,MZ030132
:0.00028673):0.00000001):0.00028691):0.00028662):0.00000001,(MZ101259
:0.00028693,OD960945
:0.00000001):0.00028662):0.00000001,(MZ170325
:0.00028661,(MZ166228
:0.00028684,MZ375661
:0.00000001):0.00000001):0.00028659):0.00000001,(MZ511564
:0.00000001,MZ279355
:0.00028692):0.00028662):0.00000001):0.00000001,(OD923783
:0.00000001,MZ036980
:0.00028683):0.00028658):0.00000001,(MW803480
:0.00028733,(OD990680
:0.00028717,(MZ592569
:0.00000001,OD930185
:0.00028706):0.00000001):0.00000001):0.00028687):0.00000001,(MZ372758
:0.00028693,(MZ531034
:0.00000001,OD991231
:0.00028666):0.00000001):0.00028662):0.00000001):0.00000001,(MZ215076
:0.00000001,MW808003
:0.00028686):0.00028667):0.00000001,(MZ616427
:0.00028773,(MW984494
:0.00028688,MZ201457
:0.00000001):0.00000001):0.00028660):0.00000001,(MZ291226
:0.00028686,MZ142159
:0.00000001):0.00028659):0.00000001,(MZ599990
:0.00000001,MZ280137
:0.00028692):0.00028662):0.00000001):0.00000001,(MZ316384
:0.00028689,(MZ371601
:0.00028667,(MZ316542
:0.00000001,OD967501
:0.00028660):0.00000001):0.00000001):0.00028664):0.00000001):0.00000001,(MZ001933
:0.00000001,MZ498881
:0.00057407):0.00028661):0.00000001,(MZ035929
:0.00028693,HG998769
:0.00000001):0.00028663):0.00000001,(MZ498870
:0.00028687,MZ319924
:0.00000001):0.00028660):0.00000001):0.00000001):0.00000001):0.00000001,(MZ579510
:0.00000001,MZ306586
:0.00028749):0.00028697):0.00000001,(MZ033656
:0.00028692,MW913714
:0.00000001):0.00028662):0.00000001):0.00000001,(MZ565943
:0.00000001,MZ294902
:0.00028688):0.00028660):0.00000001,(MZ412320
:0.00000001,MZ388206
:0.00028689):0.00028662):0.00000001,(MZ415428
:0.00000001,MZ255534
:0.00028688):0.00028660):0.00000001):0.00000001,((OD930702
:0.00000001,OD961945
:0.00028675):0.00028661,(MZ131952
:0.00028687,MZ270946
:0.00000001):0.00000001):0.00028660):0.00000001):0.00000001,(MZ281351
:0.00028683,MZ539395
:0.00000001):0.00028658):0.00000001,(MZ182463
:0.00028693,(MZ342564
:0.00000001,OD971525
:0.00028667):0.00000001):0.00028662):0.00000001,(MZ060872
:0.00028684,OU026302
:0.00000001):0.00028669):0.00000001,(MZ688233
:0.00028685,(MZ306119
:0.00000001,(MZ360411
:0.00028661,OD963039
:0.00028654):0.00000001):0.00000001):0.00028659):0.00000001,(MZ227825
:0.00028689,(MZ315005
:0.00028655,(MZ434341
:0.00028659,(MZ695987
:0.00000001,MZ284285
:0.00028660):0.00000001):0.00000001):0.00000001):0.00028664):0.00000001,(MZ491961
:0.00000001,MZ155350
:0.00028689):0.00028662):0.00000001):0.00000001,(MZ490158
:0.00000001,MZ153645
:0.00028684):0.00028659):0.00000001,(MZ215396
:0.00028689,(MZ500656
:0.00028774,(MZ497962
:0.00000001,(MZ472118
:0.00028662,OD954736
:0.00028661):0.00000001):0.00000001):0.00000001):0.00028662):0.00000001,(MZ340823
:0.00028693,(MZ281263
:0.00000001,OU019140
:0.00028675):0.00000001):0.00028662):0.00000001,(MZ341999
:0.00000001,MZ163860
:0.00028687):0.00028670):0.00000001,(MZ222977
:0.00000001,MZ433753
:0.00028695):0.00028664):0.00000001,(MZ498404
:0.00000001,MZ415425
:0.00028686):0.00028659):0.00000001,(MZ498860
:0.00028687,MW807829
:0.00000001):0.00028660):0.00000001):0.00000001,(OD959226
:0.00028662,(MZ077660
:0.00028692,MZ641991
:0.00000001):0.00000001):0.00028662):0.00000001,(MZ294531
:0.00000001,OD961961
:0.00028692):0.00028662):0.00000001,(MZ451645
:0.00028689,MZ163501
:0.00000001):0.00028663):0.00000001,(MW968609
:0.00028677,OD960535
:0.00000001):0.00028656):0.00000001,(MZ083705
:0.00028682,OU021367
:0.00000001):0.00028672):0.00000001,(MZ390446
:0.00028684,OD917053
:0.00000001):0.00028659):0.00000001,(MZ320375
:0.00000001,MW910552
:0.00028692):0.00028662):0.00000001):0.00000001,(MZ342372
:0.00000001,MZ182795
:0.00028688):0.00028660):0.00000001):0.00000001,(MZ279102
:0.00000001,MZ255614
:0.00028692):0.00028662):0.00000001,(MW893803
:0.00000001,MZ180895
:0.00028686):0.00028659):0.00000001,(MZ415852
:0.00028692,MZ187772
:0.00000001):0.00028662):0.00000001,(MZ354464
:0.00028701,(MZ491430
:0.00028683,(MZ294886
:0.00028671,(MZ536058
:0.00000001,OD959714
:0.00028681):0.00000001):0.00000001):0.00000001):0.00028667):0.00000001):0.00000001,(MZ530383
:0.00028688,(MZ648338
:0.00000001,(MZ554162
:0.00028658,MZ530349
:0.00057355):0.00000001):0.00000001):0.00028666):0.00000001,(MZ684232
:0.00000001,MZ401749
:0.00028689):0.00028661):0.00000001,(MZ228649
:0.00028689,(MZ599953
:0.00000001,(MZ401692
:0.00028667,MZ530609
:0.00028668):0.00000001):0.00000001):0.00028662):0.00000001):0.00000001,(MZ341698
:0.00000001,(MZ260888
:0.00000001,MZ192279
:0.00028655):0.00028687):0.00028660):0.00000001,(MZ670017
:0.00000001,(OD964102
:0.00028689,((MZ538658
:0.00028676,MZ340653
:0.00000001):0.00028711,MZ349433
:0.00028689):0.00000001):0.00000001):0.00028677):0.00000001,(MW907211
:0.00028696,((OD946423
:0.00000001,OU017165
:0.00028670):0.00028679,OD945269
:0.00000001):0.00000001):0.00028679):0.00000001):0.00000001,(MZ410041
:0.00028689,((MZ578780
:0.00000001,(OD929328
:0.00028664,OD985749
:0.00028671):0.00000001):0.00000001,(MZ282511
:0.00028671,MZ685380
:0.00028672):0.00000001):0.00000001):0.00028663):0.00000001):0.00000001,(OU020344
:0.00028686,(MZ337229
:0.00028705,(MZ252699
:0.00028694,MZ511649
:0.00000001):0.00000001):0.00000001):0.00028675):0.00000001,(OU008256
:0.00028692,((MZ390018
:0.00000001,OD949149
:0.00028666):0.00000001,(MZ573733
:0.00028675,MZ340555
:0.00028692):0.00000001):0.00000001):0.00028671):0.00000001,(MZ538926
:0.00028688,(MZ132360
:0.00028682,(MZ488025
:0.00000001,OD971641
:0.00028665):0.00000001):0.00000001):0.00028666):0.00000001,((MZ390911
:0.00000001,MZ390432
:0.00028686):0.00028675,(MZ228670
:0.00028692,MZ237525
:0.00000001):0.00000001):0.00028662):0.00000001):0.00000001,(OD982615
:0.00028676,((((MZ328667
:0.00028674,(MZ006085
:0.00028698,MZ183175
:0.00028678):0.00000001):0.00000001,MZ411862
:0.00028725):0.00000001,MZ372676
:0.00028681):0.00000001,MZ555435
:0.00000001):0.00000001):0.00028665):0.00000001,(MZ492077
:0.00028953,(MZ319206
:0.00028689,MZ539414
:0.00000001):0.00000001):0.00028662):0.00000001,(MZ168102
:0.00028688,(MZ429228
:0.00028666,(MZ356773
:0.00028658,(MZ554696
:0.00000001,MZ500582
:0.00028656):0.00000001):0.00000001):0.00000001):0.00028664):0.00000001):0.00000001,(MZ490193
:0.00028689,(MZ454770
:0.00028671,MZ565833
:0.00000001):0.00000001):0.00028663):0.00000001,(MZ228907
:0.00028692,(((OD967591
:0.00028673,((OD978820
:0.00028656,(OD993905
:0.00028657,OD918690
:0.00000001):0.00000001):0.00028662,(MZ368365
:0.00028698,MZ513844
:0.00028678):0.00000001):0.00000001):0.00000001,MZ620243
:0.00000001):0.00000001,(MZ282854
:0.00028678,(OD963330
:0.00028678,MZ668360
:0.00028678):0.00000001):0.00000001):0.00000001):0.00028665):0.00000001,(OD991257
:0.00028673,(MZ535082
:0.00000001,(MZ288184
:0.00028962,(MZ664986
:0.00028698,MZ376233
:0.00028674):0.00000001):0.00000001):0.00000001):0.00028665):0.00000001,(MW721581
:0.00028694,(OD945825
:0.00028674,(MZ531195
:0.00028669,(MZ619933
:0.00000001,MZ591944
:0.00028664):0.00000001):0.00000001):0.00000001):0.00028663):0.00000001):0.00000001,(OD974594
:0.00028673,(MZ530778
:0.00028692,MZ453787
:0.00000001):0.00000001):0.00028664):0.00000001,(MZ280290
:0.00028688,(((((OD929535
:0.00028668,MZ294937
:0.00028665):0.00000001,MZ261282
:0.00028670):0.00000001,MZ666576
:0.00028666):0.00000001,(MZ264958
:0.00028659,MZ202089
:0.00028666):0.00000001):0.00000001,(MZ613609
:0.00000001,MZ037697
:0.00028669):0.00000001):0.00000001):0.00028662):0.00000001,(MZ203397
:0.00028674,(((((OD972095
:0.00000001,(OC999578
:0.00028670,OD906714
:0.00000001):0.00057382):0.00028672,OD916399
:0.00028673):0.00000001,(OC999809
:0.00028674,MW989355
:0.00028665):0.00000001):0.00000001,OD914423
:0.00028674):0.00000001,(MZ447076
:0.00000001,MZ371547
:0.00028694):0.00000001):0.00000001):0.00028669):0.00000001,((MZ490321
:0.00028670,MZ131265
:0.00000001):0.00028705,((OD982710
:0.00017627,MZ306330
:0.00029212):0.00011155,((OD923146
:0.00028679,OD973778
:0.00028677):0.00000001,(((OD969588
:0.00028679,(OD990594
:0.00028690,MZ532058
:0.00000001):0.00000001):0.00000001,(OU014969
:0.00028700,OD990955
:0.00028675):0.00000001):0.00000001,OD990651
:0.00028692):0.00000001):0.00000001):0.00000001):0.00028670):0.00000001,(MZ061034
:0.00000001,MZ353779
:0.00028686):0.00028659):0.00000001,(MZ491964
:0.00028715,(((MZ283962
:0.00057388,MZ405221
:0.00028684):0.00000001,(MZ440638
:0.00000001,MZ375880
:0.00028679):0.00028701):0.00000001,((MZ513669
:0.00028665,MZ415482
:0.00028681):0.00000001,MZ619575
:0.00000001):0.00000001):0.00000001):0.00028667):0.00000001):0.00000001,(MZ537934
:0.00028705,(((MZ228975
:0.00028675,(OD971663
:0.00000001,OD993915
:0.00028739):0.00028708):0.00000001,(MZ599902
:0.00000001,MZ455724
:0.00028675):0.00000001):0.00000001,((OD993656
:0.00057425,MZ415979
:0.00028682):0.00000001,(MZ472437
:0.00028675,OD954095
:0.00028677):0.00000001):0.00000001):0.00000001):0.00028670):0.00000001,(MZ401575
:0.00028701,(OD933382
:0.00028678,(MZ646853
:0.00000001,(OD951643
:0.00028671,(OD969509
:0.00028680,(MZ283352
:0.00028683,MZ270229
:0.00000001):0.00028685):0.00000001):0.00000001):0.00000001):0.00000001):0.00028679):0.00000001):0.00000001,(OD944291
:0.00028683,(((MZ670083
:0.00000001,(MZ183451
:0.00028674,(OD989008
:0.00028671,(MZ307746
:0.00000001,MZ288599
:0.00028793):0.00028715):0.00000001):0.00000001):0.00000001,MZ331128
:0.00028701):0.00000001,OD973495
:0.00028677):0.00000001):0.00028679):0.00000001,((MZ636301
:0.00000001,MZ077862
:0.00028696):0.00028683,(MZ537886
:0.00028682,MZ140833
:0.00000001):0.00000001):0.00028668):0.00000001,(MZ414707
:0.00000001,MZ393548
:0.00028689):0.00028664):0.00000001):0.00000001,(OD913463
:0.00028667,(MZ195757
:0.00028693,MZ557557
:0.00000001):0.00000001):0.00028671):0.00000001):0.00000001):0.00000001,(MZ462462
:0.00000001,((((OU017703
:0.00028661,OD984276
:0.00028681):0.00000001,(MZ532723
:0.00028687,MZ182408
:0.00028665):0.00000001):0.00000001,(MZ579031
:0.00000001,MZ458290
:0.00028660):0.00000001):0.00000001,OD933159
:0.00028670):0.00028660):0.00000001):0.00000001,(((OD931005
:0.00028666,MZ538877
:0.00028688):0.00000001,MZ670024
:0.00000001):0.00000001,MW894004
:0.00028683):0.00028665):0.00000001):0.00000001,((MZ163285
:0.00028660,MZ060762
:0.00000001):0.00000001,(FR992675
:0.00000001,MZ341930
:0.00028666):0.00028659):0.00028671):0.00000001,(MZ488407
:0.00027519,(MZ690085
:0.00028684,OU000540
:0.00000001):0.00004110):0.00025693):0.00000001,(MZ152273
:0.00028696,OD976604
:0.00000001):0.00028664):0.00000001,(MZ414453
:0.00000001,MZ539268
:0.00028689):0.00028664):0.00000001,(MZ434303
:0.00000001,MZ450035
:0.00028689):0.00028663):0.00000001):0.00000001,MZ275190
:0.00028666):0.00000001,(MZ165850
:0.00028656,(MZ499220
:0.00028683,(MZ434330
:0.00000001,OU008628
:0.00028662):0.00000001):0.00000001):0.00028658):0.00000001,(MZ185072
:0.00000001,MZ279376
:0.00028681):0.00028657):0.00000001):0.00000001,(OD923552
:0.00028666,(MZ450257
:0.00000001,MZ278931
:0.00028687):0.00000001):0.00028659):0.00000001,((OD918481
:0.00000001,OD946872
:0.00028658):0.00000001,(OD911650
:0.00000001,MZ430880
:0.00028676):0.00028669):0.00028672):0.00000001,(MZ592846
:0.00000001,MZ211841
:0.00028689):0.00028663):0.00000001):0.00000001,MW912669
:0.00028662):0.00000001,(MZ228789
:0.00000001,MZ318966
:0.00028694):0.00028663):0.00000001,(MZ261094
:0.00028662,MZ512732
:0.00000001):0.00028660):0.00000001,(MZ253045
:0.00000001,(MZ694144
:0.00000001,MZ340670
:0.00028655):0.00028657):0.00028663):0.00000001,(MZ696337
:0.00000001,(MZ340665
:0.00028694,OB997875
:0.00000001):0.00028666):0.00028659):0.00000001,(MZ554521
:0.00028663,(MZ290256
:0.00000001,MZ231526
:0.00028689):0.00000001):0.00028662):0.00000001,(MZ539310
:0.00000001,MZ201452
:0.00028689):0.00028662):0.00000001,(MZ333337
:0.00028698,MZ022821
:0.00000001):0.00028666):0.00000001,(MZ329329
:0.00028654,(MZ537859
:0.00000001,(MZ281798
:0.00028649,MZ566249
:0.00000001):0.00028680):0.00000001):0.00028657):0.00000001,(MZ469245
:0.00028671,(OU016233
:0.00028665,(MZ161424
:0.00028688,(MZ277963
:0.00028668,(MZ228026
:0.00000001,((MZ535567
:0.00000001,MZ311080
:0.00028639):0.00000001,(MZ531565
:0.00000001,OD995448
:0.00000001):0.00044212):0.00044142):0.00000001):0.00000001):0.00000001):0.00000001):0.00044180):0.00000001,OD984415
:0.00028662):0.00000001,MZ212345
:0.00028664):0.00000001,HG997142
:0.00028663):0.00000001):0.00000001,(MZ320238
:0.00000001,MZ566380
:0.00028687):0.00028659):0.00000001):0.00000001):0.00000001):0.00000001):0.00000001):0.00000001):0.00000001):0.00000001):0.00000044):0.00035857,(MZ496873
:0.00028701,(((OU021052
:0.00028681,OD980740
:0.00028676):0.00000001,(MZ414734
:0.00028684,(MZ512909
:0.00028674,MZ512966
:0.00000001):0.00028679):0.00000001):0.00000001,(MZ616418
:0.00028786,MZ592257
:0.00000001):0.00000001):0.00000001):0.00028667):0.00000192):0.00000001):0.00000001,((MZ685206
:0.00028774,MZ076499
:0.00000001):0.00028662,((MZ684199
:0.00028773,(MZ315816
:0.00000001,(OD923777
:0.00028661,OD926519
:0.00028657):0.00000001):0.00000001):0.00028660,(MW877740
:0.00028658,((OU016750
:0.00028670,(MZ685154
:0.00028779,MZ315833
:0.00000001):0.00000001):0.00028663,((MZ073623
:0.00000001,(((((MZ360889
:0.00000001,(MZ328541
:0.00028659,(MZ434095
:0.00000001,(((MZ360741
:0.00000001,MZ394238
:0.00063790):0.00000001,((MZ394182
:0.00000001,MZ232800
:0.00028703):0.00000001,MZ394273
:0.00028686):0.00028690):0.00031839,MZ434034
:0.00028653):0.00000001):0.00000001):0.00000001):0.00031797,MZ401523
:0.00000001):0.00000001,MZ328762
:0.00028664):0.00031807,MZ394449
:0.00000001):0.00031782,(MZ328591
:0.00000001,MZ394161
:0.00028650):0.00028806):0.00063727):0.00031772,(MZ684673
:0.00028773,OD982149
:0.00000001):0.00028660):0.00000001):0.00000001):0.00000001):0.00000001):0.00000001):0.00000001,(MZ467934
:0.00057594,MZ195805
:0.00000001):0.00028663):0.00000001,((MZ578957
:0.00000001,(MZ239355
:0.00028774,(MZ315131
:0.00028689,MZ353752
:0.00086094):0.00000001):0.00000001):0.00000001,OD932914
:0.00028659):0.00028664):0.00000001,((((MZ451861
:0.00057375,(MZ492142
:0.00028678,MZ072498
:0.00028680):0.00000001):0.00000001,(MZ698855
:0.00000001,MZ454848
:0.00028676):0.00000001):0.00000001,(MZ296280
:0.00028679,MZ046854
:0.00028679):0.00000001):0.00000001,(MZ410109
:0.00028678,(MZ455282
:0.00028663,MZ193468
:0.00000001):0.00028698):0.00000001):0.00028670):0.00000001,(MZ455746
:0.00000001,MZ171784
:0.00028774):0.00028663):0.00000001,OB998241
:0.00028691):0.00000001,MZ283815
:0.00028660):0.00000001):0.00000001,(MZ328606
:0.00028783,MZ321773
:0.00000001):0.00028666):0.00000001):0.00000001,MW972325
:0.00028684):0.00000001,((MZ434084
:0.00000001,MZ319971
:0.00028682):0.00028664,(MZ283188
:0.00028689,MZ353940
:0.00000001):0.00000001):0.00028663):0.00000001,(MZ472599
:0.00028689,OD961077
:0.00000001):0.00028676):0.00000001,(MZ455894
:0.00028663,(MZ683776
:0.00000001,(MZ183378
:0.00028654,MZ414469
:0.00028653):0.00000001):0.00000001):0.00028658):0.00000001):0.00000001):0.00000001,(MZ416186
:0.00028705,((MZ458227
:0.00028685,OD946500
:0.00028720):0.00000001,((MZ642018
:0.00000001,(MW912960
:0.00028674,MZ572308
:0.00028675):0.00000001):0.00000001,OD916355
:0.00028670):0.00000001):0.00000001):0.00028685):0.00000001):0.00000001,(MZ319293
:0.00028693,(((MZ434655
:0.00028670,MZ279233
:0.00028693):0.00000001,MZ182931
:0.00028720):0.00000001,((MZ578717
:0.00000001,MZ328807
:0.00028686):0.00000001,((MZ228360
:0.00057386,(MZ506314
:0.00057383,MZ076139
:0.00028666):0.00000001):0.00000001,(MZ318748
:0.00000001,MZ154898
:0.00028661):0.00028670):0.00000001):0.00000001):0.00000001):0.00028662):0.00000001,(MZ101830
:0.00057372,MZ025519
:0.00000001):0.00028659):0.00000001,(MZ555884
:0.00028679,MZ554392
:0.00000001):0.00028673):0.00000001,((((OU025786
:0.00028633,MZ354760
:0.00000001):0.00000001,(MZ386088
:0.00028660,(MZ281960
:0.00028672,(MZ282400
:0.00028635,(MZ642151
:0.00000001,MZ390677
:0.00028632):0.00000001):0.00000001):0.00028630):0.00000001):0.00000001,OD971482
:0.00028648):0.00027551,(MZ500313
:0.00000001,MZ349324
:0.00028659):0.00004070):0.00025717):0.00000001):0.00000001,(MZ655199
:0.00000001,MZ394483
:0.00028689):0.00028662):0.00000001):0.00000001):0.00000001,MZ685682
:0.00028689):0.00000001):0.00000001,(OD929130
:0.00000001,OD994015
:0.00028747):0.00028663):0.00000001,((((MZ237659
:0.00028672,MZ415569
:0.00028683):0.00000001,MZ498863
:0.00000001):0.00000001,MZ331178
:0.00057381):0.00028705,(((((MZ676172
:0.00000001,MZ430853
:0.00028675):0.00000001,(MZ416089
:0.00028675,MZ315284
:0.00028683):0.00000001):0.00000001,((MZ434338
:0.00028719,MZ414621
:0.00000001):0.00028693,MZ432363
:0.00028698):0.00000001):0.00000001,(MZ434540
:0.00000001,(MZ450305
:0.00000001,MZ182714
:0.00028714):0.00028762):0.00028720):0.00000001,(MZ360220
:0.00028685,MZ432045
:0.00028683):0.00000001):0.00000001):0.00028670):0.00000001,(MZ286735
:0.00028702,(((MZ472454
:0.00028688,(MZ291396
:0.00000001,MZ315238
:0.00028666):0.00028658):0.00000001,MZ462433
:0.00000001):0.00000001,MZ455676
:0.00028660):0.00000001):0.00028669):0.00000001,(MZ436840
:0.00000001,OD946093
:0.00028681):0.00000001):0.00000001):0.00000001,MZ037537
:0.00028680):0.00000001,(OD952345
:0.00027531,(MZ532720
:0.00028673,(MZ243449
:0.00000001,(MZ304984
:0.00028693,(OD955201
:0.00028705,OD966051
:0.00000001):0.00028671):0.00000001):0.00000001):0.00025720):0.00004094):0.00000001):0.00000001,(MZ371876
:0.00028671,(((OD947834
:0.00028668,((OB998181
:0.00028665,OD954230
:0.00000001):0.00028668,OU017512
:0.00028664):0.00000001):0.00000001,OU024522
:0.00028660):0.00000001,(MZ371952
:0.00000001,OD945734
:0.00028667):0.00000001):0.00000001):0.00028661):0.00000001,(OD934827
:0.00000001,MZ288592
:0.00028698):0.00028666):0.00000001):0.00000001,(OD974257
:0.00028708,(((OD994618
:0.00028706,(OD983202
:0.00028677,OU017497
:0.00028675):0.00000001):0.00000001,MZ535349
:0.00000001):0.00000001,(MZ394386
:0.00028705,MZ284160
:0.00028685):0.00000001):0.00000001):0.00028670):0.00000001):0.00000001,((OD930579
:0.00000001,(MZ402362
:0.00000001,MZ471796
:0.00057493):0.00028775):0.00028737,(((OD976092
:0.00028689,(MZ619681
:0.00028705,(OD946198
:0.00000001,OD955334
:0.00057396):0.00028700):0.00000001):0.00000001,(MZ655106
:0.00000001,MZ448658
:0.00028681):0.00000001):0.00000001,(MZ432909
:0.00028674,OU019037
:0.00000001):0.00028679):0.00000001):0.00028670):0.00000001,(OD967905
:0.00028708,(OD944912
:0.00028700,MZ681694
:0.00000001):0.00000001):0.00028670):0.00000001,((((MZ255947
:0.00028685,(MZ642037
:0.00000001,(OD951904
:0.00028667,OD995332
:0.00028692):0.00000001):0.00000001):0.00000001,(MZ649878
:0.00028700,OD931251
:0.00028679):0.00000001):0.00000001,(OD980446
:0.00028672,MZ236647
:0.00028680):0.00000001):0.00000001,(MZ538135
:0.00028701,MZ059322
:0.00000001):0.00028692):0.00028678):0.00000001):0.00000001):0.00000001,(MZ279576
:0.00028658,(MZ235811
:0.00000001,(MZ154078
:0.00028689,MZ068763
:0.00028721):0.00000001):0.00000001):0.00028663):0.00000001,(MZ491338
:0.00028652,MZ676186
:0.00000001):0.00028666):0.00000001,(MZ275005
:0.00057381,OD911606
:0.00000001):0.00028662):0.00000001,(MZ331293
:0.00000001,OD969054
:0.00028668):0.00028659):0.00000001,(MZ415830
:0.00028695,(MZ450748
:0.00028675,MZ491548
:0.00000001):0.00000001):0.00028664):0.00000001):0.00000001):0.00000001,(OD996586
:0.00028649,(MZ600003
:0.00000001,((MZ486488
:0.00000001,(MZ047412
:0.00028665,((MZ535255
:0.00000001,MZ390950
:0.00028690):0.00000001,(MZ655024
:0.00028662,OD922786
:0.00028665):0.00000001):0.00000001):0.00028671):0.00028660,(MZ212355
:0.00000001,MZ195728
:0.00028641):0.00028688):0.00000001):0.00000001):0.00028669):0.00000001):0.00000001):0.00000001,(MZ284657
:0.00028673,(MZ571333
:0.00000001,(MZ158737
:0.00028668,MZ386360
:0.00028680):0.00000001):0.00000001):0.00028665):0.00000001):0.00000001):0.00000001,MZ492424
:0.00028663):0.00000001,((MZ315843
:0.00000001,(OU012727
:0.00028652,(MZ341291
:0.00057350,(MZ410066
:0.00000001,MZ592816
:0.00028670):0.00000001):0.00028656):0.00000001):0.00000001,MZ434255
:0.00057392):0.00028660):0.00000001):0.00000001,MZ533617
:0.00028665):0.00000001,((OD960604
:0.00057376,MZ579231
:0.00000001):0.00000001,MZ032671
:0.00028689):0.00028671):0.00000001,((MZ497742
:0.00034276,((MZ681405
:0.00000001,OD960568
:0.00000001):0.00044302,(MZ321188
:0.00000001,(OU021536
:0.00000001,(MZ413977
:0.00022103,MZ413979
:0.00035411):0.00056838):0.00006355):0.00036854):0.00007072):0.00049748,(MZ413984
:0.00000001,(MZ475810
:0.00000001,MW967974
:0.00000001):0.00000001):0.00000001):0.00059572):0.00016102,(MZ453802
:0.00000001,(MZ000824
:0.00000001,MZ599950
:0.00028691):0.00028670):0.00028675):0.00003810,(OD978805
:0.00028665,(MZ558267
:0.00028687,MZ694421
:0.00000001):0.00000001):0.00028659):0.00000001,MZ354708
:0.00028662):0.00000001,(MZ451922
:0.00028666,(MZ491047
:0.00000001,(OU023950
:0.00028654,MZ039739
:0.00000001):0.00028655):0.00000001):0.00028659):0.00000001,(MZ454569
:0.00000001,OD921729
:0.00028661):0.00028681):0.00003919,MZ593633
:0.00028659):0.00003934):0.00000001):0.00000001,(MZ308414
:0.00000001,(MZ492446
:0.00028657,MZ009075
:0.00028661):0.00000001):0.00028662):0.00000001):0.00000001):0.00000001,(OD922123
:0.00000001,OD964906
:0.00028662):0.00028671):0.00000001,((MZ592205
:0.00028683,MZ461185
:0.00000001):0.00028688,MZ430843
:0.00000001):0.00028666):0.00000001):0.00000001):0.00000001,(OD960943
:0.00028685,(MZ618342
:0.00028693,MZ386509
:0.00000001):0.00000001):0.00028682):0.00000001,(OU029276
:0.00028675,MZ319120
:0.00000001):0.00028669):0.00000001,(MW907143
:0.00028689,(MZ471439
:0.00028712,MZ579238
:0.00000001):0.00000001):0.00028681):0.00000001,(MZ577525
:0.00085971,(MZ690157
:0.00000001,((OD946991
:0.00000001,OU025758
:0.00028665):0.00028700,(MZ165782
:0.00057432,MZ354723
:0.00028669):0.00000001):0.00000001):0.00000001):0.00057253):0.00000001,(OD989447
:0.00028668,(MZ635689
:0.00000001,(OD994970
:0.00028673,((MZ554126
:0.00000001,MZ449924
:0.00057379):0.00028663,MZ415875
:0.00028662):0.00000001):0.00000001):0.00000001):0.00028659):0.00000001,MZ498957
:0.00028659):0.00000001):0.00000001,(((OD968654
:0.00028694,(OD916405
:0.00028681,(MZ620064
:0.00000001,OD954885
:0.00028680):0.00000001):0.00000001):0.00000001,OD990233
:0.00057392):0.00028673,MZ434293
:0.00028717):0.00000001):0.00000001,(MZ613514
:0.00028674,(MZ454555
:0.00028668,(MZ572282
:0.00000001,(MZ453795
:0.00028668,MZ260641
:0.00028668):0.00000001):0.00000001):0.00000001):0.00028667):0.00000001,(MZ670055
:0.00028705,((OD985789
:0.00028679,OB998250
:0.00028689):0.00000001,((OD921716
:0.00028685,(MZ570689
:0.00000001,MZ688309
:0.00028790):0.00000001):0.00000001,(OD928632
:0.00028700,OD913533
:0.00028685):0.00000001):0.00000001):0.00000001):0.00028670):0.00000001,(OD978262
:0.00028682,(MZ686035
:0.00000001,MZ461298
:0.00028668):0.00028665):0.00000001):0.00000001):0.00000001,(MZ271729
:0.00000001,OD980898
:0.00028675):0.00028662):0.00000001):0.00000001,OD943977
:0.00028663):0.00000001,((MZ616423
:0.00000001,MZ341163
:0.00028667):0.00028661,(((MZ436841
:0.00028669,(MZ579455
:0.00028659,MW869581
:0.00028653):0.00000001):0.00000001,((((MZ372673
:0.00028686,(MZ599935
:0.00000001,MZ397178
:0.00028684):0.00000001):0.00028669,(MZ100824
:0.00028650,MZ650591
:0.00028657):0.00000001):0.00000001,MZ684141
:0.00000001):0.00000001,((MZ073244
:0.00000001,(MZ499594
:0.00000001,MZ372927
:0.00028660):0.00028655):0.00028663,(MZ497669
:0.00028661,MZ599968
:0.00028654):0.00000001):0.00000001):0.00000001):0.00000001,(MZ321439
:0.00028651,(MZ288654
:0.00028655,MZ163335
:0.00028651):0.00000001):0.00000001):0.00000001):0.00028665):0.00000001,((((OU027975
:0.00028668,OU025871
:0.00028668):0.00000001,(MZ512915
:0.00000001,MZ085019
:0.00028655):0.00028686):0.00000001,((OU014256
:0.00028666,FR992091
:0.00028665):0.00000001,MZ492128
:0.00000001):0.00000001):0.00000001,OD953235
:0.00028652):0.00028698):0.00000001):0.00000001,(MZ170632
:0.00000001,MZ296728
:0.00028662):0.00028662):0.00000001,OD996343
:0.00028714):0.00000001,MZ315729
:0.00028664):0.00000001,(MZ579419
:0.00028657,MZ225780
:0.00000001):0.00028678):0.00000001,(MZ214343
:0.00028702,(MZ376598
:0.00000001,OD932421
:0.00028664):0.00000001):0.00028662):0.00000001,(MZ579441
:0.00000001,MZ181679
:0.00028661):0.00028663):0.00000001,(MZ170415
:0.00057409,MZ434214
:0.00000001):0.00028662):0.00000001):0.00000001):0.00000001,MZ274739
:0.00028662):0.00000001,(MZ397952
:0.00000001,MZ100119
:0.00028651):0.00028658):0.00000001,(MZ615405
:0.00000001,MZ376116
:0.00028690):0.00028687):0.00000001,(MZ213360
:0.00028701,((MZ449734
:0.00028693,MZ283261
:0.00000001):0.00028679,(MZ497740
:0.00000001,MZ448694
:0.00028669):0.00000001):0.00000001):0.00028667):0.00000001,(MZ535585
:0.00000001,(OD965880
:0.00000001,OD966204
:0.00028664):0.00028660):0.00028663):0.00000001,OD966957
:0.00028665):0.00000001,(MZ151978
:0.00028667,(MW842309
:0.00000001,OD970982
:0.00028667):0.00000001):0.00028661):0.00000001):0.00000001,(MZ681681
:0.00028673,MZ085558
:0.00000001):0.00028666):0.00000001,(MZ317201
:0.00000001,MZ196119
:0.00028656):0.00028658):0.00000001,(MZ192388
:0.00000001,(OD950485
:0.00028670,OD962043
:0.00028669):0.00028684):0.00028662):0.00000001,(((MZ685051
:0.00000001,MZ278569
:0.00028662):0.00028655,(MZ684260
:0.00000001,(MZ231812
:0.00028657,MZ685046
:0.00028652):0.00000001):0.00000001):0.00028657,(OD925954
:0.00028667,(MZ538006
:0.00000001,MZ321247
:0.00028671):0.00000001):0.00000001):0.00028664):0.00000001,((((MZ349212
:0.00028703,OD915103
:0.00028662):0.00000001,((MZ469262
:0.00028774,(OD976386
:0.00028669,OD976355
:0.00057349):0.00000001):0.00000001,MZ538694
:0.00028671):0.00000001):0.00000001,((OD972905
:0.00057377,(OD972106
:0.00028659,OD954364
:0.00028683):0.00000001):0.00000001,(OD915541
:0.00028674,OD934754
:0.00028657):0.00000001):0.00000001):0.00000001,((OD965424
:0.00028697,(OU012862
:0.00028696,(MZ530879
:0.00000001,(OU013302
:0.00028701,(MZ294121
:0.00028701,(MZ145523
:0.00028705,(MZ518462
:0.00028701,(MZ412288
:0.00057417,MW917236
:0.00042892):0.00000001):0.00000001):0.00000001):0.00000001):0.00000001):0.00000001):0.00000001):0.00042862,MZ413974
:0.00000001):0.00028516):0.00028517):0.00000001):0.00000001,(MZ271430
:0.00000001,MZ046462
:0.00028671):0.00028662):0.00000001,MZ455471
:0.00028668):0.00000001,(MZ183713
:0.00028691,MZ170106
:0.00000001):0.00028682):0.00000001,MZ321717
:0.00028662):0.00000001):0.00000001,((MZ184158
:0.00028662,(MZ296729
:0.00000001,MZ429214
:0.00028637):0.00000001):0.00028653,MZ367951
:0.00000001):0.00028654):0.00000001):0.00000001,(((MZ430772
:0.00028699,MZ149490
:0.00028665):0.00000001,(MZ341933
:0.00000001,MZ210842
:0.00028684):0.00000001):0.00027540,(MZ318901
:0.00057383,(OD991429
:0.00028668,MZ307674
:0.00000001):0.00000001):0.00025703):0.00004102):0.00000001):0.00000001,MZ281434
:0.00028667):0.00000001,((OD976232
:0.00028670,(MZ592294
:0.00000001,(MZ615584
:0.00028667,OU022905
:0.00028675):0.00000001):0.00000001):0.00028662,MW989060
:0.00000001):0.00000001):0.00000001,(MZ390616
:0.00000001,MZ530695
:0.00057374):0.00028666):0.00000001,(MZ133078
:0.00000001,(OD929516
:0.00000001,OD990682
:0.00028686):0.00028671):0.00028661):0.00000001):0.00000001):0.00000001,((MZ573595
:0.00000001,OU026804
:0.00028677):0.00028658,MZ293850
:0.00000001):0.00028662):0.00000001,(MZ085152
:0.00028675,(OU010873
:0.00028675,MZ349567
:0.00000001):0.00000001):0.00028662):0.00000001,(MZ531053
:0.00000001,(MZ613586
:0.00000001,MZ290683
:0.00028715):0.00028695):0.00028672):0.00000001,(OD925733
:0.00000001,(OD939621
:0.00000001,OD955048
:0.00028651):0.00028658):0.00028662):0.00000001,((((OD984362
:0.00028708,MZ616656
:0.00000001):0.00000001,(OD971202
:0.00057392,MZ566052
:0.00028705):0.00000001):0.00000001,OD965723
:0.00028685):0.00000001,(MZ319948
:0.00028701,(MW964835
:0.00000001,OD937095
:0.00028706):0.00000001):0.00028692):0.00028678):0.00000001,((OD964225
:0.00028667,OD964767
:0.00000001):0.00027532,(MZ416059
:0.00028663,MZ376127
:0.00000001):0.00025694):0.00004111):0.00000001,(MZ432281
:0.00028658,((MZ438608
:0.00028658,(MZ059706
:0.00028663,(MZ372081
:0.00028661,MZ298024
:0.00028655):0.00000001):0.00000001):0.00028669,(MZ498894
:0.00028662,(MZ132498
:0.00028667,(MZ619528
:0.00000001,(MZ213858
:0.00028670,MZ213002
:0.00028660):0.00000001):0.00000001):0.00000001):0.00000001):0.00028663):0.00000001):0.00000001,((MZ685709
:0.00028669,MZ684935
:0.00000001):0.00000001,MZ412035
:0.00057413):0.00028664):0.00000001):0.00000001,(MZ259833
:0.00000001,(MZ390619
:0.00000001,((OD974093
:0.00028665,MW931197
:0.00000001):0.00000001,OD985987
:0.00028679):0.00028678):0.00028696):0.00028662):0.00000001,(OD988777
:0.00028687,(MZ217322
:0.00000001,(MZ477044
:0.00028778,MZ028810
:0.00028670):0.00000001):0.00000001):0.00028662):0.00000001):0.00000001,((MZ696380
:0.00000001,(MZ315687
:0.00000001,MZ280538
:0.00028704):0.00028677):0.00028658,(MW964400
:0.00028695,(MZ635730
:0.00000001,(MZ307641
:0.00028679,MZ471552
:0.00028682):0.00000001):0.00000001):0.00028667):0.00000001):0.00000001,((MZ386566
:0.00028682,MZ133285
:0.00000001):0.00028660,(MZ655307
:0.00000001,(OD946074
:0.00000001,OD970206
:0.00028711):0.00028681):0.00028660):0.00000001):0.00000001):0.00000001):0.00000001,(MZ097546
:0.00028690,(((OD974715
:0.00028676,MZ618338
:0.00000001):0.00000001,(MZ500211
:0.00028667,MZ360519
:0.00000001):0.00028678):0.00000001,(MZ539162
:0.00028672,MZ404743
:0.00028679):0.00000001):0.00000001):0.00028664):0.00000001,MZ500506
:0.00028670):0.00000001,MZ256777
:0.00028665):0.00000001):0.00000001,(MZ192869
:0.00000001,OD937820
:0.00028677):0.00028658):0.00000001,(MZ532646
:0.00028667,(MZ670016
:0.00000001,(OD949016
:0.00028671,MZ318337
:0.00028706):0.00000001):0.00000001):0.00028668):0.00000001,(MZ670031
:0.00000001,MZ163661
:0.00028681):0.00028660):0.00000001,(MZ101311
:0.00028681,(OD952902
:0.00028657,MZ376308
:0.00000001):0.00000001):0.00028660):0.00000001,(MZ578825
:0.00000001,OD990136
:0.00028688):0.00028663):0.00000001,((OD977029
:0.00028698,OD945940
:0.00000001):0.00028705,(OD947205
:0.00028680,(MZ672005
:0.00000001,MZ069873
:0.00028786):0.00000001):0.00028667):0.00000001):0.00000001):0.00000001,(MZ244688
:0.00028705,(((MZ278910
:0.00028681,((MZ035127
:0.00028689,(MZ578994
:0.00028686,(MZ578661
:0.00000001,MZ070889
:0.00057428):0.00000001):0.00000001):0.00028694,OD961451
:0.00028839):0.00000001):0.00000001,MZ531057
:0.00028691):0.00000001,((MZ487943
:0.00028685,((MZ685021
:0.00028707,(MZ685320
:0.00000001,(MZ531026
:0.00028711,(MZ294705
:0.00057438,MZ432923
:0.00057452):0.00000001):0.00000001):0.00000001):0.00028691,OD971655
:0.00028684):0.00000001):0.00000001,MZ620177
:0.00000001):0.00000001):0.00000001):0.00028673):0.00000001,(MZ391212
:0.00000001,MZ280701
:0.00028658):0.00028657):0.00000001,(MZ214962
:0.00000001,(MZ535900
:0.00028679,OD941938
:0.00057389):0.00000001):0.00028663):0.00000001,MZ498224
:0.00028667):0.00000001,((MZ535751
:0.00000001,(MZ283705
:0.00028664,MZ155466
:0.00000001):0.00028689):0.00000001,((MZ533443
:0.00000001,(((OD936716
:0.00000001,(OD953167
:0.00028684,OD966685
:0.00028686):0.00000001):0.00000001,(MW910096
:0.00000001,OD969686
:0.00057369):0.00028672):0.00028675,(MZ694808
:0.00000001,(MZ315387
:0.00028695,(OD918781
:0.00028713,MZ429230
:0.00028670):0.00000001):0.00000001):0.00000001):0.00028683):0.00000001,MZ530598
:0.00086194):0.00028684):0.00028671):0.00000001,FR991781
:0.00028669):0.00000001):0.00000001):0.00000001):0.00000001,(MZ539311
:0.00000001,OD951595
:0.00028716):0.00028663):0.00000001,(MZ578628
:0.00028702,(MW751557
:0.00000001,((MZ281875
:0.00086119,MZ538408
:0.00028705):0.00000001,MZ455422
:0.00000001):0.00028669):0.00000001):0.00000001):0.00000001,(OD948908
:0.00028662,(MZ315755
:0.00028671,MZ307995
:0.00000001):0.00028669):0.00000001):0.00000001,MZ648348
:0.00028659):0.00000001,OD935440
:0.00028658):0.00000001,(OD964004
:0.00028662,(MZ294931
:0.00028668,MZ454854
:0.00000001):0.00000001):0.00028661):0.00000001,(MZ440645
:0.00000001,(MZ009659
:0.00028691,(MZ156684
:0.00028709,(MZ619697
:0.00000001,MZ371998
:0.00028689):0.00000001):0.00000001):0.00028672):0.00028663):0.00000001,MZ454421
:0.00028666):0.00000001,(((((OU027449
:0.00028692,MZ291329
:0.00028667):0.00000001,MZ537972
:0.00000001):0.00000001,MZ173145
:0.00028671):0.00000001,(MZ447079
:0.00028703,((MZ340770
:0.00000001,MZ282647
:0.00028674):0.00028667,MZ341848
:0.00028659):0.00000001):0.00000001):0.00000001,MZ226045
:0.00057356):0.00028662):0.00000001,(MZ342695
:0.00057365,(((MZ307433
:0.00028665,MZ368218
:0.00028669):0.00000001,MZ307187
:0.00028665):0.00000001,(MZ341295
:0.00028664,MZ518519
:0.00000001):0.00000001):0.00000001):0.00028660):0.00000001,(OD988933
:0.00028658,((MZ414896
:0.00000001,MZ316232
:0.00028657):0.00028688,(MZ666785
:0.00000001,MZ315514
:0.00028665):0.00000001):0.00000001):0.00028667):0.00000001):0.00000001,(MZ544650
:0.00028670,MZ183516
:0.00000001):0.00028670):0.00000001,MZ591074
:0.00028663):0.00000001):0.00000001,(OU017706
:0.00028664,(MZ666755
:0.00000001,OU016773
:0.00028661):0.00000001):0.00028662):0.00000001,(MZ491701
:0.00057349,(MZ472022
:0.00028666,MZ683796
:0.00000001):0.00000001):0.00028662):0.00000001):0.00000001,(MZ293620
:0.00000001,MZ449875
:0.00028658):0.00028659):0.00000001,MZ187967
:0.00028663):0.00000001,((((MZ616517
:0.00057334,(MZ616436
:0.00000001,MZ213751
:0.00028662):0.00000001):0.00000001,MZ388310
:0.00028638):0.00028665,OD955350
:0.00000001):0.00028651,(MZ344598
:0.00000001,MZ331072
:0.00028677):0.00000001):0.00028656):0.00000001,(OU017857
:0.00028665,OD940322
:0.00000001):0.00028663):0.00000001,((MZ318817
:0.00000001,MZ181163
:0.00028672):0.00028670,((OD989505
:0.00028685,(MZ165972
:0.00028688,OD950101
:0.00000001):0.00000001):0.00028676,MZ532746
:0.00000001):0.00000001):0.00028664):0.00000001,MZ491748
:0.00028666):0.00000001,MZ316934
:0.00028660):0.00000001):0.00000001,MZ488009
:0.00028659):0.00000001):0.00000001,MZ211500
:0.00028658):0.00000001,MZ085892
:0.00028662):0.00000001,MZ316441
:0.00028663):0.00000001):0.00000001,OD965296
:0.00028665):0.00000001,MZ578623
:0.00000001):0.00000001):0.00000001,(MZ024091
:0.00000001,(OD994548
:0.00000001,(MZ649862
:0.00028661,MZ207492
:0.00000001):0.00028652):0.00028653):0.00028659):0.00000001):0.00000001,MZ282604
:0.00028664):0.00000001,OD970157
:0.00028660):0.00000001,MZ498412
:0.00028667):0.00000001):0.00000001,OD913405
:0.00028669):0.00000001,(MZ472403
:0.00028659,MZ636127
:0.00028659):0.00000001):0.00000001,MZ144566
:0.00028665):0.00000001,((OB998284
:0.00028682,OD947028
:0.00028657):0.00000001,((((MZ592339
:0.00028663,MZ477070
:0.00028662):0.00000001,(MZ271049
:0.00028660,(MZ213573
:0.00028672,MZ500835
:0.00028664):0.00000001):0.00000001):0.00000001,(((OD942569
:0.00028666,(MZ356582
:0.00028666,MZ318837
:0.00028663):0.00000001):0.00000001,MZ252505
:0.00028670):0.00000001,((((MZ319152
:0.00000001,MZ290271
:0.00028674):0.00028661,MZ242187
:0.00028661):0.00000001,MZ212942
:0.00028661):0.00000001,(OD935085
:0.00028659,(MZ376292
:0.00028659,(MZ662784
:0.00028666,OD921357
:0.00000001):0.00028659):0.00000001):0.00000001):0.00000001):0.00000001):0.00000001,(((MZ398867
:0.00028658,(MZ498195
:0.00028672,MZ146093
:0.00028656):0.00000001):0.00000001,(MZ158921
:0.00000001,MW991500
:0.00028655):0.00028665):0.00000001,(OU029750
:0.00028660,MZ090501
:0.00028663):0.00000001):0.00000001):0.00000001):0.00000001):0.00000001,(MZ461232
:0.00028665,(MZ501472
:0.00000001,MZ003535
:0.00028679):0.00028666):0.00000001):0.00000001):0.00000001,(MZ331705
:0.00000001,(MZ433996
:0.00000001,(MZ684928
:0.00000001,(MZ181930
:0.00028655,MZ171558
:0.00028653):0.00000001):0.00000001):0.00028620):0.00028626):0.00000001,(MZ038746
:0.00000001,OD911589
:0.00028666):0.00028660):0.00000001):0.00000001,(MZ225854
:0.00000001,OD990802
:0.00028657):0.00028659):0.00000001):0.00000001):0.00000001):0.00000001):0.00000001):0.00000001,(MZ538712
:0.00000001,(MZ186029
:0.00028655,MZ088056
:0.00028650):0.00000001):0.00028693):0.00000001):0.00000001,(MZ554327
:0.00000001,(MZ538376
:0.00028631,MZ416180
:0.00000001):0.00028645):0.00028672):0.00000001):0.00000001,((MZ642043
:0.00000001,OD963280
:0.00028675):0.00000001,MZ070529
:0.00028696):0.00028665):0.00000001,(((MZ341435
:0.00028675,((MZ146235
:0.00028670,OD989043
:0.00000001):0.00028661,(MZ530113
:0.00000001,(MZ142808
:0.00028688,OD925003
:0.00028658):0.00000001):0.00000001):0.00028667):0.00000001,(MZ455009
:0.00057398,(MZ308063
:0.00028681,(MZ616594
:0.00000001,(MZ183895
:0.00028683,MZ295574
:0.00028683):0.00000001):0.00000001):0.00000001):0.00028667):0.00000001,((MZ455361
:0.00028663,OD910878
:0.00028666):0.00000001,(MZ341561
:0.00028660,((MZ592204
:0.00028700,(MZ648108
:0.00028712,MZ560963
:0.00000001):0.00000001):0.00025821,(MZ531127
:0.00000001,MZ029444
:0.00028634):0.00027662):0.00003977):0.00000001):0.00000001):0.00000001):0.00000001,MZ578913
:0.00000001):0.00000001):0.00000001,MZ390476
:0.00028659):0.00000001):0.00000001,MZ167114
:0.00028659):0.00000001,MW905380
:0.00028661):0.00000001,(MZ371498
:0.00028663,(OD954084
:0.00004077,OD993612
:0.00027539):0.00025726):0.00000001):0.00000001):0.00000001,OD924082
:0.00028662):0.00000001,MZ376768
:0.00028663):0.00000001):0.00000001):0.00000001,(MZ579023
:0.00028668,MZ253343
:0.00028664):0.00000001):0.00000001,(OD918515
:0.00000001,(MZ390346
:0.00000001,MZ270811
:0.00028666):0.00000001):0.00028671):0.00000001,OD960081
:0.00028659):0.00000001,MZ172996
:0.00028675):0.00000001):0.00000001):0.00000001,MZ047083
:0.00028661):0.00000001,MZ462592
:0.00028659):0.00000001,OD952747
:0.00028676):0.00000001):0.00000001,(MZ294301
:0.00000001,MZ152129
:0.00028660):0.00028659):0.00000001,MZ293827
:0.00028663):0.00000001,MW904069
:0.00028661):0.00000001,(MW909442
:0.00028659,(OD911311
:0.00000001,(OD936884
:0.00000001,OD902522
:0.00028673):0.00028694):0.00028669):0.00000001):0.00000001):0.00000001):0.00000001):0.00000001,OD924150
:0.00028663):0.00000001):0.00000001,MW989199
:0.00028668):0.00000001):0.00000001,MZ226063
:0.00028662):0.00000001,(MZ354284
:0.00028669,(MZ290507
:0.00028689,MZ450450
:0.00000001):0.00000001):0.00028661):0.00000001,(OD965013
:0.00057389,(MZ282007
:0.00000001,MZ342669
:0.00028665):0.00000001):0.00028662):0.00000001,(MZ398686
:0.00028667,(OD971490
:0.00028661,(OU018045
:0.00028659,MZ453718
:0.00000001):0.00000001):0.00028662):0.00000001):0.00000001,(MZ287879
:0.00028661,MZ681749
:0.00000001):0.00028675):0.00000001,(OD981294
:0.00028708,((((OD985255
:0.00028679,OD911709
:0.00028681):0.00000001,(MW910611
:0.00028670,OD928320
:0.00028720):0.00000001):0.00000001,(MZ599974
:0.00000001,(OD954749
:0.00028682,OD972686
:0.00028694):0.00000001):0.00000001):0.00000001,(OD969751
:0.00028675,(OD927599
:0.00028689,MW841918
:0.00028673):0.00000001):0.00000001):0.00000001):0.00028670):0.00000001,(MZ449651
:0.00028669,(MW869673
:0.00000001,OD968779
:0.00028674):0.00000001):0.00028658):0.00000001,(MZ296360
:0.00028667,(((MZ244770
:0.00000001,(((OD949163
:0.00028655,OB997997
:0.00057337):0.00000001,OD903806
:0.00000001):0.00000001,OD985774
:0.00028653):0.00028651):0.00028651,(OD964979
:0.00028635,OD985448
:0.00028637):0.00000001):0.00000001,(MZ539142
:0.00000001,OD942345
:0.00028642):0.00000001):0.00000001):0.00028661):0.00000001,MZ402366
:0.00028661):0.00000001,(MZ453775
:0.00000001,OD924814
:0.00057383):0.00028654):0.00000001,(MZ351789
:0.00028666,(MZ666690
:0.00000001,(MZ685359
:0.00028773,(MZ210260
:0.00028688,(OD917229
:0.00000001,OD929390
:0.00028654):0.00028658):0.00000001):0.00000001):0.00000001):0.00028667):0.00000001,OD951236
:0.00028675):0.00000001,((OD994368
:0.00028660,(MZ328570
:0.00000001,(OD953736
:0.00028675,OU012798
:0.00028683):0.00000001):0.00000001):0.00000001,OD942018
:0.00028662):0.00028660):0.00000001,(MZ579448
:0.00000001,OU030657
:0.00057388):0.00028660):0.00000001,(FR991008
:0.00000001,(OD976142
:0.00028696,(OD959536
:0.00000001,OU029029
:0.00028687):0.00028668):0.00000001):0.00028663):0.00000001,(MZ565910
:0.00000001,MZ235924
:0.00028671):0.00028674):0.00000001):0.00000001):0.00000001,(MZ566228
:0.00000001,MZ533174
:0.00028695):0.00028689):0.00000001,MZ268302
:0.00028669):0.00000001,((MW963661
:0.00000001,MW677969
:0.00028741):0.00028714,(MZ316903
:0.00000001,(MZ354596
:0.00028695,(MZ183588
:0.00028796,(MZ390690
:0.00000001,MZ279339
:0.00028680):0.00028683):0.00000001):0.00000001):0.00000001):0.00028673):0.00000001):0.00000001):0.00000001,(MZ390374
:0.00028683,(((((((((MZ530076
:0.00028694,(MZ414768
:0.00000001,(MZ341521
:0.00028695,(MZ555909
:0.00028689,MZ293687
:0.00028694):0.00000001):0.00000001):0.00000001):0.00028683,MW910724
:0.00028685):0.00000001,(MW991890
:0.00028760,(MZ259659
:0.00000001,(MZ685219
:0.00028767,MZ069351
:0.00028752):0.00000001):0.00000001):0.00028720):0.00000001,(MZ619995
:0.00057456,((((MZ590934
:0.00000001,MZ154073
:0.00028746):0.00028701,MZ488019
:0.00028696):0.00000001,MZ451894
:0.00028703):0.00000001,((MZ211423
:0.00028707,(MZ450392
:0.00028707,MZ448839
:0.00028704):0.00000001):0.00000001,(MZ618178
:0.00028710,(MZ082583
:0.00028705,(MZ668349
:0.00000001,MZ315509
:0.00028720):0.00000001):0.00000001):0.00000001):0.00000001):0.00000001):0.00028698):0.00000001,(MZ283358
:0.00028685,((MZ337247
:0.00000001,MZ212750
:0.00028715):0.00028739,(MZ390292
:0.00028717,MZ211748
:0.00000001):0.00000001):0.00028700):0.00000001):0.00000001,OD962541
:0.00028708):0.00000001,OD926530
:0.00086168):0.00000001,(MZ100761
:0.00028714,OD973698
:0.00028696):0.00028678):0.00000001,(OD985495
:0.00028705,MZ666718
:0.00000001):0.00000001):0.00000001):0.00028669):0.00000001,(MZ579398
:0.00000001,(MZ354356
:0.00028683,(MW799741
:0.00000001,MZ243277
:0.00028680):0.00028664):0.00000001):0.00028657):0.00000001,(MZ319266
:0.00000001,OD946681
:0.00028692):0.00028662):0.00000001):0.00000001):0.00000001,((MZ578889
:0.00000001,((OD962623
:0.00028660,OD940620
:0.00028691):0.00000001,OD979305
:0.00028650):0.00000001):0.00000001,MZ282309
:0.00028688):0.00028665):0.00000001,(OD969431
:0.00027541,(MZ375894
:0.00000001,OU012355
:0.00057410):0.00004071):0.00025740):0.00000001,(((MZ642135
:0.00000001,OD967992
:0.00028695):0.00000001,MZ261031
:0.00028660):0.00000001,MZ210798
:0.00028687):0.00028662):0.00000001):0.00000001,(((OD937899
:0.00028698,(((MZ283226
:0.00028727,(MZ511379
:0.00028840,MZ462163
:0.00000001):0.00000001):0.00028674,(MZ281464
:0.00028679,(MZ471922
:0.00000001,(MZ430710
:0.00000001,MZ434503
:0.00028663):0.00057363):0.00000001):0.00000001):0.00028665,OD922870
:0.00000001):0.00000001):0.00028667,(MZ341266
:0.00028694,((MZ415183
:0.00000001,(MZ689857
:0.00028655,MZ334660
:0.00000001):0.00028662):0.00000001,(OU022415
:0.00028706,MZ133177
:0.00028666):0.00000001):0.00000001):0.00028662):0.00000001,((MZ382815
:0.00000001,OD964457
:0.00028687):0.00028659,(MZ245129
:0.00028695,(MZ388347
:0.00000001,(OD952497
:0.00028820,(OD964033
:0.00028666,OD996092
:0.00028667):0.00000001):0.00000001):0.00000001):0.00028662):0.00000001):0.00000001):0.00000001,(((MZ690154
:0.00000001,(OD943520
:0.00000001,OD986079
:0.00028737):0.00028704):0.00000001,MZ281074
:0.00028670):0.00000001,MZ415730
:0.00028715):0.00028667):0.00000001,(MZ336957
:0.00028657,((MZ328036
:0.00000001,MZ461290
:0.00028774):0.00000001,(MZ213140
:0.00028675,OD931172
:0.00028692):0.00000001):0.00000001):0.00028663):0.00000001,MZ181584
:0.00028662):0.00000001,(((MZ404879
:0.00000001,OD951987
:0.00057418):0.00028662,((OD933111
:0.00028698,(((MW906484
:0.00028663,MZ237348
:0.00028695):0.00000001,OD928966
:0.00028671):0.00000001,MZ590925
:0.00000001):0.00000001):0.00028664,(OD933490
:0.00028694,(MZ201363
:0.00028691,MZ318910
:0.00000001):0.00000001):0.00028662):0.00000001):0.00000001,((((((MZ253061
:0.00028705,(((MZ578664
:0.00000001,MZ211888
:0.00028680):0.00000001,((OD971326
:0.00028677,OU022440
:0.00028698):0.00000001,OD914391
:0.00028678):0.00000001):0.00000001,(OD947032
:0.00028708,OD966175
:0.00028720):0.00000001):0.00000001):0.00028670,((MZ591971
:0.00000001,MZ341571
:0.00028665):0.00028698,(((MZ566388
:0.00028684,MZ450571
:0.00000001):0.00028676,(MZ349138
:0.00028676,OD945665
:0.00028701):0.00000001):0.00000001,(MZ641675
:0.00000001,MZ591727
:0.00057381):0.00000001):0.00000001):0.00028665):0.00000001,((MZ288041
:0.00028754,(((OD934945
:0.00028714,OD952531
:0.00028719):0.00000001,((MZ566116
:0.00000001,OD974252
:0.00028714):0.00000001,(OD936947
:0.00028715,OD975103
:0.00028714):0.00000001):0.00000001):0.00000001,((OD968941
:0.00028734,(OU017949
:0.00028717,OD946233
:0.00028716):0.00000001):0.00000001,((OD929582
:0.00028725,OD952215
:0.00028715):0.00000001,OD942938
:0.00028719):0.00000001):0.00000001):0.00000001):0.00028692,(OD929987
:0.00028704,(MZ697375
:0.00000001,(MZ284491
:0.00028701,OD990118
:0.00028671):0.00000001):0.00000001):0.00028667):0.00000001):0.00000001,(((MZ469407
:0.00028701,((MW906470
:0.00028679,MZ655617
:0.00028681):0.00000001,(MZ307336
:0.00057394,(MZ415198
:0.00000001,OD913668
:0.00028704):0.00000001):0.00000001):0.00000001):0.00028667,(MZ536060
:0.00028669,(((MZ316044
:0.00028670,(OD919221
:0.00000001,OD935429
:0.00028718):0.00028695):0.00000001,(MZ341634
:0.00000001,MZ376119
:0.00057363):0.00028675):0.00000001,MZ694267
:0.00000001):0.00000001):0.00028662):0.00000001,(OD940662
:0.00028704,((((((OD979635
:0.00028675,OD943674
:0.00028669):0.00000001,OD971626
:0.00028676):0.00000001,(MZ290273
:0.00028673,OD979816
:0.00028672):0.00000001):0.00000001,OD964537
:0.00028677):0.00000001,((OD936580
:0.00028676,(OD905123
:0.00000001,OD983305
:0.00028671):0.00000001):0.00028671,MZ274540
:0.00028677):0.00000001):0.00000001,((((OD930334
:0.00028672,OD943255
:0.00028701):0.00000001,MZ511498
:0.00000001):0.00000001,MZ390072
:0.00028701):0.00000001,(OD931380
:0.00028670,OD941465
:0.00028675):0.00000001):0.00000001):0.00000001):0.00028667):0.00000001):0.00000001,((MZ599966
:0.00000001,(MZ237042
:0.00028688,MZ506119
:0.00028677):0.00000001):0.00000001,(MZ375839
:0.00028715,OD983268
:0.00057432):0.00000001):0.00028667):0.00000001,(OD954136
:0.00028694,((MZ432579
:0.00000001,MZ322771
:0.00028660):0.00028692,(MZ282971
:0.00000001,(MZ358918
:0.00028685,OD981705
:0.00028675):0.00000001):0.00000001):0.00000001):0.00028662):0.00000001):0.00000001):0.00000001,(OD944435
:0.00028708,(((MZ430707
:0.00028720,OD970452
:0.00028685):0.00000001,((MZ655166
:0.00000001,MZ316780
:0.00028682):0.00000001,((OD948442
:0.00028685,(MZ340554
:0.00000001,MZ274490
:0.00028681):0.00028678):0.00000001,(OD960341
:0.00028679,MZ535556
:0.00028675):0.00000001):0.00000001):0.00000001):0.00000001,(MZ342516
:0.00028705,MZ163909
:0.00028680):0.00000001):0.00000001):0.00028670):0.00000001,(OD973138
:0.00000001,(OD960595
:0.00000001,OD995866
:0.00028678):0.00028669):0.00028661):0.00000001,MZ244353
:0.00028664):0.00000001,(MW844749
:0.00025731,(OD989793
:0.00028650,(MZ688190
:0.00000001,(MZ414957
:0.00028658,(MZ684435
:0.00028680,OD929273
:0.00028683):0.00000001):0.00000001):0.00000001):0.00027564):0.00004075):0.00000001,(OD926167
:0.00028711,MZ694073
:0.00000001):0.00028689):0.00000001):0.00000001,(OD970287
:0.00028665,(OD912581
:0.00028681,OD904748
:0.00000001):0.00000001):0.00028685):0.00000001,MZ073456
:0.00028659):0.00000001):0.00000001):0.00000001,(MZ554515
:0.00000001,(MW991014
:0.00028666,MZ321426
:0.00000001):0.00028657):0.00028663):0.00000001):0.00000001,(MZ619771
:0.00000001,MZ554700
:0.00028661):0.00028668):0.00000001,(OD964131
:0.00028667,MZ440634
:0.00000001):0.00028658):0.00000001,(MZ539160
:0.00000001,(MZ578711
:0.00000001,MZ319749
:0.00028671):0.00028655):0.00028665):0.00000001):0.00000001,(OD930976
:0.00028646,((((MZ694245
:0.00028661,(OD943759
:0.00028663,MZ415748
:0.00028660):0.00000001):0.00000001,(OD902612
:0.00000001,OD915291
:0.00028651):0.00028652):0.00000001,MZ321492
:0.00057397):0.00000001,MZ620019
:0.00000001):0.00000001):0.00028672):0.00000001,(MZ685034
:0.00028818,MZ328947
:0.00000001):0.00028687):0.00000001,(MZ389945
:0.00028681,(((MZ579159
:0.00000001,MZ449637
:0.00028664):0.00000001,OD917627
:0.00028662):0.00000001,((OU021359
:0.00000001,OD935369
:0.00028644):0.00028659,OD987771
:0.00057400):0.00000001):0.00000001):0.00028665):0.00000001,(MZ267458
:0.00028662,MZ267471
:0.00000001):0.00028660):0.00000001,MZ131282
:0.00028664):0.00000001):0.00000001,(MZ192264
:0.00000001,OD914243
:0.00028658):0.00028662):0.00000001,(MW913583
:0.00028681,(((OD916278
:0.00028678,((MZ192421
:0.00028693,MZ416056
:0.00000001):0.00028677,MZ676552
:0.00028715):0.00000001):0.00000001,(((MW910299
:0.00028674,(MZ270852
:0.00028733,(MZ217227
:0.00028681,MZ670080
:0.00000001):0.00000001):0.00000001):0.00000001,MZ349179
:0.00028671):0.00000001,(MZ307497
:0.00028677,(MZ076078
:0.00028681,MZ288444
:0.00028684):0.00000001):0.00000001):0.00000001):0.00000001,MZ282028
:0.00028692):0.00000001):0.00028649):0.00000001,(((((OD930835
:0.00028683,(OD961939
:0.00028675,MZ279281
:0.00028684):0.00000001):0.00000001,((((((MZ433003
:0.00028697,(MZ497700
:0.00028683,MZ069832
:0.00028690):0.00000001):0.00000001,MZ498772
:0.00000001):0.00028691,MZ243461
:0.00028696):0.00000001,(MZ655564
:0.00028704,(MZ684237
:0.00000001,MZ684570
:0.00028705):0.00057408):0.00000001):0.00000001,MZ684798
:0.00000001):0.00000001,((MZ592491
:0.00028680,(MZ655319
:0.00028830,MZ497640
:0.00000001):0.00000001):0.00028678,((MZ307804
:0.00000001,MZ212704
:0.00028685):0.00028707,OD970288
:0.00028683):0.00000001):0.00000001):0.00000001):0.00000001,((MZ283828
:0.00028689,MZ186594
:0.00028684):0.00000001,MZ184603
:0.00028711):0.00000001):0.00000001,((((MZ371815
:0.00028695,MZ316331
:0.00028714):0.00000001,(MZ141260
:0.00028685,(MZ511530
:0.00000001,MZ354502
:0.00028681):0.00028711):0.00000001):0.00000001,MZ244982
:0.00028681):0.00000001,MZ183222
:0.00028680):0.00000001):0.00000001,MZ684498
:0.00057380):0.00028673):0.00000001,(MZ035171
:0.00028679,(MZ615549
:0.00000001,(MZ684145
:0.00028781,(MZ689882
:0.00028671,(OD946823
:0.00028676,OD985528
:0.00028673):0.00000001):0.00000001):0.00000001):0.00000001):0.00028664):0.00000001,(OD937402
:0.00028666,(MZ321195
:0.00000001,MZ071289
:0.00028672):0.00028663):0.00000001):0.00000001,(MZ353830
:0.00028662,(((OD950193
:0.00057344,(MZ401836
:0.00000001,MZ402157
:0.00028691):0.00028678):0.00000001,((MZ237801
:0.00028666,MZ453903
:0.00000001):0.00000001,(MZ316770
:0.00000001,(MZ685993
:0.00000001,MZ530638
:0.00028656):0.00057359):0.00028668):0.00000001):0.00000001,MZ455951
:0.00028668):0.00028669):0.00000001):0.00000001,(MZ694646
:0.00028676,MZ182539
:0.00000001):0.00028662):0.00000001):0.00000001,(((MZ229363
:0.00000001,MZ255697
:0.00028673):0.00028661,(MZ344276
:0.00000001,MZ342399
:0.00028674):0.00028661):0.00000001,MZ398991
:0.00028658):0.00000001):0.00000001,((MZ145579
:0.00000001,(MZ212133
:0.00028668,OD964298
:0.00057339):0.00000001):0.00028659,(MZ455602
:0.00028673,MW965988
:0.00000001):0.00028662):0.00000001):0.00000001,(MZ554105
:0.00028682,((MZ363247
:0.00028663,MZ132910
:0.00000001):0.00028665,MZ469427
:0.00000001):0.00000001):0.00028666):0.00000001,MZ341323
:0.00028662):0.00000001,((OD932454
:0.00000001,(MZ453769
:0.00000001,MZ349612
:0.00028625):0.00028652):0.00028654,(MZ340731
:0.00000001,(OD995083
:0.00000001,MZ192625
:0.00028652):0.00028650):0.00000001):0.00028657):0.00000001,((MZ664810
:0.00000001,((MZ328515
:0.00028686,(MZ684705
:0.00028683,MZ684736
:0.00000001):0.00000001):0.00028671,OU019311
:0.00028652):0.00000001):0.00000001,(MZ696012
:0.00000001,MZ591120
:0.00028649):0.00028655):0.00028666):0.00000001):0.00000001,(MZ554164
:0.00000001,MZ454549
:0.00028660):0.00028664):0.00000001,MZ353710
:0.00028661):0.00000001,(MZ195376
:0.00028660,(((MZ033132
:0.00028650,MZ271548
:0.00028653):0.00000001,MZ306241
:0.00028655):0.00000001,(MZ282219
:0.00028653,(((MZ699856
:0.00028650,(MZ342054
:0.00028649,MZ306598
:0.00028653):0.00000001):0.00000001,((MZ211966
:0.00028651,(MZ307692
:0.00000001,MZ244454
:0.00028647):0.00028663):0.00000001,MZ416058
:0.00028658):0.00000001):0.00000001,(((MZ228025
:0.00028651,MZ279237
:0.00028657):0.00000001,(MZ293987
:0.00028657,(MZ060974
:0.00028657,MZ281605
:0.00028659):0.00000001):0.00000001):0.00000001,(MZ684806
:0.00000001,MZ279272
:0.00057335):0.00000001):0.00000001):0.00000001):0.00000001):0.00000001):0.00028656):0.00000001,(MZ538656
:0.00057347,(MZ307145
:0.00028656,MW988710
:0.00000001):0.00000001):0.00028659):0.00000001,(OD938170
:0.00027530,(OD922543
:0.00028649,(MZ238881
:0.00028654,(MZ451608
:0.00000001,MZ411831
:0.00028662):0.00000001):0.00000001):0.00004090):0.00025719):0.00000001,(OD988359
:0.00028660,(MZ603648
:0.00028676,MZ404849
:0.00000001):0.00000001):0.00028664):0.00000001,(OU016746
:0.00028650,(((MZ530418
:0.00028688,MZ223235
:0.00028648):0.00000001,(((OD970548
:0.00028653,OD911938
:0.00028651):0.00000001,MZ280826
:0.00028644):0.00000001,(OD968021
:0.00028648,(MW991359
:0.00028654,(OD972908
:0.00028649,MZ155198
:0.00057418):0.00000001):0.00000001):0.00000001):0.00000001):0.00000001,(((OD926126
:0.00028641,MZ453444
:0.00028674):0.00000001,(OD947640
:0.00028657,(OD952715
:0.00028656,(MZ154689
:0.00028658,OD954038
:0.00028659):0.00000001):0.00000001):0.00000001):0.00000001,(((((MZ069279
:0.00000001,OD937554
:0.00028684):0.00028673,OD968119
:0.00028621):0.00000001,(MZ328594
:0.00028643,MZ168308
:0.00028647):0.00000001):0.00000001,(((OD920210
:0.00028655,(MW803381
:0.00028644,MZ279389
:0.00028646):0.00000001):0.00000001,(((OD916356
:0.00000001,OD970511
:0.00028671):0.00028647,(OU029818
:0.00028663,OD930590
:0.00028648):0.00000001):0.00000001,MZ683855
:0.00000001):0.00000001):0.00000001,OD959523
:0.00028643):0.00000001):0.00000001,MZ491370
:0.00028645):0.00000001):0.00000001):0.00000001):0.00028654):0.00000001,(MZ280634
:0.00028669,(MZ101442
:0.00028653,MZ363342
:0.00000001):0.00000001):0.00028664):0.00000001,((OE996997
:0.00000001,OD945325
:0.00028659):0.00028666,(MZ670006
:0.00000001,(MZ237263
:0.00028672,(OD969923
:0.00028694,OD942762
:0.00000001):0.00028672):0.00000001):0.00000001):0.00028664):0.00000001,(OD951384
:0.00028666,(OU008207
:0.00028703,(MZ702432
:0.00000001,MZ694812
:0.00028663):0.00000001):0.00028663):0.00000001):0.00000001,(MZ372868
:0.00028653,(MZ532106
:0.00000001,(MZ372022
:0.00028671,MZ283203
:0.00028655):0.00000001):0.00000001):0.00028662):0.00000001):0.00000001):0.00000001,(MZ592019
:0.00028654,(MZ252623
:0.00000001,OD940753
:0.00028807):0.00000001):0.00028657):0.00000001,(MZ340793
:0.00000001,OD950081
:0.00028697):0.00028663):0.00000001,MZ619997
:0.00028663):0.00000001,MZ511505
:0.00028662):0.00000001):0.00000001,(MZ278683
:0.00028678,(MZ694403
:0.00000001,(MZ351798
:0.00028666,MZ555015
:0.00028667):0.00000001):0.00000001):0.00028662):0.00000001):0.00000001,(MZ207792
:0.00000001,MZ414389
:0.00057356):0.00028673):0.00000001,MZ491537
:0.00028675):0.00000001,(((MZ538026
:0.00028662,(MZ390708
:0.00028657,MZ155621
:0.00028687):0.00000001):0.00000001,(((MZ283380
:0.00000001,MZ217073
:0.00028657):0.00028657,MZ533341
:0.00028660):0.00000001,(MZ315798
:0.00028664,MZ690204
:0.00000001):0.00000001):0.00000001):0.00000001,(OD937751
:0.00028660,(MZ684616
:0.00000001,OD951561
:0.00028632):0.00000001):0.00028639):0.00028685):0.00000001,(MZ000258
:0.00028672,(MZ255483
:0.00000001,OD968952
:0.00057452):0.00028663):0.00000001):0.00000001,(MZ599942
:0.00000001,OD985975
:0.00028669):0.00028665):0.00000001):0.00000001,OD952277
:0.00028659):0.00000001,((MZ069165
:0.00028667,MZ565773
:0.00000001):0.00028670,(MZ685663
:0.00000001,(MZ233312
:0.00028667,(OD948273
:0.00028679,OD985471
:0.00000001):0.00028676):0.00000001):0.00000001):0.00028665):0.00000001,((OD940629
:0.00028672,(MZ203343
:0.00028672,MZ237390
:0.00000001):0.00000001):0.00028663,(MZ321691
:0.00028701,OD994447
:0.00000001):0.00028672):0.00000001):0.00000001):0.00000001,(MZ684417
:0.00000001,(MZ341086
:0.00028675,MZ210452
:0.00000001):0.00028671):0.00028662):0.00000001,(MZ046865
:0.00028655,(MZ448462
:0.00000001,(MZ306645
:0.00028667,(MZ154999
:0.00028682,MW933690
:0.00028670):0.00000001):0.00000001):0.00000001):0.00028663):0.00000001,MZ555235
:0.00028665):0.00000001,((((MZ341326
:0.00028684,(MZ358529
:0.00028677,MZ268321
:0.00028684):0.00000001):0.00000001,((MZ252481
:0.00028682,(MZ236985
:0.00028683,MZ641887
:0.00028684):0.00000001):0.00000001,MZ259718
:0.00028676):0.00000001):0.00000001,(MZ642000
:0.00000001,MZ226168
:0.00028694):0.00000001):0.00000001,MZ315545
:0.00057390):0.00028671):0.00000001,((MZ512687
:0.00000001,(MZ180270
:0.00028657,MZ281429
:0.00028658):0.00000001):0.00000001,MZ100362
:0.00028663):0.00028672):0.00000001,MZ280266
:0.00028659):0.00000001,FR993238
:0.00028666):0.00000001,(MZ349841
:0.00028669,OD982606
:0.00000001):0.00028659):0.00000001,(MZ256594
:0.00028665,(MZ498219
:0.00057351,MZ168307
:0.00000001):0.00000001):0.00028659):0.00000001,(OD990506
:0.00000001,MZ538366
:0.00028670):0.00028660):0.00000001,MZ472139
:0.00028662):0.00000001,(MZ591923
:0.00000001,(MZ254155
:0.00057373,(OD921642
:0.00000001,OU024913
:0.00028720):0.00028691):0.00000001):0.00028664):0.00000001,((MZ414503
:0.00000001,(MZ193482
:0.00028669,MZ185001
:0.00028671):0.00000001):0.00028705,(((((MZ368158
:0.00028687,(MZ684470
:0.00028790,MZ555087
:0.00028680):0.00000001):0.00000001,MZ591884
:0.00028677):0.00000001,(OU030512
:0.00028681,MZ243294
:0.00028678):0.00000001):0.00000001,MZ531633
:0.00000001):0.00000001,(((MZ018209
:0.00028698,MZ531157
:0.00028679):0.00000001,(MZ648352
:0.00028688,OD923772
:0.00028720):0.00000001):0.00000001,FR992216
:0.00028678):0.00000001):0.00000001):0.00028670):0.00000001,(MZ535110
:0.00000001,(OD914764
:0.00000001,OD951661
:0.00028667):0.00028666):0.00028664):0.00000001):0.00000001,(MZ681771
:0.00028586,(((MZ359682
:0.00028658,MZ538215
:0.00028687):0.00000001,(MZ376075
:0.00028657,MZ354200
:0.00028701):0.00000001):0.00000001,MZ655120
:0.00000001):0.00000001):0.00028602):0.00000001,MZ641877
:0.00028669):0.00000001,(OD952252
:0.00028667,(MZ288341
:0.00000001,MZ558272
:0.00028667):0.00000001):0.00028663):0.00000001,OD946676
:0.00028660):0.00000001,MZ390466
:0.00028669):0.00000001):0.00000001):0.00000001,(MZ214545
:0.00028657,(((((MZ520953
:0.00000001,MZ498662
:0.00028650):0.00000001,(MZ152972
:0.00028734,MZ497610
:0.00000001):0.00028695):0.00000001,(MZ498180
:0.00028650,(MZ497621
:0.00000001,MZ499158
:0.00028666):0.00028661):0.00000001):0.00000001,(MZ390638
:0.00028661,(MZ498212
:0.00028680,MZ498389
:0.00028670):0.00000001):0.00000001):0.00000001,((MZ206423
:0.00028658,MZ492460
:0.00028654):0.00000001,MZ385708
:0.00028658):0.00000001):0.00000001):0.00028657):0.00000001,(MW841899
:0.00000001,(MZ349633
:0.00000001,FR992384
:0.00028697):0.00028655):0.00028658):0.00000001):0.00000001,(MZ036656
:0.00028663,(OU020291
:0.00028697,(OD932324
:0.00000001,OD940324
:0.00028660):0.00000001):0.00028658):0.00000001):0.00000001,(MW988650
:0.00057441,((MZ613507
:0.00000001,(MZ685713
:0.00000001,MZ433651
:0.00028667):0.00028676):0.00028662,MZ685828
:0.00000001):0.00000001):0.00028670):0.00000001,(MZ337250
:0.00028663,MZ578974
:0.00000001):0.00028662):0.00000001,(MZ535729
:0.00028691,(MZ461314
:0.00028701,(((MZ306679
:0.00057397,MZ415925
:0.00028715):0.00000001,MZ512787
:0.00000001):0.00000001,MZ684214
:0.00028786):0.00000001):0.00028667):0.00000001):0.00000001):0.00000001,(MZ475681
:0.00028659,(((MZ216977
:0.00028659,(MZ164306
:0.00000001,MZ412056
:0.00028703):0.00000001):0.00000001,MW964010
:0.00028688):0.00000001,MZ210622
:0.00028669):0.00000001):0.00028674):0.00000001):0.00000001):0.00000001,((((MW910992
:0.00028668,MZ237311
:0.00028706):0.00000001,MZ328656
:0.00028777):0.00000001,MZ390063
:0.00000001):0.00000001,(MZ307752
:0.00000001,OD939267
:0.00028675):0.00028662):0.00028668):0.00000001,(OD948184
:0.00028691,(MZ239616
:0.00028715,(MZ554383
:0.00000001,(OD951898
:0.00028674,MZ315245
:0.00028701):0.00000001):0.00000001):0.00028667):0.00000001):0.00000001):0.00000001,MZ287739
:0.00028663):0.00000001,(OD967768
:0.00028673,(MZ084358
:0.00000001,OD932406
:0.00028712):0.00000001):0.00028665):0.00000001,MZ278315
:0.00028692):0.00000001):0.00000001,(MZ349666
:0.00028651,(MZ684144
:0.00000001,(MZ414978
:0.00028702,MZ290584
:0.00028687):0.00000001):0.00000001):0.00028681):0.00000001,(OD953974
:0.00028683,(((MZ455335
:0.00028715,OU019132
:0.00057399):0.00000001,MZ488026
:0.00000001):0.00000001,(MZ535140
:0.00028701,MZ358792
:0.00028670):0.00000001):0.00000001):0.00028667):0.00000001,((MZ535796
:0.00000001,((((MZ244395
:0.00028658,MZ650083
:0.00028660):0.00000001,MZ512385
:0.00028656):0.00000001,MZ458229
:0.00000001):0.00000001,(MZ618335
:0.00028675,MZ434310
:0.00000001):0.00028665):0.00028665):0.00028675,(((((MZ454545
:0.00028675,MZ362952
:0.00028670):0.00000001,MZ433134
:0.00028683):0.00000001,(MZ401907
:0.00028720,MZ321672
:0.00028685):0.00000001):0.00000001,MZ533545
:0.00028689):0.00000001,((OD962519
:0.00028685,OD977030
:0.00028676):0.00000001,((OD980423
:0.00057411,OD918840
:0.00028683):0.00000001,MZ664607
:0.00000001):0.00000001):0.00000001):0.00000001):0.00028670):0.00000001,(OD970580
:0.00000001,(HG997049
:0.00028706,(HG996955
:0.00028666,(MW968806
:0.00000001,OB997885
:0.00028667):0.00000001):0.00000001):0.00028663):0.00028660):0.00000001,(MW912221
:0.00028666,(MZ214098
:0.00028703,((MZ411711
:0.00000001,(MZ619647
:0.00000001,MZ578790
:0.00028695):0.00028654):0.00028657,MZ411839
:0.00000001):0.00000001):0.00028663):0.00000001):0.00000001):0.00000001,(MZ453875
:0.00000001,OD995905
:0.00028674):0.00028660):0.00000001,(MZ694357
:0.00000001,OD940190
:0.00028701):0.00028660):0.00000001,(MZ194799
:0.00028688,(((((MZ414611
:0.00028690,MZ059036
:0.00000001):0.00028672,MZ282122
:0.00028668):0.00000001,(MZ449744
:0.00028660,(MZ280135
:0.00028665,MZ592086
:0.00000001):0.00000001):0.00028662):0.00000001,MW969205
:0.00028702):0.00000001,(MZ618284
:0.00000001,MZ402145
:0.00028661):0.00000001):0.00000001):0.00028666):0.00000001,(MZ681567
:0.00000001,MZ319369
:0.00028656):0.00028664):0.00000001,(MZ290479
:0.00057418,(OD999837
:0.00028669,(MZ454828
:0.00028681,(MZ453825
:0.00000001,MZ060580
:0.00028695):0.00000001):0.00000001):0.00000001):0.00028667):0.00000001,(OU021427
:0.00028668,(MZ271044
:0.00028665,OD935547
:0.00000001):0.00000001):0.00028659):0.00000001,(MZ642132
:0.00000001,MZ367660
:0.00057388):0.00028665):0.00000001):0.00000001):0.00000001,(MZ225686
:0.00028734,(MZ670021
:0.00000001,MZ073457
:0.00028707):0.00000001):0.00028677):0.00000001,(OD994333
:0.00028682,(MZ082894
:0.00028712,((((MZ210993
:0.00000001,MZ074748
:0.00028670):0.00028680,MZ570838
:0.00000001):0.00000001,MZ342286
:0.00028675):0.00000001,((OD970524
:0.00057399,MZ371923
:0.00057386):0.00000001,OD946458
:0.00028701):0.00000001):0.00000001):0.00028665):0.00000001):0.00000001,(MZ620184
:0.00000001,MW913409
:0.00028679):0.00028662):0.00000001,((OD904744
:0.00028691,(OD915162
:0.00000001,OD902783
:0.00028650):0.00000001):0.00028644,(MZ530081
:0.00000001,((MZ084172
:0.00028684,(MZ579001
:0.00000001,(MZ371859
:0.00028675,MZ455396
:0.00028674):0.00000001):0.00000001):0.00028673,MZ416019
:0.00000001):0.00028646):0.00000001):0.00028661):0.00000001,(OU017343
:0.00028673,(((MZ500309
:0.00028683,((MW769746
:0.00000001,MW769750
:0.00028680):0.00028673,OD960396
:0.00028663):0.00000001):0.00000001,MZ307871
:0.00000001):0.00000001,((MZ153181
:0.00028710,MZ492193
:0.00028664):0.00000001,OD968562
:0.00028669):0.00000001):0.00000001):0.00028664):0.00000001,(OD934267
:0.00028671,(MZ354515
:0.00057363,MZ354001
:0.00000001):0.00000001):0.00028663):0.00000001,(MZ555202
:0.00028715,(((MZ696051
:0.00000001,MZ271574
:0.00028678):0.00000001,((OD984264
:0.00028667,(MZ404779
:0.00028673,(MW966871
:0.00000001,((MZ075492
:0.00028698,(MZ186809
:0.00000001,MW915175
:0.00028693):0.00000001):0.00028686,(MZ141901
:0.00028670,MZ685835
:0.00000001):0.00000001):0.00028676):0.00028678):0.00000001):0.00000001,(MZ372374
:0.00057605,(MZ315327
:0.00028671,MZ451462
:0.00028671):0.00000001):0.00000001):0.00000001):0.00000001,(OU023449
:0.00028675,(OD926807
:0.00028665,OU011666
:0.00028684):0.00000001):0.00000001):0.00000001):0.00028667):0.00000001,(MZ565855
:0.00028720,(OD926741
:0.00028685,((MZ512767
:0.00028798,MZ415892
:0.00000001):0.00028678,(MZ635714
:0.00000001,OD994518
:0.00028675):0.00000001):0.00000001):0.00000001):0.00028670):0.00000001):0.00000001,OD964198
:0.00057347):0.00000001,(MZ471457
:0.00057361,OD949014
:0.00000001):0.00028660):0.00000001):0.00000001,((((((OD939425
:0.00028684,OD979539
:0.00028663):0.00000001,(MZ283046
:0.00057529,(MZ557540
:0.00000001,MZ306276
:0.00028689):0.00000001):0.00028690):0.00000001,(MZ405293
:0.00000001,MZ287696
:0.00057454):0.00028695):0.00000001,(MZ375720
:0.00000001,MZ188121
:0.00028675):0.00000001):0.00000001,((MW994053
:0.00028676,MZ371931
:0.00028671):0.00000001,OD947944
:0.00028714):0.00000001):0.00000001,OD916292
:0.00028665):0.00028664):0.00000001,(MZ371600
:0.00028655,(MZ579076
:0.00000001,MZ402295
:0.00028703):0.00000001):0.00028665):0.00000001,(MZ261418
:0.00028654,(MZ619786
:0.00028667,MZ253194
:0.00000001):0.00000001):0.00028659):0.00000001,(MZ579182
:0.00028665,(MZ342608
:0.00028676,OD909829
:0.00000001):0.00028671):0.00000001):0.00000001,(MW913218
:0.00028669,(MZ454626
:0.00000001,(MZ356761
:0.00028665,(MZ402214
:0.00028655,(MZ454732
:0.00000001,(MZ454872
:0.00028663,MZ306555
:0.00028654):0.00000001):0.00000001):0.00028655):0.00000001):0.00000001):0.00028658):0.00000001,(MZ201720
:0.00028672,(OD973893
:0.00028663,OD932396
:0.00000001):0.00028663):0.00000001):0.00000001,(MW993215
:0.00000001,(MZ434551
:0.00000001,MZ401743
:0.00028750):0.00028708):0.00028663):0.00000001):0.00000001,((((MZ579102
:0.00000001,(MZ683766
:0.00000001,MZ363000
:0.00028659):0.00028653):0.00000001,OD959149
:0.00028691):0.00000001,(OU028085
:0.00028691,(MZ500664
:0.00028677,MZ211678
:0.00028660):0.00000001):0.00000001):0.00000001,MZ375664
:0.00028650):0.00028656):0.00000001,(OD948241
:0.00000001,OD973584
:0.00028682):0.00028666):0.00000001):0.00000001,(OD948731
:0.00028736,(MZ570649
:0.00000001,MZ472054
:0.00000001):0.00000001):0.00028704):0.00000001,(MZ371679
:0.00028664,(MZ414401
:0.00028670,OD971412
:0.00000001):0.00000001):0.00028663):0.00000001,(MZ451846
:0.00028706,MZ532593
:0.00000001):0.00028662):0.00000001):0.00000001,(MZ183759
:0.00028691,(MZ554922
:0.00028681,(((((MZ290847
:0.00028673,OD969463
:0.00000001):0.00028676,OD985297
:0.00028704):0.00000001,(MZ320735
:0.00045523,(OU013514
:0.00028660,(MZ655327
:0.00028651,OD988704
:0.00000001):0.00000001):0.00015166):0.00025441):0.00000001,MZ649788
:0.00000001):0.00000001,OD940907
:0.00028680):0.00000001):0.00028667):0.00000001):0.00000001):0.00000001,(MZ224470
:0.00057386,(MZ214689
:0.00000001,MZ191919
:0.00028669):0.00000001):0.00028662):0.00000001,(OD964278
:0.00028677,(MZ180452
:0.00028674,MZ511650
:0.00000001):0.00000001):0.00028667):0.00000001,(OD974563
:0.00028665,(MZ317101
:0.00028667,MZ228897
:0.00000001):0.00028661):0.00000001):0.00000001,((MZ316255
:0.00000001,MZ415658
:0.00028666):0.00000001,FR991793
:0.00028659):0.00028662):0.00000001,((MZ497949
:0.00000001,(MZ499352
:0.00028698,((MZ670096
:0.00000001,((MW964664
:0.00028674,(MZ253429
:0.00028684,((MW937195
:0.00000001,(MZ280990
:0.00000001,(MZ694863
:0.00000001,MZ620058
:0.00028667):0.00028667):0.00028678):0.00028676,(MZ271175
:0.00057399,(MZ538017
:0.00000001,MZ244965
:0.00028687):0.00000001):0.00028676):0.00000001):0.00000001):0.00000001,(MZ256054
:0.00028666,((MZ498170
:0.00028667,MZ226311
:0.00000001):0.00028668,MZ555230
:0.00028783):0.00000001):0.00000001):0.00000001):0.00000001,(((((MZ315935
:0.00028776,MZ497874
[truncated: 171,449 more chars]
